# Supplementary material for: Effects of brain microRNAs in cognitive trajectory and Alzheimer’s disease
Source: Acta Neuropathol. 2024 Oct 30;148(1):59. doi: 10.1007/s00401-024-02818-7 (PMC11525270; doi:10.1007/s00401-024-02818-7)
Supplement: Supplementary file 1 — Supplementary file1 (XLSX 1287 KB) [file 401_2024_2818_MOESM1_ESM.xlsx]

## Sheet: Table of Contents
Supplementary Tables for "Effects of brain microRNAs in cognitive trajectory and Alzheimer’s disease"
Vattathil SM, Tan, SS, Kim PJ, Bennett DA, Schneider JA, Wingo AP, Wingo TS
Table of Contents
Supplementary Table 1	528 miRNAs tested for differential expression.
Supplementary Table 2	Differentially expressed miRNAs using minimally-adjusted models.
Supplementary Table 3	Summary of associated traits per miRNA from minimally-adjusted models.
Supplementary Table 4	Differentially expressed miRNAs using fully-adjusted models.
Supplementary Table 5	Summary of associated traits per miRNA from fully-adjusted models.
Supplementary Table 6	Statistics for miRNAs differentially expressed in both minimally-adjusted and fully-adjusted models.
Supplementary Table 7	Results of enrichment analysis of genes targeted by at least 10 DE miRNAs for trajectory outcomes in the fully-adjusted analysis.
Supplementary Table 8	Results of enrichement analysis of genes targeted by at least 3 DE miRNAs for neurofibrillary tangles in the fully-adjusted analysis.
Supplementary Table 9	Results of enrichement analysis of genes targeted by at least 1 DE miRNA for cognitive diagnosis in the fully-adjusted analysis.
Supplementary Table 10	Results of enrichement analysis of genes targeted by at least 15 DE miRNAs for trajectory outcomes in the minimally-adjusted analysis.
Supplementary Table 11	Results of enrichement analysis of genes targeted by at least 10 DE miRNAs for neurofibrillary tangles in the minimally-adjusted analysis.
Supplementary Table 12	Results of enrichement analysis of genes targeted by at least 3 DE miRNA for cognitive diagnosis in the minimally-adjusted analysis.
Supplementary Table 13	miRNA-trait pairs with significant sex-biased differential expression.
Supplementary Table 14	SMR and HEIDI results for single sample MR analysis of miRNAs associated with AD-related outcomes.
Supplementary Table 15	Demographic characteristics of RT-PCR validation sample.
Supplementary Table 16	RT-PCR validation of differential expression for selected miRNAs.

## Sheet: S1
Supplementary Table 1. 528 miRNAs tested for differential expression.
miRNA
hsa-let-7a-2-3p
hsa-let-7a-3p
hsa-let-7a-5p
hsa-let-7b-3p
hsa-let-7b-5p
hsa-let-7c-3p
hsa-let-7c-5p
hsa-let-7d-3p
hsa-let-7d-5p
hsa-let-7e-3p
hsa-let-7e-5p
hsa-let-7f-1-3p
hsa-let-7f-2-3p
hsa-let-7f-5p
hsa-let-7g-3p
hsa-let-7g-5p
hsa-let-7i-3p
hsa-let-7i-5p
hsa-miR-1-3p
hsa-miR-100-5p
hsa-miR-101-3p
hsa-miR-101-5p
hsa-miR-103a-2-5p
hsa-miR-103a-3p
hsa-miR-105-3p
hsa-miR-105-5p
hsa-miR-106a-3p
hsa-miR-106a-5p
hsa-miR-106b-3p
hsa-miR-106b-5p
hsa-miR-107
hsa-miR-10a-5p
hsa-miR-10b-5p
hsa-miR-1180-3p
hsa-miR-1185-1-3p
hsa-miR-1185-2-3p
hsa-miR-1185-5p
hsa-miR-1197
hsa-miR-122-5p
hsa-miR-124-3p
hsa-miR-124-5p
hsa-miR-1247-5p
hsa-miR-1249-3p
hsa-miR-1251-5p
hsa-miR-1252-5p
hsa-miR-125a-3p
hsa-miR-125a-5p
hsa-miR-125b-1-3p
hsa-miR-125b-2-3p
hsa-miR-125b-5p
hsa-miR-126-3p
hsa-miR-126-5p
hsa-miR-1264
hsa-miR-127-3p
hsa-miR-127-5p
hsa-miR-1270
hsa-miR-1271-5p
hsa-miR-1277-3p
hsa-miR-1277-5p
hsa-miR-1278
hsa-miR-128-1-5p
hsa-miR-128-2-5p
hsa-miR-128-3p
hsa-miR-1283
hsa-miR-1286
hsa-miR-1287-5p
hsa-miR-129-1-3p
hsa-miR-129-2-3p
hsa-miR-129-5p
hsa-miR-1296-5p
hsa-miR-1298-3p
hsa-miR-1298-5p
hsa-miR-1301-3p
hsa-miR-1306-3p
hsa-miR-1306-5p
hsa-miR-1307-3p
hsa-miR-1307-5p
hsa-miR-130a-3p
hsa-miR-130b-3p
hsa-miR-130b-5p
hsa-miR-132-3p
hsa-miR-132-5p
hsa-miR-133a-3p
hsa-miR-133a-5p
hsa-miR-133b
hsa-miR-134-3p
hsa-miR-134-5p
hsa-miR-1343-3p
hsa-miR-135a-2-3p
hsa-miR-135a-5p
hsa-miR-135b-5p
hsa-miR-136-3p
hsa-miR-136-5p
hsa-miR-137-3p
hsa-miR-137-5p
hsa-miR-138-1-3p
hsa-miR-138-2-3p
hsa-miR-138-5p
hsa-miR-139-3p
hsa-miR-139-5p
hsa-miR-140-3p
hsa-miR-140-5p
hsa-miR-141-3p
hsa-miR-142-3p
hsa-miR-142-5p
hsa-miR-143-3p
hsa-miR-143-5p
hsa-miR-144-3p
hsa-miR-144-5p
hsa-miR-145-3p
hsa-miR-145-5p
hsa-miR-146a-5p
hsa-miR-146b-3p
hsa-miR-146b-5p
hsa-miR-147b-3p
hsa-miR-148a-3p
hsa-miR-148a-5p
hsa-miR-148b-3p
hsa-miR-148b-5p
hsa-miR-149-5p
hsa-miR-150-5p
hsa-miR-151a-3p
hsa-miR-151a-5p
hsa-miR-152-3p
hsa-miR-152-5p
hsa-miR-153-3p
hsa-miR-153-5p
hsa-miR-154-3p
hsa-miR-154-5p
hsa-miR-155-5p
hsa-miR-15a-5p
hsa-miR-15b-3p
hsa-miR-15b-5p
hsa-miR-16-1-3p
hsa-miR-16-2-3p
hsa-miR-16-5p
hsa-miR-17-3p
hsa-miR-17-5p
hsa-miR-181a-2-3p
hsa-miR-181a-3p
hsa-miR-181a-5p
hsa-miR-181b-2-3p
hsa-miR-181b-3p
hsa-miR-181b-5p
hsa-miR-181c-3p
hsa-miR-181c-5p
hsa-miR-181d-5p
hsa-miR-182-5p
hsa-miR-183-5p
hsa-miR-184
hsa-miR-185-3p
hsa-miR-185-5p
hsa-miR-186-5p
hsa-miR-187-3p
hsa-miR-188-5p
hsa-miR-18a-3p
hsa-miR-18a-5p
hsa-miR-1908-5p
hsa-miR-190a-3p
hsa-miR-190a-5p
hsa-miR-190b-5p
hsa-miR-191-3p
hsa-miR-191-5p
hsa-miR-192-5p
hsa-miR-193a-5p
hsa-miR-193b-3p
hsa-miR-193b-5p
hsa-miR-194-5p
hsa-miR-195-3p
hsa-miR-195-5p
hsa-miR-197-3p
hsa-miR-199a-3p
hsa-miR-199a-5p
hsa-miR-199b-3p
hsa-miR-199b-5p
hsa-miR-19a-3p
hsa-miR-19b-3p
hsa-miR-200a-3p
hsa-miR-200a-5p
hsa-miR-200b-3p
hsa-miR-200c-3p
hsa-miR-203a-3p
hsa-miR-204-3p
hsa-miR-204-5p
hsa-miR-206
hsa-miR-20a-3p
hsa-miR-20a-5p
hsa-miR-20b-5p
hsa-miR-21-3p
hsa-miR-21-5p
hsa-miR-210-3p
hsa-miR-210-5p
hsa-miR-211-5p
hsa-miR-2116-3p
hsa-miR-212-3p
hsa-miR-212-5p
hsa-miR-214-3p
hsa-miR-214-5p
hsa-miR-215-5p
hsa-miR-216a-5p
hsa-miR-216b-5p
hsa-miR-217-5p
hsa-miR-218-5p
hsa-miR-219a-2-3p
hsa-miR-219a-5p
hsa-miR-22-3p
hsa-miR-22-5p
hsa-miR-221-3p
hsa-miR-221-5p
hsa-miR-222-3p
hsa-miR-223-3p
hsa-miR-223-5p
hsa-miR-224-5p
hsa-miR-2355-3p
hsa-miR-2355-5p
hsa-miR-23a-3p
hsa-miR-23b-3p
hsa-miR-23b-5p
hsa-miR-24-1-5p
hsa-miR-24-2-5p
hsa-miR-24-3p
hsa-miR-2467-5p
hsa-miR-25-3p
hsa-miR-25-5p
hsa-miR-26a-1-3p
hsa-miR-26a-2-3p
hsa-miR-26a-5p
hsa-miR-26b-3p
hsa-miR-26b-5p
hsa-miR-27a-3p
hsa-miR-27a-5p
hsa-miR-27b-3p
hsa-miR-27b-5p
hsa-miR-28-3p
hsa-miR-28-5p
hsa-miR-296-3p
hsa-miR-296-5p
hsa-miR-299-3p
hsa-miR-299-5p
hsa-miR-29a-3p
hsa-miR-29a-5p
hsa-miR-29b-1-5p
hsa-miR-29b-2-5p
hsa-miR-29b-3p
hsa-miR-29c-3p
hsa-miR-29c-5p
hsa-miR-301a-3p
hsa-miR-301a-5p
hsa-miR-301b-3p
hsa-miR-302a-5p
hsa-miR-302b-3p
hsa-miR-3065-3p
hsa-miR-3065-5p
hsa-miR-30a-3p
hsa-miR-30a-5p
hsa-miR-30b-3p
hsa-miR-30b-5p
hsa-miR-30c-1-3p
hsa-miR-30c-2-3p
hsa-miR-30c-5p
hsa-miR-30d-3p
hsa-miR-30d-5p
hsa-miR-30e-3p
hsa-miR-30e-5p
hsa-miR-31-3p
hsa-miR-31-5p
hsa-miR-3173-5p
hsa-miR-3180-3p
hsa-miR-3180-5p
hsa-miR-32-3p
hsa-miR-32-5p
hsa-miR-3200-3p
hsa-miR-3200-5p
hsa-miR-320a-3p
hsa-miR-320b
hsa-miR-320c
hsa-miR-323a-3p
hsa-miR-323a-5p
hsa-miR-323b-3p
hsa-miR-324-3p
hsa-miR-324-5p
hsa-miR-326
hsa-miR-328-3p
hsa-miR-329-3p
hsa-miR-329-5p
hsa-miR-330-3p
hsa-miR-330-5p
hsa-miR-331-3p
hsa-miR-331-5p
hsa-miR-335-3p
hsa-miR-335-5p
hsa-miR-337-3p
hsa-miR-337-5p
hsa-miR-338-3p
hsa-miR-338-5p
hsa-miR-339-3p
hsa-miR-339-5p
hsa-miR-33a-3p
hsa-miR-33a-5p
hsa-miR-340-3p
hsa-miR-340-5p
hsa-miR-342-3p
hsa-miR-342-5p
hsa-miR-345-5p
hsa-miR-346
hsa-miR-34a-3p
hsa-miR-34a-5p
hsa-miR-34b-3p
hsa-miR-34b-5p
hsa-miR-34c-3p
hsa-miR-34c-5p
hsa-miR-361-3p
hsa-miR-361-5p
hsa-miR-3613-3p
hsa-miR-3613-5p
hsa-miR-362-3p
hsa-miR-362-5p
hsa-miR-3622a-3p
hsa-miR-3622a-5p
hsa-miR-363-3p
hsa-miR-365a-3p
hsa-miR-365a-5p
hsa-miR-365b-3p
hsa-miR-369-3p
hsa-miR-369-5p
hsa-miR-370-3p
hsa-miR-370-5p
hsa-miR-374a-3p
hsa-miR-374a-5p
hsa-miR-374b-3p
hsa-miR-374b-5p
hsa-miR-375-3p
hsa-miR-376a-2-5p
hsa-miR-376a-3p
hsa-miR-376a-5p
hsa-miR-376b-3p
hsa-miR-376b-5p
hsa-miR-376c-3p
hsa-miR-376c-5p
hsa-miR-377-3p
hsa-miR-377-5p
hsa-miR-378a-3p
hsa-miR-378a-5p
hsa-miR-379-3p
hsa-miR-379-5p
hsa-miR-380-3p
hsa-miR-380-5p
hsa-miR-381-3p
hsa-miR-381-5p
hsa-miR-382-3p
hsa-miR-382-5p
hsa-miR-383-5p
hsa-miR-3909
hsa-miR-409-3p
hsa-miR-409-5p
hsa-miR-410-3p
hsa-miR-411-3p
hsa-miR-411-5p
hsa-miR-412-5p
hsa-miR-421
hsa-miR-423-3p
hsa-miR-423-5p
hsa-miR-424-3p
hsa-miR-424-5p
hsa-miR-425-3p
hsa-miR-425-5p
hsa-miR-429
hsa-miR-431-3p
hsa-miR-431-5p
hsa-miR-432-3p
hsa-miR-432-5p
hsa-miR-433-3p
hsa-miR-433-5p
hsa-miR-448
hsa-miR-449a
hsa-miR-449c-5p
hsa-miR-450a-5p
hsa-miR-450b-5p
hsa-miR-451a
hsa-miR-452-5p
hsa-miR-454-3p
hsa-miR-454-5p
hsa-miR-455-3p
hsa-miR-455-5p
hsa-miR-4677-3p
hsa-miR-483-3p
hsa-miR-483-5p
hsa-miR-485-3p
hsa-miR-485-5p
hsa-miR-486-3p
hsa-miR-486-5p
hsa-miR-487a-3p
hsa-miR-487a-5p
hsa-miR-487b-3p
hsa-miR-487b-5p
hsa-miR-488-3p
hsa-miR-488-5p
hsa-miR-490-3p
hsa-miR-490-5p
hsa-miR-491-3p
hsa-miR-491-5p
hsa-miR-493-3p
hsa-miR-493-5p
hsa-miR-494-3p
hsa-miR-495-3p
hsa-miR-496
hsa-miR-497-5p
hsa-miR-499a-5p
hsa-miR-500a-3p
hsa-miR-500a-5p
hsa-miR-500b-5p
hsa-miR-501-3p
hsa-miR-501-5p
hsa-miR-502-3p
hsa-miR-503-5p
hsa-miR-504-5p
hsa-miR-505-3p
hsa-miR-505-5p
hsa-miR-508-3p
hsa-miR-509-3-5p
hsa-miR-511-5p
hsa-miR-514a-3p
hsa-miR-516a-5p
hsa-miR-516b-5p
hsa-miR-517a-3p
hsa-miR-517b-3p
hsa-miR-518e-5p
hsa-miR-519a-3p
hsa-miR-519a-5p
hsa-miR-519b-5p
hsa-miR-519c-5p
hsa-miR-522-3p
hsa-miR-522-5p
hsa-miR-523-5p
hsa-miR-532-3p
hsa-miR-532-5p
hsa-miR-539-3p
hsa-miR-539-5p
hsa-miR-541-3p
hsa-miR-542-3p
hsa-miR-543
hsa-miR-544a
hsa-miR-550a-3p
hsa-miR-550a-5p
hsa-miR-551b-3p
hsa-miR-552-3p
hsa-miR-552-5p
hsa-miR-556-5p
hsa-miR-5683
hsa-miR-574-3p
hsa-miR-574-5p
hsa-miR-576-3p
hsa-miR-576-5p
hsa-miR-577
hsa-miR-582-3p
hsa-miR-582-5p
hsa-miR-584-5p
hsa-miR-585-3p
hsa-miR-589-3p
hsa-miR-589-5p
hsa-miR-590-3p
hsa-miR-592
hsa-miR-598-3p
hsa-miR-598-5p
hsa-miR-624-5p
hsa-miR-628-3p
hsa-miR-628-5p
hsa-miR-629-5p
hsa-miR-642a-3p
hsa-miR-642a-5p
hsa-miR-651-5p
hsa-miR-652-3p
hsa-miR-652-5p
hsa-miR-653-5p
hsa-miR-654-3p
hsa-miR-654-5p
hsa-miR-655-3p
hsa-miR-656-3p
hsa-miR-656-5p
hsa-miR-660-5p
hsa-miR-671-3p
hsa-miR-671-5p
hsa-miR-676-3p
hsa-miR-7-1-3p
hsa-miR-7-2-3p
hsa-miR-7-5p
hsa-miR-708-3p
hsa-miR-708-5p
hsa-miR-744-3p
hsa-miR-744-5p
hsa-miR-758-3p
hsa-miR-758-5p
hsa-miR-760
hsa-miR-766-3p
hsa-miR-769-3p
hsa-miR-769-5p
hsa-miR-770-5p
hsa-miR-873-3p
hsa-miR-873-5p
hsa-miR-874-3p
hsa-miR-874-5p
hsa-miR-876-3p
hsa-miR-876-5p
hsa-miR-877-3p
hsa-miR-877-5p
hsa-miR-885-3p
hsa-miR-885-5p
hsa-miR-887-3p
hsa-miR-887-5p
hsa-miR-889-3p
hsa-miR-889-5p
hsa-miR-9-3p
hsa-miR-9-5p
hsa-miR-92a-3p
hsa-miR-92b-3p
hsa-miR-92b-5p
hsa-miR-93-3p
hsa-miR-93-5p
hsa-miR-935
hsa-miR-95-3p
hsa-miR-95-5p
hsa-miR-96-5p
hsa-miR-98-3p
hsa-miR-98-5p
hsa-miR-99a-3p
hsa-miR-99a-5p
hsa-miR-99b-3p
hsa-miR-99b-5p

## Sheet: S2
Supplementary Table 2. Differentially expressed miRNAs using minimally-adjusted models.
trait	miRNA	miR_family	logFC	AveExpr	t	B	P.value	P.value.BH	miRNA.chr	miRNA.start.bp	miRNA.end.bp
beta-amyloid	hsa-miR-132-3p	miR-132-3p/212-3p	-0.11358	9.6511	-7.3495	18.291	6.2609e-13	3.3058e-10	chr17	1953223	1953244
beta-amyloid	hsa-miR-212-3p	miR-132-3p/212-3p	-0.11771	5.5643	-6.5112	13.077	1.5335e-10	4.0485e-08	chr17	1953584	1953604
beta-amyloid	hsa-miR-212-5p	miR-212-5p	-0.11188	5.6358	-6.1791	11.097	1.1638e-09	2.0483e-07	chr17	1953622	1953644
beta-amyloid	hsa-miR-132-5p	miR-132-5p	-0.098648	9.1292	-6.0287	10.079	2.8289e-09	3.7342e-07	chr17	1953259	1953280
beta-amyloid	hsa-miR-193a-5p	miR-193a-5p	0.036501	4.4457	5.594	7.9199	3.3229e-08	3.509e-06	chr17	29887035	29887056
beta-amyloid	hsa-miR-146b-5p	miR-146-5p	-0.040471	11.411	-5.467	6.9299	6.6269e-08	5.8317e-06	chr10	104196277	104196299
beta-amyloid	hsa-miR-187-3p	miR-187-3p	0.040008	4.5934	4.9901	4.8611	7.8363e-07	5.9108e-05	chr18	33484798	33484819
beta-amyloid	hsa-miR-99b-3p	miR-99-3p	0.021119	7.9775	4.9475	4.4725	9.678e-07	6.3875e-05	chr19	52195909	52195930
beta-amyloid	hsa-miR-433-3p	miR-433-3p	-0.021395	9.0168	-4.908	4.2445	1.1757e-06	6.8977e-05	chr14	101348286	101348307
beta-amyloid	hsa-miR-129-5p	miR-129-5p	-0.02939	12.084	-4.7118	3.222	3.0288e-06	0.00015992	NA	NA	NA
beta-amyloid	hsa-miR-218-5p	miR-218-5p	0.022841	12.927	4.6063	2.721	4.9712e-06	0.00023862	NA	NA	NA
beta-amyloid	hsa-miR-146b-3p	miR-146b-3p	-0.029998	5.2723	-4.534	2.7221	6.9393e-06	0.00030533	chr10	104196314	104196335
beta-amyloid	hsa-miR-129-2-3p	miR-129-3p	-0.038657	7.8117	-4.457	2.2554	9.8555e-06	0.00040028	chr11	43603000	43603021
beta-amyloid	hsa-miR-224-5p	miR-224-5p	-0.085993	3.8018	-4.3733	2.1514	1.4337e-05	0.00054073	chrX	151127100	151127124
beta-amyloid	hsa-miR-654-3p	miR-654-3p	0.027405	8.3805	4.3542	1.7923	1.5608e-05	0.00054939	chr14	101506606	101506627
beta-amyloid	hsa-miR-17-3p	miR-17-3p	0.032106	2.9538	4.2642	1.8014	2.3174e-05	0.00076474	chr13	92002909	92002930
beta-amyloid	hsa-miR-1247-5p	miR-1247-5p	0.060683	2.103	4.2286	1.7849	2.7033e-05	0.00080102	chr14	102026699	102026720
beta-amyloid	hsa-miR-125b-2-3p	miR-125b-2-3p	0.013043	9.3356	4.2263	1.2244	2.7308e-05	0.00080102	chr21	17962610	17962631
beta-amyloid	hsa-miR-3622a-3p	miR-3622a-3p/3622b-3p	0.052395	0.87885	4.1845	1.7946	3.2687e-05	0.00087844	chr8	27559243	27559264
beta-amyloid	hsa-miR-3200-3p	miR-3200-3p	-0.028207	6.5672	-4.1803	1.156	3.3274e-05	0.00087844	chr22	31127597	31127618
beta-amyloid	hsa-miR-29a-3p	miR-29-3p	0.014556	14.042	3.9691	0.031031	8.0539e-05	0.0019496	chr7	130561507	130561528
beta-amyloid	hsa-miR-129-1-3p	miR-129-3p	-0.034897	7.7	-3.967	0.25684	8.1234e-05	0.0019496	chr7	127847973	127847994
beta-amyloid	hsa-miR-301a-3p	miR-130-3p/301-3p/454-3p	0.027671	2.731	3.9119	0.43929	0.00010161	0.0023327	chr17	57228510	57228532
beta-amyloid	hsa-miR-299-5p	miR-299-5p	0.035355	5.4505	3.8547	-0.05175	0.0001279	0.002628	chr14	101490137	101490158
beta-amyloid	hsa-miR-432-5p	miR-432-5p	-0.017142	7.5705	-3.8532	-0.17078	0.00012867	0.002628	chr14	101350833	101350855
beta-amyloid	hsa-miR-101-3p	NA	0.019697	14.03	3.8517	-0.41699	0.00012941	0.002628	NA	NA	NA
beta-amyloid	hsa-miR-452-5p	miR-452-5p/892-3p	-0.04461	3.6724	-3.8319	0.010805	0.00014003	0.0027383	chrX	151128150	151128171
beta-amyloid	hsa-miR-381-3p	miR-381-3p	0.029939	11.73	3.8118	-0.49031	0.00015162	0.0028591	chr14	101512305	101512326
beta-amyloid	hsa-miR-877-5p	miR-877-5p	-0.027645	3.5769	-3.7857	-0.14943	0.0001681	0.0030605	chr6	30552109	30552128
beta-amyloid	hsa-miR-378a-5p	miR-378a-5p	0.028181	3.3267	3.7745	-0.15941	0.00017564	0.0030913	chr5	149112392	149112413
beta-amyloid	hsa-miR-222-3p	miR-221-3p/222-3p	-0.027819	9.9643	-3.7549	-0.63283	0.00018959	0.0032291	chrX	45606442	45606462
beta-amyloid	hsa-miR-376c-5p	miR-376b-5p/376c-5p	0.022655	3.2577	3.738	-0.28125	0.00020249	0.0033411	chr14	101506031	101506051
beta-amyloid	hsa-miR-99b-5p	miR-99-5p/100-5p	0.015352	12.75	3.7143	-0.88154	0.00022203	0.0035525	chr19	52195871	52195892
beta-amyloid	hsa-miR-532-5p	miR-532-5p	0.016667	8.6392	3.6991	-0.78614	0.00023546	0.0036565	chrX	49767773	49767794
beta-amyloid	hsa-miR-376b-5p	miR-376b-5p/376c-5p	0.02377	3.0833	3.6901	-0.43098	0.00024371	0.0036765	chr14	101506796	101506817
beta-amyloid	hsa-miR-195-5p	miR-15-5p/16-5p/195-5p/424-5p/497-5p	0.019276	9.284	3.6165	-1.1045	0.00032277	0.004734	chr17	6920986	6921006
beta-amyloid	hsa-miR-501-3p	miR-501-3p/502-3p	0.016473	5.2335	3.5886	-1.0055	0.00035854	0.0051164	chrX	49774380	49774401
beta-amyloid	hsa-miR-106b-5p	miR-17-5p/20-5p/93-5p/106-5p/519-3p	0.016554	7.5429	3.5359	-1.3147	0.00043657	0.0059651	chr7	99691666	99691686
beta-amyloid	hsa-miR-33a-5p	miR-33-5p	0.030998	4.531	3.5257	-1.1706	0.00045336	0.0059651	chr22	42296953	42296973
beta-amyloid	hsa-miR-29c-5p	miR-29c-5p	0.014965	8.2221	3.5174	-1.4091	0.00046744	0.0059651	chr1	207975248	207975269
beta-amyloid	hsa-miR-497-5p	miR-15-5p/16-5p/195-5p/424-5p/497-5p	0.019776	7.4426	3.5159	-1.3789	0.00047	0.0059651	chr17	6921298	6921318
beta-amyloid	hsa-miR-433-5p	miR-433-5p	-0.035713	2.0217	-3.5133	-0.88106	0.00047449	0.0059651	chr14	101348234	101348255
beta-amyloid	hsa-miR-125b-5p	miR-125-5p	0.013973	14.561	3.4838	-1.7561	0.00052887	0.0063075	NA	NA	NA
beta-amyloid	hsa-miR-369-5p	miR-369-5p	0.023505	7.2027	3.4822	-1.4829	0.00053198	0.0063075	chr14	101531943	101531964
beta-amyloid	hsa-miR-320a-3p	NA	0.019717	8.9423	3.4794	-1.5689	0.00053757	0.0063075	chr8	22102488	22102509
beta-amyloid	hsa-miR-181c-5p	miR-181-5p	0.016514	7.4218	3.4252	-1.6862	0.00065463	0.007514	chr19	13985539	13985560
beta-amyloid	hsa-miR-337-5p	miR-337-5p	0.02901	2.4634	3.3953	-1.3541	0.00072901	0.0081898	chr14	101340852	101340872
beta-amyloid	hsa-miR-21-5p	miR-21-5p/590-5p	-0.033044	12.886	-3.3338	-2.2005	0.00090728	0.0099801	chr17	57918634	57918655
beta-amyloid	hsa-miR-140-5p	miR-140-5p	0.014996	9.7483	3.3073	-2.1715	0.00099619	0.010691	chr16	69967006	69967027
beta-amyloid	hsa-miR-532-3p	miR-532-3p	0.022497	3.6448	3.3027	-1.8278	0.0010124	0.010691	chrX	49767810	49767831
beta-amyloid	hsa-miR-144-3p	miR-144-3p	0.062107	7.1135	3.2924	-2.1107	0.0010496	0.010867	chr17	27188566	27188585
beta-amyloid	hsa-miR-19b-3p	miR-19-3p	0.017443	7.2683	3.2777	-2.1639	0.0011046	0.011216	NA	NA	NA
beta-amyloid	hsa-miR-31-5p	miR-31-5p	0.022679	6.4539	3.2499	-2.211	0.0012163	0.012117	chr9	21512157	21512177
beta-amyloid	hsa-miR-335-5p	miR-335-5p	0.017478	8.9902	3.2408	-2.3564	0.0012554	0.012275	chr7	130135967	130135989
beta-amyloid	hsa-miR-153-5p	miR-153-5p	0.029692	2.2619	3.2027	-1.9428	0.0014307	0.013734	chr7	157367079	157367100
beta-amyloid	hsa-miR-149-5p	miR-149-5p	0.013825	10.62	3.1898	-2.584	0.0014948	0.014094	chr2	241395432	241395454
beta-amyloid	hsa-miR-142-5p	miR-142-5p	0.032171	7.4622	3.165	-2.5308	0.0016261	0.015063	chr17	56408644	56408664
beta-amyloid	hsa-miR-885-5p	miR-885-5p	-0.018757	7.2867	-3.1231	-2.6513	0.0018724	0.017045	chr3	10436215	10436236
beta-amyloid	hsa-miR-330-5p	miR-326	0.017671	8.8741	3.0751	-2.8668	0.0021964	0.019656	chr19	46142307	46142328
beta-amyloid	hsa-miR-18a-5p	miR-18-5p	0.02211	3.5605	3.0306	-2.6598	0.0025419	0.022369	chr13	92003010	92003032
beta-amyloid	hsa-miR-582-5p	miR-582-5p	-0.015266	6.4555	-3.0219	-2.9137	0.0026146	0.022463	chr5	58999492	58999514
beta-amyloid	hsa-miR-376c-3p	miR-376c-3p	0.021544	5.4379	3.0192	-2.8612	0.0026377	0.022463	chr14	101506069	101506089
beta-amyloid	hsa-miR-411-5p	NA	0.018404	11.516	3.0012	-3.1919	0.0027962	0.023435	chr14	101489677	101489697
beta-amyloid	hsa-miR-99a-5p	miR-99-5p/100-5p	0.013691	16.042	2.9901	-3.38	0.0028982	0.023732	chr21	17911421	17911442
beta-amyloid	hsa-miR-98-5p	let-7-5p/98-5p	-0.017126	10.815	-2.9818	-3.2237	0.002977	0.023732	chrX	53583260	53583281
beta-amyloid	hsa-miR-17-5p	miR-17-5p/20-5p/93-5p/106-5p/519-3p	0.013199	8.6419	2.9813	-3.1371	0.0029822	0.023732	chr13	92002872	92002894
beta-amyloid	hsa-miR-125a-5p	miR-125-5p	0.013069	12.899	2.9783	-3.3049	0.0030115	0.023732	chr19	52196521	52196544
beta-amyloid	hsa-miR-32-5p	miR-25-3p/32-5p/92-3p/363-3p/367-3p	0.020986	8.2428	2.9624	-3.1756	0.0031686	0.024603	chr9	111808552	111808573
beta-amyloid	hsa-miR-30e-5p	miR-30-5p	0.014428	11.774	2.9538	-3.3396	0.0032573	0.024911	chr1	41220043	41220064
beta-amyloid	hsa-miR-744-5p	miR-744-5p	0.013215	10.441	2.9494	-3.3031	0.0033026	0.024911	chr17	11985226	11985247
beta-amyloid	hsa-miR-23b-3p	miR-23-3p	-0.01394	11.434	-2.9365	-3.3785	0.0034414	0.025592	chr9	97847547	97847569
beta-amyloid	hsa-miR-221-3p	miR-221-3p/222-3p	-0.01261	11.544	-2.9192	-3.4321	0.0036353	0.026379	chrX	45605608	45605630
beta-amyloid	hsa-miR-302b-3p	miR-302-3p/372-3p/373-3p/520-3p	0.044036	1.5368	2.9182	-2.6628	0.0036471	0.026379	chr4	113569645	113569667
beta-amyloid	hsa-miR-184	miR-184	-0.032117	5.3005	-2.9109	-3.1705	0.0037329	0.026635	chr15	79502182	79502203
beta-amyloid	hsa-miR-29c-3p	miR-29-3p	0.012267	8.9304	2.8945	-3.399	0.0039297	0.027665	chr1	207975210	207975231
beta-amyloid	hsa-miR-199a-5p	miR-199-5p	0.026948	7.5212	2.8853	-3.3665	0.0040449	0.028101	NA	NA	NA
beta-amyloid	hsa-miR-181a-5p	miR-181-5p	0.012429	14.187	2.8775	-3.6399	0.0041461	0.02843	NA	NA	NA
beta-amyloid	hsa-miR-30a-5p	miR-30-5p	0.012936	13.565	2.8333	-3.7427	0.0047563	0.031395	chr6	72113298	72113319
beta-amyloid	hsa-miR-1277-5p	miR-1277-5p	0.021784	4.2416	2.8317	-3.3074	0.0047795	0.031395	chrX	117520364	117520387
beta-amyloid	hsa-miR-136-5p	miR-136-5p	0.021272	8.0485	2.8302	-3.5444	0.0048021	0.031395	chr14	101351053	101351075
beta-amyloid	hsa-miR-1287-5p	miR-1287-5p	-0.020635	4.3576	-2.8253	-3.3369	0.0048747	0.031395	chr10	100155028	100155049
beta-amyloid	hsa-miR-7-1-3p	miR-7-3p	0.013581	6.2296	2.8252	-3.4676	0.0048758	0.031395	chr9	86584686	86584707
beta-amyloid	hsa-miR-424-5p	miR-15-5p/16-5p/195-5p/424-5p/497-5p	0.024224	4.6086	2.8079	-3.4065	0.0051426	0.032715	chrX	133680710	133680731
beta-amyloid	hsa-miR-329-5p	miR-329-5p	-0.024677	1.9785	-2.7979	-3.0796	0.0053028	0.032974	NA	NA	NA
beta-amyloid	hsa-miR-21-3p	miR-21-3p/3591-3p	-0.03743	2.7584	-2.7944	-3.2267	0.0053594	0.032974	chr17	57918672	57918692
beta-amyloid	hsa-miR-374a-5p	miR-374-5p	0.012767	9.9412	2.7937	-3.7217	0.0053708	0.032974	chrX	73507160	73507181
beta-amyloid	hsa-miR-3909	miR-3909	0.018524	4.1212	2.7884	-3.4176	0.0054578	0.033123	chr22	35731703	35731724
beta-amyloid	hsa-miR-377-3p	miR-377-3p	0.015929	5.2372	2.7813	-3.5271	0.0055777	0.033323	chr14	101528431	101528452
beta-amyloid	hsa-miR-92b-3p	miR-25-3p/32-5p/92-3p/363-3p/367-3p	0.015726	10.614	2.779	-3.792	0.005617	0.033323	chr1	155165028	155165049
beta-amyloid	hsa-miR-19a-3p	miR-19-3p	0.018131	5.938	2.7645	-3.6176	0.0058686	0.034096	chr13	92003193	92003215
beta-amyloid	hsa-miR-32-3p	miR-32-3p	0.019672	3.548	2.7641	-3.4186	0.0058763	0.034096	chr9	111808511	111808532
beta-amyloid	hsa-miR-302a-5p	miR-302a-5p	0.04793	1.7303	2.7551	-3.152	0.0060391	0.034659	chr4	113569380	113569402
beta-amyloid	hsa-miR-376a-2-5p	miR-376a-2-5p	0.025216	1.8305	2.7349	-3.2211	0.0064167	0.03643	chr14	101506417	101506437
beta-amyloid	hsa-miR-133a-3p	NA	0.025812	6.8437	2.7206	-3.7874	0.0066976	0.037621	NA	NA	NA
beta-amyloid	hsa-miR-421	miR-421	-0.014013	6.9929	-2.7098	-3.8239	0.006918	0.03845	chrX	73438227	73438249
beta-amyloid	hsa-miR-95-5p	miR-95-5p	0.017494	3.5022	2.6888	-3.6149	0.0073623	0.040493	chr4	8007074	8007094
beta-amyloid	hsa-miR-381-5p	miR-381-5p	0.031021	0.9448	2.6805	-3.2174	0.007546	0.041075	chr14	101512264	101512285
beta-amyloid	hsa-miR-1271-5p	miR-96-5p/1271-5p	0.01408	6.3709	2.672	-3.8914	0.0077373	0.041301	chr5	175794963	175794984
beta-amyloid	hsa-miR-1277-3p	miR-1277-3p	0.025404	3.3169	2.6709	-3.6376	0.0077611	0.041301	chrX	117520403	117520424
beta-amyloid	hsa-miR-214-3p	miR-214-3p/3619-5p	0.029382	3.3562	2.6672	-3.6544	0.0078476	0.041301	chr1	172107956	172107977
beta-amyloid	hsa-miR-140-3p	NA	0.011109	11.561	2.6649	-4.1339	0.0079004	0.041301	chr16	69967045	69967065
beta-amyloid	hsa-miR-324-5p	miR-324-5p	-0.015387	6.2034	-2.6227	-4.0099	0.0089356	0.046255	chr17	7126662	7126683
beta-amyloid	hsa-miR-379-5p	miR-379-5p	0.012964	11.51	2.6111	-4.2721	0.0092413	0.047373	chr14	101488408	101488428
beta-amyloid	hsa-miR-518e-5p	miR-518d-5p/519-5p	0.049571	0.47505	2.5929	-3.3691	0.0097387	0.047612	chr19	54233107	54233128
beta-amyloid	hsa-miR-519b-5p	miR-518d-5p/519-5p	0.049571	0.47505	2.5929	-3.3691	0.0097387	0.047612	chr19	54198479	54198500
beta-amyloid	hsa-miR-519c-5p	miR-518d-5p/519-5p	0.049571	0.47505	2.5929	-3.3691	0.0097387	0.047612	chr19	54189738	54189759
beta-amyloid	hsa-miR-522-5p	miR-518d-5p/519-5p	0.049571	0.47505	2.5929	-3.3691	0.0097387	0.047612	chr19	54254480	54254501
beta-amyloid	hsa-miR-523-5p	miR-518d-5p/519-5p	0.049571	0.47505	2.5929	-3.3691	0.0097387	0.047612	chr19	54201654	54201675
beta-amyloid	hsa-miR-92a-3p	miR-25-3p/32-5p/92-3p/363-3p/367-3p	0.011404	11.111	2.5856	-4.3234	0.0099454	0.048176	NA	NA	NA
neurofibrillary tangles	hsa-miR-132-3p	miR-132-3p/212-3p	-0.12391	9.6511	-8.5733	27.139	7.8898e-17	4.1658e-14	chr17	1953223	1953244
neurofibrillary tangles	hsa-miR-132-5p	miR-132-5p	-0.1119	9.1292	-7.5257	19.528	1.8365e-13	4.6569e-11	chr17	1953259	1953280
neurofibrillary tangles	hsa-miR-212-3p	miR-132-3p/212-3p	-0.12462	5.5643	-7.4735	19.321	2.6459e-13	4.6569e-11	chr17	1953584	1953604
neurofibrillary tangles	hsa-miR-212-5p	miR-212-5p	-0.11679	5.6358	-6.9451	15.813	9.5098e-12	1.2553e-09	chr17	1953622	1953644
neurofibrillary tangles	hsa-miR-187-3p	miR-187-3p	0.049448	4.5934	6.2263	11.446	8.7607e-10	9.2512e-08	chr18	33484798	33484819
neurofibrillary tangles	hsa-miR-3200-3p	miR-3200-3p	-0.041529	6.5672	-5.9408	9.7047	4.7107e-09	4.1454e-07	chr22	31127597	31127618
neurofibrillary tangles	hsa-miR-146b-5p	miR-146-5p	-0.044904	11.411	-5.8476	8.9996	8.0409e-09	6.0651e-07	chr10	104196277	104196299
neurofibrillary tangles	hsa-miR-299-5p	miR-299-5p	0.050327	5.4505	5.7413	8.6571	1.4661e-08	9.6761e-07	chr14	101490137	101490158
neurofibrillary tangles	hsa-miR-654-3p	miR-654-3p	0.036787	8.3805	5.5428	7.45	4.3934e-08	2.5775e-06	chr14	101506606	101506627
neurofibrillary tangles	hsa-miR-1247-5p	miR-1247-5p	0.073588	2.103	5.3322	6.8237	1.3576e-07	6.6498e-06	chr14	102026699	102026720
neurofibrillary tangles	hsa-miR-195-3p	miR-16-2-3p/195-3p	0.038949	4.7675	5.3206	6.4876	1.4426e-07	6.6498e-06	chr17	6920947	6920968
neurofibrillary tangles	hsa-miR-146b-3p	miR-146b-3p	-0.034013	5.2723	-5.3118	6.4144	1.5113e-07	6.6498e-06	chr10	104196314	104196335
neurofibrillary tangles	hsa-miR-320a-3p	NA	0.031072	8.9423	5.2396	5.8712	2.2025e-07	8.9454e-06	chr8	22102488	22102509
neurofibrillary tangles	hsa-miR-99b-3p	miR-99-3p	0.02462	7.9775	5.1781	5.6011	3.0264e-07	1.1414e-05	chr19	52195909	52195930
neurofibrillary tangles	hsa-miR-7-1-3p	miR-7-3p	0.026572	6.2296	5.0593	5.1039	5.5388e-07	1.9497e-05	chr9	86584686	86584707
neurofibrillary tangles	hsa-miR-98-3p	let-7a-3p/let-7b-3p/let-7f-1-3p/98-3p	-0.031122	5.2305	-5.0197	4.9711	6.7575e-07	2.23e-05	chrX	53583202	53583223
neurofibrillary tangles	hsa-miR-92b-3p	miR-25-3p/32-5p/92-3p/363-3p/367-3p	0.027566	10.614	4.8954	4.1385	1.25e-06	3.8823e-05	chr1	155165028	155165049
neurofibrillary tangles	hsa-miR-329-5p	miR-329-5p	-0.040485	1.9785	-4.6765	3.7365	3.5771e-06	0.00010493	NA	NA	NA
neurofibrillary tangles	hsa-miR-381-3p	miR-381-3p	0.035299	11.73	4.3722	1.7621	1.4408e-05	0.00040038	chr14	101512305	101512326
neurofibrillary tangles	hsa-miR-195-5p	miR-15-5p/16-5p/195-5p/424-5p/497-5p	0.023074	9.284	4.2812	1.4626	2.1505e-05	0.00056773	chr17	6920986	6921006
neurofibrillary tangles	hsa-miR-330-5p	miR-326	0.023416	8.8741	4.1765	1.0476	3.3811e-05	0.0008501	chr19	46142307	46142328
neurofibrillary tangles	hsa-miR-671-3p	miR-671-3p	0.02381	5.3344	4.1502	1.1218	3.7821e-05	0.00090771	chr7	150935574	150935594
neurofibrillary tangles	hsa-miR-505-5p	miR-505-5p	-0.057365	0.46019	-4.1365	1.6665	4.009e-05	0.00092034	chrX	139006355	139006376
neurofibrillary tangles	hsa-miR-411-3p	miR-411-3p	0.03281	6.6831	4.1219	0.92835	4.2642e-05	0.00093812	chr14	101489712	101489733
neurofibrillary tangles	hsa-miR-877-5p	miR-877-5p	-0.029732	3.5769	-4.0961	1.0585	4.7547e-05	0.0010042	chr6	30552109	30552128
neurofibrillary tangles	hsa-miR-193a-5p	miR-193a-5p	0.026688	4.4457	4.0338	0.714	6.1663e-05	0.0012522	chr17	29887035	29887056
neurofibrillary tangles	hsa-miR-197-3p	miR-197-3p	0.020578	9.0067	4.0115	0.38566	6.7631e-05	0.0013226	chr1	110141562	110141583
neurofibrillary tangles	hsa-miR-98-5p	let-7-5p/98-5p	-0.023656	10.815	-3.9441	0.060247	8.916e-05	0.0016507	chrX	53583260	53583281
neurofibrillary tangles	hsa-miR-411-5p	NA	0.02394	11.516	3.94	0.023057	9.0665e-05	0.0016507	chr14	101489677	101489697
neurofibrillary tangles	hsa-miR-1287-5p	miR-1287-5p	-0.029592	4.3576	-3.8743	0.11501	0.00011821	0.0020312	chr10	100155028	100155049
neurofibrillary tangles	hsa-miR-31-5p	miR-31-5p	0.026804	6.4539	3.8721	-0.033745	0.00011926	0.0020312	chr9	21512157	21512177
neurofibrillary tangles	hsa-miR-3065-3p	miR-3065-3p	0.048036	2.1842	3.8133	0.15165	0.00015069	0.0024863	chr17	79099726	79099748
neurofibrillary tangles	hsa-miR-433-3p	miR-433-3p	-0.015948	9.0168	-3.7997	-0.41694	0.00015903	0.0025322	chr14	101348286	101348307
neurofibrillary tangles	hsa-miR-421	miR-421	-0.019182	6.9929	-3.7885	-0.37156	0.00016623	0.0025322	chrX	73438227	73438249
neurofibrillary tangles	hsa-miR-376c-3p	miR-376c-3p	0.028317	5.4379	3.786	-0.29842	0.00016786	0.0025322	chr14	101506069	101506089
neurofibrillary tangles	hsa-miR-125b-5p	miR-125-5p	0.014879	14.561	3.7743	-0.68512	0.00017571	0.0025771	NA	NA	NA
neurofibrillary tangles	hsa-miR-3065-5p	miR-3065-5p	0.044471	3.9311	3.7673	-0.25351	0.00018059	0.0025771	chr17	79099686	79099708
neurofibrillary tangles	hsa-miR-129-1-3p	miR-129-3p	-0.033155	7.7	-3.7042	-0.71465	0.00023085	0.0032075	chr7	127847973	127847994
neurofibrillary tangles	hsa-miR-302a-5p	miR-302a-5p	0.061772	1.7303	3.6586	-0.33725	0.00027495	0.0036384	chr4	113569380	113569402
neurofibrillary tangles	hsa-miR-26b-5p	miR-26-5p	-0.015436	12.74	-3.6567	-1.0604	0.00027699	0.0036384	chr2	219267380	219267400
neurofibrillary tangles	hsa-miR-125b-2-3p	miR-125b-2-3p	0.012706	9.3356	3.649	-0.97965	0.00028527	0.0036384	chr21	17962610	17962631
neurofibrillary tangles	hsa-miR-642a-3p	miR-642-3p	0.10965	0.29901	3.6435	-0.21715	0.00029123	0.0036384	chr19	46178236	46178257
neurofibrillary tangles	hsa-miR-34a-5p	miR-34-5p/449-5p	0.031391	8.9791	3.639	-1.0056	0.00029631	0.0036384	chr1	9211794	9211815
neurofibrillary tangles	hsa-miR-1185-5p	miR-1185-5p	0.020206	5.1077	3.5869	-0.98943	0.00036074	0.0042856	NA	NA	NA
neurofibrillary tangles	hsa-miR-369-5p	miR-369-5p	0.023613	7.2027	3.5836	-1.1209	0.00036525	0.0042856	chr14	101531943	101531964
neurofibrillary tangles	hsa-miR-500a-5p	miR-500a-5p	0.027112	2.2887	3.5512	-0.81066	0.00041229	0.0047324	chrX	49773051	49773073
neurofibrillary tangles	hsa-miR-130b-5p	miR-130b-5p	0.023056	5.2214	3.5074	-1.2695	0.00048497	0.0054482	chr22	22007605	22007625
neurofibrillary tangles	hsa-miR-129-5p	miR-129-5p	-0.023003	12.084	-3.4985	-1.5951	0.0005011	0.0055121	NA	NA	NA
neurofibrillary tangles	hsa-miR-99b-5p	miR-99-5p/100-5p	0.015425	12.75	3.4636	-1.7343	0.00056932	0.0061347	chr19	52195871	52195892
neurofibrillary tangles	hsa-miR-28-3p	miR-28-3p	0.01432	8.3033	3.4475	-1.6438	0.00060388	0.0062537	chr3	188406622	188406643
neurofibrillary tangles	hsa-miR-455-3p	NA	0.030793	4.6377	3.4474	-1.4405	0.00060405	0.0062537	chr9	116971767	116971787
neurofibrillary tangles	hsa-miR-214-3p	miR-214-3p/3619-5p	0.035624	3.3562	3.4256	-1.3899	0.00065357	0.0066363	chr1	172107956	172107977
neurofibrillary tangles	hsa-miR-624-5p	miR-624-5p	-0.034095	1.2291	-3.4201	-1.064	0.00066666	0.0066414	chr14	31483912	31483933
neurofibrillary tangles	hsa-miR-3622a-3p	miR-3622a-3p/3622b-3p	0.042547	0.87885	3.4149	-1.0441	0.00067936	0.0066427	chr8	27559243	27559264
neurofibrillary tangles	hsa-miR-425-3p	miR-425-3p	-0.014575	7.0215	-3.3979	-1.7473	0.00072221	0.0069332	chr3	49057592	49057613
neurofibrillary tangles	hsa-miR-105-5p	miR-105-5p	0.019646	5.5692	3.3868	-1.6992	0.00075149	0.0070376	NA	NA	NA
neurofibrillary tangles	hsa-miR-340-3p	miR-340-3p/6827-3p	0.018962	9.0212	3.3837	-1.8816	0.00075974	0.0070376	chr5	179442319	179442340
neurofibrillary tangles	hsa-miR-30d-3p	miR-30-3p	-0.020518	4.3517	-3.3727	-1.6607	0.00079033	0.0071947	chr8	135817122	135817143
neurofibrillary tangles	hsa-miR-383-5p	NA	0.025507	7.2748	3.3659	-1.8661	0.00080962	0.0072454	chr8	14710992	14711013
neurofibrillary tangles	hsa-miR-127-3p	miR-127-3p	0.015866	13.013	3.359	-2.0911	0.00082972	0.007249	chr14	101349372	101349393
neurofibrillary tangles	hsa-miR-497-5p	miR-15-5p/16-5p/195-5p/424-5p/497-5p	0.018477	7.4426	3.3564	-1.9084	0.00083748	0.007249	chr17	6921298	6921318
neurofibrillary tangles	hsa-miR-129-2-3p	miR-129-3p	-0.02966	7.8117	-3.3497	-1.9435	0.00085752	0.0073028	chr11	43603000	43603021
neurofibrillary tangles	hsa-miR-17-3p	miR-17-3p	0.02399	2.9538	3.3355	-1.629	0.00090185	0.0075002	chr13	92002909	92002930
neurofibrillary tangles	hsa-miR-127-5p	miR-127-5p	0.013897	8.1131	3.3291	-2.0286	0.00092232	0.0075002	chr14	101349338	101349359
neurofibrillary tangles	hsa-miR-323a-3p	miR-323-3p	-0.019023	9.847	-3.326	-2.0984	0.00093246	0.0075002	chr14	101492119	101492139
neurofibrillary tangles	hsa-miR-323a-5p	miR-323a-5p	-0.023309	3.1321	-3.3245	-1.6731	0.00093752	0.0075002	chr14	101492084	101492105
neurofibrillary tangles	hsa-miR-452-5p	miR-452-5p/892-3p	-0.037187	3.6724	-3.2314	-2.05	0.0012964	0.010216	chrX	151128150	151128171
neurofibrillary tangles	hsa-miR-582-5p	miR-582-5p	-0.017171	6.4555	-3.2107	-2.3235	0.0013918	0.010597	chr5	58999492	58999514
neurofibrillary tangles	hsa-miR-486-5p	miR-486-5p	0.033274	8.2589	3.2079	-2.4219	0.0014054	0.010597	NA	NA	NA
neurofibrillary tangles	hsa-miR-543	miR-543	0.025279	9.5836	3.1993	-2.4968	0.0014474	0.010597	chr14	101498370	101498391
neurofibrillary tangles	hsa-miR-224-5p	miR-224-5p	-0.062818	3.8018	-3.1986	-2.1629	0.0014506	0.010597	chrX	151127100	151127124
neurofibrillary tangles	hsa-miR-3909	miR-3909	0.020876	4.1212	3.1985	-2.1979	0.0014513	0.010597	chr22	35731703	35731724
neurofibrillary tangles	hsa-miR-21-3p	miR-21-3p/3591-3p	-0.043069	2.7584	-3.1957	-2.0405	0.0014651	0.010597	chr17	57918672	57918692
neurofibrillary tangles	hsa-miR-1185-1-3p	let-7f-2-3p/1185-3p	-0.030561	3.178	-3.1898	-2.1096	0.0014949	0.010666	chr14	101509366	101509387
neurofibrillary tangles	hsa-miR-335-5p	miR-335-5p	0.01796	8.9902	3.1854	-2.5227	0.0015175	0.010669	chr7	130135967	130135989
neurofibrillary tangles	hsa-miR-149-5p	miR-149-5p	0.015164	10.62	3.1819	-2.5918	0.0015357	0.010669	chr2	241395432	241395454
neurofibrillary tangles	hsa-miR-181c-5p	miR-181-5p	0.0152	7.4218	3.1663	-2.5151	0.0016189	0.011101	chr19	13985539	13985560
neurofibrillary tangles	hsa-miR-376b-3p	miR-376-3p	0.045128	0.69655	3.1525	-1.8635	0.0016963	0.011483	chr14	101506834	101506855
neurofibrillary tangles	hsa-miR-181d-5p	miR-181-5p	0.014084	9.4607	3.1466	-2.6576	0.0017305	0.011566	chr19	13985724	13985746
neurofibrillary tangles	hsa-miR-455-5p	miR-455-5p	0.02594	7.7273	3.1418	-2.6082	0.0017585	0.011606	chr9	116971729	116971750
neurofibrillary tangles	hsa-miR-532-3p	miR-532-3p	0.020638	3.6448	3.0998	-2.4579	0.0020235	0.013191	chrX	49767810	49767831
neurofibrillary tangles	hsa-miR-485-5p	miR-485-5p	0.016948	8.0181	3.0941	-2.764	0.0020624	0.01328	chr14	101521764	101521785
neurofibrillary tangles	hsa-miR-377-3p	miR-377-3p	0.016518	5.2372	3.062	-2.7091	0.0022928	0.014586	chr14	101528431	101528452
neurofibrillary tangles	hsa-miR-92a-3p	miR-25-3p/32-5p/92-3p/363-3p/367-3p	0.01371	11.111	3.0332	-3.0623	0.0025197	0.015838	NA	NA	NA
neurofibrillary tangles	hsa-miR-432-5p	miR-432-5p	-0.013912	7.5705	-3.0064	-3.0052	0.0027498	0.017081	chr14	101350833	101350855
neurofibrillary tangles	hsa-miR-340-5p	miR-340-5p	-0.018939	12.108	-3.0017	-3.1826	0.0027919	0.017141	chr5	179442361	179442382
neurofibrillary tangles	hsa-miR-29a-3p	miR-29-3p	0.010503	14.042	2.9939	-3.2633	0.0028628	0.017197	chr7	130561507	130561528
neurofibrillary tangles	hsa-miR-140-3p	NA	0.013042	11.561	2.9936	-3.1943	0.0028662	0.017197	chr16	69967045	69967065
neurofibrillary tangles	hsa-let-7i-5p	let-7-5p/98-5p	-0.014673	13.98	-2.979	-3.3043	0.0030041	0.017822	chr12	62997471	62997492
neurofibrillary tangles	hsa-miR-139-5p	miR-139-5p	0.013155	12.49	2.974	-3.2762	0.0030531	0.017912	chr11	72326146	72326168
neurofibrillary tangles	hsa-miR-192-5p	miR-192-5p/215-5p	-0.014931	9.1349	-2.9558	-3.2195	0.0032365	0.018779	chr11	64658675	64658695
neurofibrillary tangles	hsa-miR-379-5p	miR-379-5p	0.015237	11.51	2.9421	-3.3428	0.0033802	0.019399	chr14	101488408	101488428
neurofibrillary tangles	hsa-miR-302b-3p	miR-302-3p/372-3p/373-3p/520-3p	0.043441	1.5368	2.9086	-2.6966	0.00376	0.021347	chr4	113569645	113569667
neurofibrillary tangles	hsa-miR-7-2-3p	miR-7-3p	0.026175	2.3852	2.8968	-2.8765	0.0039014	0.021915	chr15	89155127	89155148
neurofibrillary tangles	hsa-miR-150-5p	miR-150-5p	0.028416	6.9659	2.8885	-3.3206	0.0040045	0.022256	chr19	50004089	50004110
neurofibrillary tangles	hsa-miR-221-3p	miR-221-3p/222-3p	-0.012437	11.544	-2.8816	-3.5156	0.004092	0.022278	chrX	45605608	45605630
neurofibrillary tangles	hsa-miR-301a-3p	miR-130-3p/301-3p/454-3p	0.020302	2.731	2.8816	-2.9801	0.0040927	0.022278	chr17	57228510	57228532
neurofibrillary tangles	hsa-miR-153-5p	miR-153-5p	0.028217	2.2619	2.8637	-2.9529	0.0043282	0.023319	chr7	157367079	157367100
neurofibrillary tangles	hsa-miR-23b-3p	miR-23-3p	-0.014766	11.434	-2.8538	-3.5922	0.0044625	0.0238	chr9	97847547	97847569
neurofibrillary tangles	hsa-miR-31-3p	miR-31-3p	0.027266	2.0824	2.8495	-2.9691	0.0045228	0.023824	chr9	21512120	21512141
neurofibrillary tangles	hsa-miR-642a-5p	miR-642a-5p	0.059632	1.4629	2.8471	-2.8731	0.0045573	0.023824	chr19	46178201	46178222
neurofibrillary tangles	hsa-miR-25-3p	miR-25-3p/32-5p/92-3p/363-3p/367-3p	0.011542	9.8493	2.8354	-3.5891	0.0047248	0.024458	chr7	99691194	99691215
neurofibrillary tangles	hsa-miR-3180-3p	miR-3180-3p	0.039495	0.36102	2.8263	-2.7374	0.0048596	0.024912	NA	NA	NA
neurofibrillary tangles	hsa-miR-541-3p	miR-654-5p	-0.027766	1.376	-2.8154	-2.9169	0.005025	0.025511	chr14	101530885	101530906
neurofibrillary tangles	hsa-miR-760	miR-760	-0.024232	6.1125	-2.8014	-3.5088	0.0052458	0.026379	chr1	94312436	94312455
neurofibrillary tangles	hsa-miR-18a-5p	miR-18-5p	0.019379	3.5605	2.7981	-3.3241	0.0052991	0.026396	chr13	92003010	92003032
neurofibrillary tangles	hsa-miR-193b-3p	miR-193-3p	-0.022454	5.2974	-2.7787	-3.5262	0.0056221	0.027743	chr16	14397874	14397895
neurofibrillary tangles	hsa-miR-21-5p	miR-21-5p/590-5p	-0.027033	12.886	-2.7561	-3.9023	0.0060198	0.02943	chr17	57918634	57918655
neurofibrillary tangles	hsa-miR-708-3p	miR-708-3p	0.013088	7.6603	2.7497	-3.7395	0.0061368	0.029727	chr11	79113076	79113097
neurofibrillary tangles	hsa-miR-16-1-3p	miR-16-1-3p	-0.033608	0.3548	-2.7412	-2.9812	0.0062963	0.030126	chr13	50623121	50623142
neurofibrillary tangles	hsa-miR-486-3p	miR-486-3p	0.032248	1.6807	2.7393	-3.189	0.0063333	0.030126	NA	NA	NA
neurofibrillary tangles	hsa-miR-885-5p	miR-885-5p	-0.016748	7.2867	-2.7341	-3.7595	0.0064316	0.03032	chr3	10436215	10436236
neurofibrillary tangles	hsa-miR-1251-5p	miR-1251-5p	-0.026728	2.8679	-2.716	-3.4442	0.0067893	0.031724	chr12	97885691	97885711
neurofibrillary tangles	hsa-miR-500b-5p	miR-500a-5p	0.022891	1.6192	2.7094	-3.269	0.0069248	0.032073	chrX	49775290	49775307
neurofibrillary tangles	hsa-miR-369-3p	miR-369-3p	-0.015062	8.437	-2.7035	-3.897	0.0070481	0.03236	chr14	101531978	101531998
neurofibrillary tangles	hsa-miR-216a-5p	miR-216a-5p	-0.076163	0.16745	-2.6898	-3.0783	0.0073401	0.033356	chr2	56216155	56216176
neurofibrillary tangles	hsa-miR-483-5p	miR-483-5p	0.064509	1.0331	2.6875	-3.257	0.0073914	0.033356	chr11	2155411	2155432
neurofibrillary tangles	hsa-miR-379-3p	miR-411-3p	0.014565	6.3208	2.6835	-3.843	0.0074775	0.033373	chr14	101488446	101488467
neurofibrillary tangles	hsa-miR-124-5p	miR-124-5p	0.010447	7.4616	2.6816	-3.9124	0.0075215	0.033373	NA	NA	NA
neurofibrillary tangles	hsa-miR-324-5p	miR-324-5p	-0.015933	6.2034	-2.6574	-3.9086	0.008075	0.03553	chr17	7126662	7126683
neurofibrillary tangles	hsa-miR-191-3p	miR-191-3p	-0.019524	2.2386	-2.6535	-3.4961	0.0081688	0.035646	chr3	49058064	49058085
neurofibrillary tangles	hsa-miR-154-5p	miR-154-5p	0.013465	5.6834	2.6359	-3.9337	0.0086006	0.037222	chr14	101526106	101526127
neurofibrillary tangles	hsa-miR-95-3p	miR-95-3p	0.011949	11.181	2.6146	-4.2317	0.0091479	0.039269	chr4	8007039	8007060
neurofibrillary tangles	hsa-miR-125a-3p	miR-125a-3p	0.018553	2.9251	2.6011	-3.7626	0.0095115	0.0405	chr19	52196559	52196580
neurofibrillary tangles	hsa-miR-338-3p	miR-338-3p	0.015925	10.71	2.5977	-4.2567	0.0096062	0.040577	chr17	79099687	79099708
neurofibrillary tangles	hsa-miR-128-3p	miR-128-3p	0.020241	15.988	2.5498	-4.5366	0.011015	0.04616	NA	NA	NA
neurofibrillary tangles	hsa-miR-1180-3p	miR-1180-3p	0.014977	8.7995	2.54	-4.3355	0.011325	0.047083	chr17	19247826	19247847
neurofibrillary tangles	hsa-miR-514a-3p	miR-514a-3p	-0.036944	4.5847	-2.5335	-4.1167	0.011535	0.047581	NA	NA	NA
neurofibrillary tangles	hsa-miR-19b-3p	miR-19-3p	0.013304	7.2683	2.5296	-4.2956	0.011663	0.047738	NA	NA	NA
neurofibrillary tangles	hsa-miR-424-5p	miR-15-5p/16-5p/195-5p/424-5p/497-5p	0.020484	4.6086	2.5148	-4.1719	0.012159	0.049185	chrX	133680710	133680731
neurofibrillary tangles	hsa-miR-431-5p	miR-431-5p	-0.032633	1.8929	-2.5135	-3.7938	0.012203	0.049185	chr14	101347363	101347383
clinical diagnosis	hsa-miR-132-5p	miR-132-5p	-0.27575	9.1332	-6.7442	14.952	3.5146e-11	1.8557e-08	chr17	1953259	1953280
clinical diagnosis	hsa-miR-212-5p	miR-212-5p	-0.29567	5.641	-6.5097	13.561	1.5491e-10	4.0897e-08	chr17	1953622	1953644
clinical diagnosis	hsa-miR-132-3p	miR-132-3p/212-3p	-0.23501	9.6536	-6.0751	10.98	2.1566e-09	3.4428e-07	chr17	1953223	1953244
clinical diagnosis	hsa-miR-212-3p	miR-132-3p/212-3p	-0.27633	5.5667	-6.0427	10.864	2.6082e-09	3.4428e-07	chr17	1953584	1953604
clinical diagnosis	hsa-miR-146b-3p	miR-146b-3p	-0.088075	5.2731	-5.3894	7.3996	1.0039e-07	1.0601e-05	chr10	104196314	104196335
clinical diagnosis	hsa-miR-877-5p	miR-877-5p	-0.093864	3.5769	-5.1847	6.4309	2.9274e-07	2.5761e-05	chr6	30552109	30552128
clinical diagnosis	hsa-miR-302a-5p	miR-302a-5p	0.2244	1.7307	5.0774	5.8694	5.0604e-07	3.817e-05	chr4	113569380	113569402
clinical diagnosis	hsa-miR-146b-5p	miR-146-5p	-0.093469	11.413	-5.0396	5.5342	6.1211e-07	4.0399e-05	chr10	104196277	104196299
clinical diagnosis	hsa-miR-129-5p	miR-129-5p	-0.083381	12.086	-4.9336	5.0187	1.0368e-06	6.0828e-05	NA	NA	NA
clinical diagnosis	hsa-miR-125b-2-3p	miR-125b-2-3p	0.037826	9.3357	4.3852	2.6485	1.3599e-05	0.00071802	chr21	17962610	17962631
clinical diagnosis	hsa-miR-302b-3p	miR-302-3p/372-3p/373-3p/520-3p	0.16065	1.5379	4.2345	2.3075	2.6362e-05	0.0012654	chr4	113569645	113569667
clinical diagnosis	hsa-miR-433-3p	miR-433-3p	-0.047067	9.0194	-4.2056	1.916	2.9851e-05	0.0013134	chr14	101348286	101348307
clinical diagnosis	hsa-miR-181b-5p	miR-181-5p	-0.057418	11.778	-3.8761	0.56087	0.00011738	0.0047676	NA	NA	NA
clinical diagnosis	hsa-miR-584-5p	miR-584-5p	-0.086646	7.8487	-3.6033	-0.30737	0.00033921	0.012105	chr5	148441936	148441957
clinical diagnosis	hsa-miR-324-3p	miR-324-3p/1913	0.042224	5.2973	3.5997	-0.21174	0.00034388	0.012105	chr17	7126627	7126649
clinical diagnosis	hsa-miR-339-5p	miR-339-5p	-0.072051	6.5249	-3.4953	-0.62471	0.0005072	0.016738	chr7	1062626	1062648
clinical diagnosis	hsa-miR-190b-5p	NA	0.12161	0.41353	3.4389	-0.46804	0.00062305	0.019351	chr1	154166188	154166209
clinical diagnosis	hsa-miR-421	miR-421	-0.043517	6.9896	-3.4133	-0.91731	0.00068342	0.019769	chrX	73438227	73438249
clinical diagnosis	hsa-let-7c-5p	let-7-5p/98-5p	0.033017	12.622	3.4021	-1.1285	0.0007114	0.019769	chr21	17912158	17912179
clinical diagnosis	hsa-miR-29b-3p	miR-29-3p	0.046746	10.933	3.3334	-1.3091	0.00090875	0.022415	NA	NA	NA
clinical diagnosis	hsa-miR-181a-5p	miR-181-5p	-0.040477	14.182	-3.3286	-1.4132	0.00092433	0.022415	NA	NA	NA
clinical diagnosis	hsa-miR-376c-3p	miR-376c-3p	0.052091	5.4371	3.3256	-1.1275	0.00093395	0.022415	chr14	101506069	101506089
clinical diagnosis	hsa-miR-301b-3p	miR-130-3p/301-3p/454-3p	-0.067077	2.6802	-3.3057	-0.99114	0.0010018	0.022998	chr22	22007314	22007336
clinical diagnosis	hsa-miR-490-3p	miR-490-3p	-0.060015	6.6	-3.2688	-1.3655	0.0011393	0.02474	chr7	136587989	136588010
clinical diagnosis	hsa-miR-516b-5p	miR-516b-5p	0.21429	1.1527	3.2563	-1.0235	0.0011898	0.02474	NA	NA	NA
clinical diagnosis	hsa-miR-29a-3p	miR-29-3p	0.029594	14.042	3.2495	-1.661	0.0012183	0.02474	chr7	130561507	130561528
clinical diagnosis	hsa-miR-518e-5p	miR-518d-5p/519-5p	0.15824	0.47678	3.1966	-1.1821	0.0014609	0.024883	chr19	54233107	54233128
clinical diagnosis	hsa-miR-519b-5p	miR-518d-5p/519-5p	0.15824	0.47678	3.1966	-1.1821	0.0014609	0.024883	chr19	54198479	54198500
clinical diagnosis	hsa-miR-519c-5p	miR-518d-5p/519-5p	0.15824	0.47678	3.1966	-1.1821	0.0014609	0.024883	chr19	54189738	54189759
clinical diagnosis	hsa-miR-522-5p	miR-518d-5p/519-5p	0.15824	0.47678	3.1966	-1.1821	0.0014609	0.024883	chr19	54254480	54254501
clinical diagnosis	hsa-miR-523-5p	miR-518d-5p/519-5p	0.15824	0.47678	3.1966	-1.1821	0.0014609	0.024883	chr19	54201654	54201675
clinical diagnosis	hsa-miR-425-5p	miR-425-5p	-0.033291	8.5173	-3.179	-1.7234	0.0015509	0.02559	chr3	49057632	49057654
clinical diagnosis	hsa-miR-99b-3p	miR-99-3p	0.03334	7.9772	3.1413	-1.8176	0.0017614	0.027689	chr19	52195909	52195930
clinical diagnosis	hsa-miR-519a-5p	miR-518d-5p/519-5p	0.13457	1.7651	3.1377	-1.4058	0.001783	0.027689	chr19	54255665	54255686
clinical diagnosis	hsa-miR-219a-5p	miR-219-5p	-0.06551	7.9185	-3.1193	-1.8823	0.0018967	0.028613	NA	NA	NA
clinical diagnosis	hsa-miR-376b-3p	miR-376-3p	0.1085	0.69622	3.0941	-1.4744	0.0020623	0.030248	chr14	101506834	101506855
clinical diagnosis	hsa-miR-199b-3p	miR-199-3p	0.076452	9.024	3.0412	-2.1548	0.0024555	0.034544	chr9	131007024	131007045
clinical diagnosis	hsa-miR-199a-3p	miR-199-3p	0.076332	9.0256	3.0374	-2.166	0.0024861	0.034544	NA	NA	NA
clinical diagnosis	hsa-miR-30a-5p	miR-30-5p	0.034103	13.567	3.0225	-2.3409	0.0026101	0.035337	chr6	72113298	72113319
clinical diagnosis	hsa-miR-483-5p	miR-483-5p	0.19275	1.034	2.9066	-2.008	0.0037839	0.049947	chr11	2155411	2155432
trajectory - global cognition	hsa-miR-132-5p	miR-132-5p	2.8903	9.1203	12.933	66.179	6.744e-34	3.5609e-31	chr17	1953259	1953280
trajectory - global cognition	hsa-miR-212-5p	miR-212-5p	3.168	5.6275	12.488	61.739	5.9459e-32	1.5697e-29	chr17	1953622	1953644
trajectory - global cognition	hsa-miR-132-3p	miR-132-3p/212-3p	2.6036	9.645	11.928	56.311	1.462e-29	2.5732e-27	chr17	1953223	1953244
trajectory - global cognition	hsa-miR-212-3p	miR-132-3p/212-3p	2.8891	5.5574	11.383	51.19	2.6695e-27	3.5238e-25	chr17	1953584	1953604
trajectory - global cognition	hsa-miR-99b-3p	miR-99-3p	-0.47123	7.9795	-7.649	20.632	8.1757e-14	8.6335e-12	chr19	52195909	52195930
trajectory - global cognition	hsa-miR-433-3p	miR-433-3p	0.5499	9.0124	7.5705	20.066	1.4222e-13	1.2515e-11	chr14	101348286	101348307
trajectory - global cognition	hsa-miR-129-5p	miR-129-5p	0.73199	12.081	7.257	17.871	1.2397e-12	8.5394e-11	NA	NA	NA
trajectory - global cognition	hsa-miR-877-5p	miR-877-5p	0.76299	3.5697	7.2507	18.099	1.2939e-12	8.5394e-11	chr6	30552109	30552128
trajectory - global cognition	hsa-miR-146b-5p	miR-146-5p	0.76904	11.411	7.1134	16.94	3.2613e-12	1.8914e-10	chr10	104196277	104196299
trajectory - global cognition	hsa-miR-125a-3p	miR-125a-3p	-0.67455	2.9232	-7.0993	17.136	3.5821e-12	1.8914e-10	chr19	52196559	52196580
trajectory - global cognition	hsa-miR-125b-2-3p	miR-125b-2-3p	-0.33255	9.3366	-7.0036	16.281	6.7603e-12	3.245e-10	chr21	17962610	17962631
trajectory - global cognition	hsa-miR-146b-3p	miR-146b-3p	0.64748	5.2736	6.8947	15.715	1.3799e-11	6.0716e-10	chr10	104196314	104196335
trajectory - global cognition	hsa-miR-335-5p	miR-335-5p	-0.52225	8.9927	-6.6431	14.017	6.9369e-11	2.8175e-09	chr7	130135967	130135989
trajectory - global cognition	hsa-miR-516b-5p	miR-516b-5p	-2.1343	1.159	-6.1385	11.385	1.5213e-09	5.4869e-08	NA	NA	NA
trajectory - global cognition	hsa-miR-519a-5p	miR-518d-5p/519-5p	-1.4392	1.7627	-6.1344	11.343	1.5588e-09	5.4869e-08	chr19	54255665	54255686
trajectory - global cognition	hsa-miR-376c-3p	miR-376c-3p	-0.6091	5.4392	-6.0385	10.565	2.7388e-09	9.038e-08	chr14	101506069	101506089
trajectory - global cognition	hsa-miR-517a-3p	miR-517-3p	-1.9711	0.69544	-6.0146	10.7	3.1472e-09	9.2319e-08	chr19	54215575	54215596
trajectory - global cognition	hsa-miR-517b-3p	miR-517-3p	-1.9711	0.69544	-6.0146	10.7	3.1472e-09	9.2319e-08	chr19	54224372	54224393
trajectory - global cognition	hsa-miR-381-3p	miR-381-3p	-0.70046	11.731	-5.9531	9.8825	4.4947e-09	1.2491e-07	chr14	101512305	101512326
trajectory - global cognition	hsa-miR-339-5p	miR-339-5p	0.72105	6.5264	5.8175	9.2963	9.7574e-09	2.576e-07	chr7	1062626	1062648
trajectory - global cognition	hsa-miR-24-3p	miR-24-3p	0.31035	12.428	5.7763	8.89	1.2307e-08	3.0944e-07	NA	NA	NA
trajectory - global cognition	hsa-miR-455-5p	miR-455-5p	-0.69354	7.7329	-5.7572	8.9216	1.3702e-08	3.2884e-07	chr9	116971729	116971750
trajectory - global cognition	hsa-miR-29a-3p	miR-29-3p	-0.29048	14.043	-5.6048	7.9183	3.1915e-08	7.3267e-07	chr7	130561507	130561528
trajectory - global cognition	hsa-miR-329-3p	miR-329-3p/362-3p	0.35099	9.1966	5.5063	7.5431	5.4544e-08	1.2e-06	NA	NA	NA
trajectory - global cognition	hsa-miR-654-3p	miR-654-3p	-0.48042	8.3814	-5.4623	7.3353	6.9136e-08	1.4132e-06	chr14	101506606	101506627
trajectory - global cognition	hsa-miR-518e-5p	miR-518d-5p/519-5p	-1.4908	0.47749	-5.4343	7.6455	8.0295e-08	1.4132e-06	chr19	54233107	54233128
trajectory - global cognition	hsa-miR-519b-5p	miR-518d-5p/519-5p	-1.4908	0.47749	-5.4343	7.6455	8.0295e-08	1.4132e-06	chr19	54198479	54198500
trajectory - global cognition	hsa-miR-519c-5p	miR-518d-5p/519-5p	-1.4908	0.47749	-5.4343	7.6455	8.0295e-08	1.4132e-06	chr19	54189738	54189759
trajectory - global cognition	hsa-miR-522-5p	miR-518d-5p/519-5p	-1.4908	0.47749	-5.4343	7.6455	8.0295e-08	1.4132e-06	chr19	54254480	54254501
trajectory - global cognition	hsa-miR-523-5p	miR-518d-5p/519-5p	-1.4908	0.47749	-5.4343	7.6455	8.0295e-08	1.4132e-06	chr19	54201654	54201675
trajectory - global cognition	hsa-miR-642a-3p	miR-642-3p	-2.1318	0.30764	-5.4001	7.4708	9.633e-08	1.6407e-06	chr19	46178236	46178257
trajectory - global cognition	hsa-miR-218-5p	miR-218-5p	-0.36002	12.928	-5.3778	6.7691	1.0843e-07	1.7402e-06	NA	NA	NA
trajectory - global cognition	hsa-miR-106a-5p	miR-17-5p/20-5p/93-5p/106-5p/519-3p	-0.69942	5.812	-5.3773	6.994	1.0876e-07	1.7402e-06	chrX	133304274	133304296
trajectory - global cognition	hsa-miR-519a-3p	miR-519-3p	-1.2491	1.9975	-5.3051	6.9087	1.5901e-07	2.4694e-06	NA	NA	NA
trajectory - global cognition	hsa-miR-187-3p	miR-187-3p	-0.59114	4.5963	-5.2953	6.6423	1.6741e-07	2.5255e-06	chr18	33484798	33484819
trajectory - global cognition	hsa-miR-29c-5p	miR-29c-5p	-0.34421	8.2215	-5.2401	6.2121	2.2308e-07	3.2718e-06	chr1	207975248	207975269
trajectory - global cognition	hsa-miR-324-3p	miR-324-3p/1913	-0.34959	5.2955	-5.2244	6.2506	2.4192e-07	3.4523e-06	chr17	7126627	7126649
trajectory - global cognition	hsa-miR-29a-5p	miR-29a-5p	-0.45029	3.6022	-5.2042	6.2602	2.6851e-07	3.7308e-06	chr7	130561545	130561566
trajectory - global cognition	hsa-miR-1247-5p	miR-1247-5p	-1.0134	2.1038	-5.1189	5.9863	4.1527e-07	5.6221e-06	chr14	102026699	102026720
trajectory - global cognition	hsa-miR-24-1-5p	miR-24-5p	0.45077	6.6457	5.0643	5.4129	5.4729e-07	7.2243e-06	chr9	97848309	97848330
trajectory - global cognition	hsa-miR-31-5p	miR-31-5p	-0.49585	6.4541	-5.05	5.3443	5.8815e-07	7.5742e-06	chr9	21512157	21512177
trajectory - global cognition	hsa-miR-3200-3p	miR-3200-3p	0.51205	6.5633	5.0255	5.2274	6.6489e-07	8.3586e-06	chr22	31127597	31127618
trajectory - global cognition	hsa-miR-20b-5p	miR-17-5p/20-5p/93-5p/106-5p/519-3p	-0.63716	6.2259	-5.0149	5.1853	7.0104e-07	8.6081e-06	chrX	133303880	133303902
trajectory - global cognition	hsa-miR-181b-5p	miR-181-5p	0.46632	11.778	5.0066	4.9637	7.3085e-07	8.7702e-06	NA	NA	NA
trajectory - global cognition	hsa-miR-483-5p	miR-483-5p	-1.7561	1.0581	-4.961	5.3168	9.1629e-07	1.0751e-05	chr11	2155411	2155432
trajectory - global cognition	hsa-miR-95-3p	miR-95-3p	-0.30252	11.182	-4.9457	4.6878	9.8803e-07	1.1182e-05	chr4	8007039	8007060
trajectory - global cognition	hsa-miR-760	miR-760	0.62682	6.1073	4.9441	4.8609	9.9599e-07	1.1182e-05	chr1	94312436	94312455
trajectory - global cognition	hsa-miR-154-5p	miR-154-5p	-0.36899	5.6834	-4.94	4.8548	1.0165e-06	1.1182e-05	chr14	101526106	101526127
trajectory - global cognition	hsa-miR-31-3p	miR-31-3p	-0.66809	2.0834	-4.9341	5.1153	1.0465e-06	1.1276e-05	chr9	21512120	21512141
trajectory - global cognition	hsa-miR-99b-5p	miR-99-5p/100-5p	-0.30335	12.751	-4.8769	4.3215	1.3843e-06	1.4618e-05	chr19	52195871	52195892
trajectory - global cognition	hsa-miR-873-5p	NA	-0.46981	5.3102	-4.8347	4.3829	1.6991e-06	1.759e-05	chr9	28888923	28888943
trajectory - global cognition	hsa-miR-421	miR-421	0.35523	6.9874	4.8029	4.1642	1.9812e-06	2.0117e-05	chrX	73438227	73438249
trajectory - global cognition	hsa-miR-129-2-3p	miR-129-3p	0.57791	7.8089	4.7947	4.0967	2.0602e-06	2.0205e-05	chr11	43603000	43603021
trajectory - global cognition	hsa-miR-7-1-3p	miR-7-3p	-0.33239	6.2294	-4.7941	4.1522	2.0664e-06	2.0205e-05	chr9	86584686	86584707
trajectory - global cognition	hsa-miR-302a-5p	miR-302a-5p	-1.0933	1.741	-4.7815	4.4508	2.1953e-06	2.1075e-05	chr4	113569380	113569402
trajectory - global cognition	hsa-miR-181a-3p	miR-181a-3p	0.39131	8.5465	4.7243	3.7484	2.8832e-06	2.7184e-05	chr1	198828198	198828219
trajectory - global cognition	hsa-miR-363-3p	miR-25-3p/32-5p/92-3p/363-3p/367-3p	-0.53241	9.7616	-4.7005	3.6019	3.2262e-06	2.9885e-05	chrX	133303412	133303433
trajectory - global cognition	hsa-miR-193a-5p	miR-193a-5p	-0.42612	4.4462	-4.6638	3.6571	3.8351e-06	3.4913e-05	chr17	29887035	29887056
trajectory - global cognition	hsa-miR-455-3p	NA	-0.59212	4.641	-4.6559	3.6085	3.98e-06	3.5618e-05	chr9	116971767	116971787
trajectory - global cognition	hsa-miR-379-5p	miR-379-5p	-0.36183	11.511	-4.6347	3.2491	4.3943e-06	3.867e-05	chr14	101488408	101488428
trajectory - global cognition	hsa-miR-219a-5p	miR-219-5p	0.71963	7.924	4.5855	3.1514	5.5225e-06	4.7801e-05	NA	NA	NA
trajectory - global cognition	hsa-miR-500a-5p	miR-500a-5p	-0.50924	2.2916	-4.5767	3.482	5.7511e-06	4.8977e-05	chrX	49773051	49773073
trajectory - global cognition	hsa-miR-584-5p	miR-584-5p	0.6839	7.8504	4.552	3.0079	6.4442e-06	5.4008e-05	chr5	148441936	148441957
trajectory - global cognition	hsa-miR-516a-5p	miR-516a-5p	-0.94549	4.3139	-4.548	3.1522	6.5626e-06	5.4141e-05	NA	NA	NA
trajectory - global cognition	hsa-miR-410-3p	miR-410-3p	0.42472	8.2491	4.5281	2.8859	7.1907e-06	5.8411e-05	chr14	101532298	101532318
trajectory - global cognition	hsa-miR-340-5p	miR-340-5p	0.46896	12.107	4.5175	2.7188	7.547e-06	6.0376e-05	chr5	179442361	179442382
trajectory - global cognition	hsa-miR-411-5p	NA	-0.38042	11.519	-4.5037	2.6727	8.0364e-06	6.3331e-05	chr14	101489677	101489697
trajectory - global cognition	hsa-miR-486-5p	miR-486-5p	-0.80906	8.2719	-4.4452	2.5236	1.0476e-05	8.1346e-05	NA	NA	NA
trajectory - global cognition	hsa-miR-338-5p	miR-338-5p	0.52107	10.893	4.3988	2.2443	1.2898e-05	9.8695e-05	chr17	79099723	79099744
trajectory - global cognition	hsa-miR-28-3p	miR-28-3p	-0.26078	8.3051	-4.3863	2.2732	1.3635e-05	0.00010285	chr3	188406622	188406643
trajectory - global cognition	hsa-miR-92b-3p	miR-25-3p/32-5p/92-3p/363-3p/367-3p	-0.34228	10.613	-4.3825	2.1798	1.3869e-05	0.00010314	chr1	155165028	155165049
trajectory - global cognition	hsa-miR-106b-3p	miR-106b-3p	-0.27939	7.3852	-4.3701	2.2399	1.465e-05	0.00010743	chr7	99691625	99691646
trajectory - global cognition	hsa-miR-214-3p	miR-214-3p/3619-5p	-0.69611	3.3615	-4.3306	2.3099	1.7444e-05	0.00012617	chr1	172107956	172107977
trajectory - global cognition	hsa-miR-448	miR-448	0.74649	1.8619	4.283	2.3157	2.1496e-05	0.00015337	chrX	114058087	114058108
trajectory - global cognition	hsa-miR-299-5p	miR-299-5p	-0.52719	5.4522	-4.2374	1.7727	2.6202e-05	0.00018446	chr14	101490137	101490158
trajectory - global cognition	hsa-miR-522-3p	miR-522-3p	-0.99062	2.7786	-4.1979	1.8337	3.1048e-05	0.0002135	chr19	54254518	54254539
trajectory - global cognition	hsa-miR-1185-1-3p	let-7f-2-3p/1185-3p	0.60568	3.1714	4.1973	1.8008	3.1136e-05	0.0002135	chr14	101509366	101509387
trajectory - global cognition	hsa-miR-219a-2-3p	miR-219a-2-3p	0.54726	12.066	4.144	1.1563	3.908e-05	0.00026454	chr9	131154911	131154932
trajectory - global cognition	hsa-miR-376b-3p	miR-376-3p	-0.82194	0.7008	-4.1409	1.8495	3.9592e-05	0.00026462	chr14	101506834	101506855
trajectory - global cognition	hsa-miR-129-1-3p	miR-129-3p	0.51714	7.697	4.1077	1.1563	4.5562e-05	0.00030071	chr7	127847973	127847994
trajectory - global cognition	hsa-miR-186-5p	miR-186-5p	-0.25113	10.018	-4.0883	0.99658	4.9425e-05	0.00032218	chr1	71533364	71533385
trajectory - global cognition	hsa-miR-29b-3p	miR-29-3p	-0.36632	10.937	-4.0815	0.93742	5.0839e-05	0.00032735	NA	NA	NA
trajectory - global cognition	hsa-miR-214-5p	miR-214-5p	-0.71947	2.3376	-4.0531	1.3177	5.7249e-05	0.00036418	chr1	172107997	172108018
trajectory - global cognition	hsa-miR-433-5p	miR-433-5p	0.58046	2.019	4.0358	1.3144	6.1507e-05	0.00038662	chr14	101348234	101348255
trajectory - global cognition	hsa-miR-486-3p	miR-486-3p	-0.66469	1.6866	-4.0267	1.3064	6.3867e-05	0.00039672	NA	NA	NA
trajectory - global cognition	hsa-miR-1283	miR-1283	-1.2249	1.8201	-4.0002	1.176	7.1245e-05	0.00043741	NA	NA	NA
trajectory - global cognition	hsa-miR-877-3p	miR-877-3p	0.70488	0.80295	3.9934	1.2912	7.3277e-05	0.00044471	chr6	30552174	30552194
trajectory - global cognition	hsa-miR-149-5p	miR-149-5p	-0.27599	10.617	-3.9694	0.51091	8.0841e-05	0.00048504	chr2	241395432	241395454
trajectory - global cognition	hsa-miR-199a-5p	miR-199-5p	-0.56965	7.5329	-3.9233	0.44008	9.7534e-05	0.00057863	NA	NA	NA
trajectory - global cognition	hsa-miR-758-3p	miR-758-3p	0.39658	7.0835	3.9144	0.42943	0.00010111	0.00059318	chr14	101492408	101492429
trajectory - global cognition	hsa-miR-3622a-3p	miR-3622a-3p/3622b-3p	-0.70036	0.8779	-3.8738	0.82121	0.00011904	0.00069067	chr8	27559243	27559264
trajectory - global cognition	hsa-let-7a-3p	let-7a-3p/let-7b-3p/let-7f-1-3p/98-3p	0.22462	8.4409	3.8577	0.16125	0.00012693	0.00072848	NA	NA	NA
trajectory - global cognition	hsa-miR-29c-3p	miR-29-3p	-0.22986	8.931	-3.8495	0.11203	0.00013116	0.00074467	chr1	207975210	207975231
trajectory - global cognition	hsa-miR-323a-3p	miR-323-3p	0.33834	9.845	3.827	0.00227	0.00014344	0.0008057	chr14	101492119	101492139
trajectory - global cognition	hsa-miR-127-5p	miR-127-5p	-0.2489	8.1142	-3.8212	0.034738	0.00014678	0.0008158	chr14	101349338	101349359
trajectory - global cognition	hsa-miR-125b-1-3p	miR-125b-1-3p	-0.22966	7.4517	-3.7947	-0.035353	0.00016295	0.00089625	chr11	121970477	121970498
trajectory - global cognition	hsa-miR-124-5p	miR-124-5p	-0.20866	7.4617	-3.7713	-0.12307	0.00017858	0.00097209	NA	NA	NA
trajectory - global cognition	hsa-miR-501-3p	miR-501-3p/502-3p	-0.25143	5.2338	-3.7646	-0.043038	0.00018332	0.0009877	chrX	49774380	49774401
trajectory - global cognition	hsa-let-7c-5p	let-7-5p/98-5p	-0.20859	12.62	-3.7472	-0.38227	0.00019624	0.0010466	chr21	17912158	17912179
trajectory - global cognition	hsa-miR-487b-5p	miR-487a-5p/487b-5p	0.29968	3.3729	3.7381	0.018908	0.00020327	0.0010733	chr14	101512806	101512827
trajectory - global cognition	hsa-miR-216a-5p	miR-216a-5p	1.4541	0.16107	3.7248	0.36329	0.00021404	0.0011189	chr2	56216155	56216176
trajectory - global cognition	hsa-miR-139-5p	miR-139-5p	-0.24562	12.49	-3.7166	-0.48921	0.00022097	0.0011438	chr11	72326146	72326168
trajectory - global cognition	hsa-miR-574-3p	miR-574-3p	0.37724	7.1746	3.6992	-0.37093	0.00023627	0.0012111	chr4	38869713	38869734
trajectory - global cognition	hsa-miR-21-5p	miR-21-5p/590-5p	0.5078	12.887	3.661	-0.69942	0.00027355	0.0013888	chr17	57918634	57918655
trajectory - global cognition	hsa-miR-302b-3p	miR-302-3p/372-3p/373-3p/520-3p	-0.75167	1.5436	-3.6538	-0.043191	0.00028115	0.0014138	chr4	113569645	113569667
trajectory - global cognition	hsa-miR-191-3p	miR-191-3p	0.3767	2.2338	3.6426	-0.16625	0.00029345	0.0014589	chr3	49058064	49058085
trajectory - global cognition	hsa-miR-106b-5p	miR-17-5p/20-5p/93-5p/106-5p/519-3p	-0.24011	7.5444	-3.639	-0.60361	0.00029746	0.0014589	chr7	99691666	99691686
trajectory - global cognition	hsa-miR-301b-3p	miR-130-3p/301-3p/454-3p	0.41487	2.6781	3.6382	-0.24855	0.00029842	0.0014589	chr22	22007314	22007336
trajectory - global cognition	hsa-miR-133a-3p	NA	-0.47987	6.8453	-3.6243	-0.62875	0.00031451	0.0015235	NA	NA	NA
trajectory - global cognition	hsa-miR-199b-3p	miR-199-3p	-0.47246	9.0321	-3.619	-0.72927	0.00032086	0.0015401	chr9	131007024	131007045
trajectory - global cognition	hsa-miR-199a-3p	miR-199-3p	-0.47172	9.0336	-3.6146	-0.74481	0.00032623	0.0015518	NA	NA	NA
trajectory - global cognition	hsa-miR-193b-5p	miR-193b-5p	-0.36958	2.7918	-3.5745	-0.49824	0.00037938	0.0017885	chr16	14397837	14397858
trajectory - global cognition	hsa-miR-3613-5p	miR-3613-5p	0.3559	7.0189	3.5415	-0.91979	0.00042899	0.0020045	chr13	50570601	50570622
trajectory - global cognition	hsa-miR-24-2-5p	miR-24-5p	0.32535	5.1325	3.5327	-0.8531	0.00044324	0.0020529	chr19	13947140	13947161
trajectory - global cognition	hsa-miR-26b-5p	miR-26-5p	0.20068	12.74	3.521	-1.1868	0.0004628	0.0020946	chr2	219267380	219267400
trajectory - global cognition	hsa-miR-106a-3p	miR-106a-3p	-0.527	1.9874	-3.5206	-0.57248	0.00046339	0.0020946	chrX	133304238	133304259
trajectory - global cognition	hsa-miR-195-5p	miR-15-5p/16-5p/195-5p/424-5p/497-5p	-0.27481	9.2853	-3.5202	-1.0798	0.00046414	0.0020946	chr17	6920986	6921006
trajectory - global cognition	hsa-miR-206	miR-1-3p/206	-0.65979	1.404	-3.5048	-0.53687	0.00049122	0.002198	chr6	52009199	52009220
trajectory - global cognition	hsa-miR-320a-3p	NA	-0.27046	8.9438	-3.4985	-1.1432	0.00050286	0.0022312	chr8	22102488	22102509
trajectory - global cognition	hsa-miR-652-3p	miR-652-3p	-0.25614	8.0724	-3.4728	-1.2011	0.00055249	0.002431	chrX	109298617	109298637
trajectory - global cognition	hsa-miR-541-3p	miR-654-5p	0.50391	1.3739	3.4692	-0.63512	0.00055973	0.0024425	chr14	101530885	101530906
trajectory - global cognition	hsa-miR-9-3p	miR-9-3p	0.18574	12.69	3.4486	-1.4321	0.00060321	0.0026106	NA	NA	NA
trajectory - global cognition	hsa-miR-505-5p	miR-505-5p	0.65983	0.45459	3.4228	-0.67825	0.00066227	0.0028397	chrX	139006355	139006376
trajectory - global cognition	hsa-miR-224-5p	miR-224-5p	0.92056	3.8048	3.4209	-1.1192	0.0006669	0.0028397	chrX	151127100	151127124
trajectory - global cognition	hsa-miR-378a-3p	miR-378-3p	-0.33348	9.7156	-3.4118	-1.4605	0.0006891	0.0029108	chr5	149112430	149112451
trajectory - global cognition	hsa-miR-25-3p	miR-25-3p/32-5p/92-3p/363-3p/367-3p	-0.21063	9.8516	-3.3816	-1.5652	0.00076789	0.0032178	chr7	99691194	99691215
trajectory - global cognition	hsa-miR-409-3p	miR-409-3p	0.32662	8.8948	3.3637	-1.5898	0.00081854	0.0034031	chr14	101531683	101531704
trajectory - global cognition	hsa-miR-452-5p	miR-452-5p/892-3p	0.54631	3.6762	3.3491	-1.3484	0.000862	0.0035557	chrX	151128150	151128171
trajectory - global cognition	hsa-miR-30a-5p	miR-30-5p	-0.21695	13.572	-3.3303	-1.8533	0.00092111	0.0037701	chr6	72113298	72113319
trajectory - global cognition	hsa-miR-99a-5p	miR-99-5p/100-5p	-0.21145	16.043	-3.3181	-1.9731	0.00096143	0.0039049	chr21	17911421	17911442
trajectory - global cognition	hsa-miR-1180-3p	miR-1180-3p	-0.26073	8.7979	-3.3051	-1.7809	0.0010065	0.0040569	chr17	19247826	19247847
trajectory - global cognition	hsa-miR-1307-3p	miR-1307-3p	0.30512	8.858	3.2884	-1.835	0.0010671	0.0042682	chr10	105154058	105154079
trajectory - global cognition	hsa-let-7i-3p	let-7i-3p	0.26261	4.3961	3.2736	-1.6634	0.0011235	0.00446	chr12	62997527	62997548
trajectory - global cognition	hsa-miR-155-5p	miR-155-5p	0.45154	6.3913	3.2545	-1.8431	0.0012001	0.0047289	chr21	26946295	26946318
trajectory - global cognition	hsa-miR-146a-5p	miR-146-5p	-0.29772	9.7897	-3.2491	-1.9932	0.001223	0.0047833	chr5	159912379	159912400
trajectory - global cognition	hsa-miR-144-5p	miR-144-5p	-0.65663	6.4629	-3.2326	-1.9206	0.0012943	0.0050248	chr17	27188601	27188622
trajectory - global cognition	hsa-miR-27b-3p	miR-27-3p	0.22004	14.693	3.2262	-2.223	0.0013233	0.0050995	chr9	97847787	97847807
trajectory - global cognition	hsa-miR-181a-5p	miR-181-5p	0.24867	14.183	3.2241	-2.2127	0.0013328	0.0050995	NA	NA	NA
trajectory - global cognition	hsa-miR-338-3p	miR-338-3p	0.36682	10.704	3.2061	-2.16	0.0014177	0.0053854	chr17	79099687	79099708
trajectory - global cognition	hsa-miR-376a-2-5p	miR-376a-2-5p	-0.38792	1.8286	-3.1994	-1.5811	0.0014505	0.0054705	chr14	101506417	101506437
trajectory - global cognition	hsa-miR-451a	miR-451	-0.86034	12.124	-3.1593	-2.3545	0.0016616	0.0062223	chr17	27188421	27188442
trajectory - global cognition	hsa-miR-93-5p	miR-17-5p/20-5p/93-5p/106-5p/519-3p	-0.17003	9.1086	-3.1284	-2.3474	0.0018433	0.0068539	chr7	99691438	99691460
trajectory - global cognition	hsa-miR-139-3p	miR-139-3p	-0.20195	7.7425	-3.1085	-2.3571	0.0019702	0.0072744	chr11	72326110	72326132
trajectory - global cognition	hsa-miR-431-5p	miR-431-5p	0.57142	1.8827	3.102	-1.8673	0.0020134	0.007285	chr14	101347363	101347383
trajectory - global cognition	hsa-miR-153-5p	miR-153-5p	-0.4129	2.2676	-3.1002	-1.9569	0.0020253	0.007285	chr7	157367079	157367100
trajectory - global cognition	hsa-miR-885-5p	miR-885-5p	0.26764	7.2849	3.0988	-2.3671	0.0020345	0.007285	chr3	10436215	10436236
trajectory - global cognition	hsa-miR-365b-3p	miR-365-3p	-0.25838	6.9942	-3.0981	-2.3604	0.0020396	0.007285	chr17	29902497	29902518
trajectory - global cognition	hsa-miR-365a-3p	miR-365-3p	-0.25831	6.9942	-3.0977	-2.3615	0.002042	0.007285	chr16	14403197	14403218
trajectory - global cognition	hsa-miR-504-5p	NA	0.2231	9.343	3.0767	-2.5097	0.0021893	0.007758	chrX	137749921	137749942
trajectory - global cognition	hsa-miR-190b-5p	NA	-0.58444	0.42296	-3.0463	-1.852	0.0024196	0.008517	chr1	154166188	154166209
trajectory - global cognition	hsa-miR-23b-3p	miR-23-3p	0.22502	11.431	3.0406	-2.6922	0.0024651	0.0086197	chr9	97847547	97847569
trajectory - global cognition	hsa-miR-424-5p	miR-15-5p/16-5p/195-5p/424-5p/497-5p	-0.35545	4.6151	-3.0197	-2.4663	0.0026388	0.0091665	chrX	133680710	133680731
trajectory - global cognition	hsa-miR-532-5p	miR-532-5p	-0.20301	8.6417	-3.0073	-2.6964	0.0027467	0.0094788	chrX	49767773	49767794
trajectory - global cognition	hsa-miR-140-3p	NA	-0.18182	11.562	-2.9913	-2.8431	0.0028926	0.0099176	chr16	69967045	69967065
trajectory - global cognition	hsa-miR-1287-5p	miR-1287-5p	0.30434	4.3524	2.9873	-2.5328	0.0029301	0.0099811	chr10	100155028	100155049
trajectory - global cognition	hsa-miR-3065-5p	miR-3065-5p	-0.49709	3.934	-2.9771	-2.5352	0.0030282	0.010249	chr17	79099686	79099708
trajectory - global cognition	hsa-miR-181b-3p	miR-181-3p/4420	0.33178	3.5947	2.9622	-2.5307	0.0031764	0.010682	chr1	198828016	198828036
trajectory - global cognition	hsa-miR-301a-5p	miR-301a-5p/301b-5p	0.25429	4.7193	2.9192	-2.7589	0.0036423	0.012172	chr17	57228548	57228569
trajectory - global cognition	hsa-miR-328-3p	miR-328-3p	0.22862	10.524	2.9129	-3.0341	0.0037154	0.012273	chr16	67236230	67236251
trajectory - global cognition	hsa-miR-362-3p	miR-329-3p/362-3p	-0.48923	0.63967	-2.9126	-2.2682	0.003719	0.012273	chrX	49773613	49773634
trajectory - global cognition	hsa-miR-28-5p	miR-28-5p/708-5p	-0.20591	6.9904	-2.907	-2.9214	0.0037844	0.012411	chr3	188406582	188406603
trajectory - global cognition	hsa-miR-431-3p	miR-431-3p	0.23547	6.0558	2.8964	-2.9045	0.0039132	0.012754	chr14	101347406	101347427
trajectory - global cognition	hsa-miR-137-3p	NA	-0.20869	8.9161	-2.8894	-3.0473	0.0040006	0.012959	chr1	98511647	98511669
trajectory - global cognition	hsa-miR-2355-5p	miR-2355-5p	0.59925	0.30316	2.8709	-2.3319	0.0042382	0.013585	chr2	207974767	207974787
trajectory - global cognition	hsa-miR-409-5p	miR-409-5p	0.21404	7.8196	2.8704	-3.0582	0.0042454	0.013585	chr14	101531651	101531673
trajectory - global cognition	hsa-miR-539-5p	miR-539-5p	0.28482	6.6359	2.8275	-3.1252	0.0048487	0.015422	chr14	101513666	101513687
trajectory - global cognition	hsa-miR-499a-5p	miR-499a-5p	0.26217	8.3764	2.8227	-3.2124	0.0049219	0.015561	chr20	33578211	33578231
trajectory - global cognition	hsa-miR-2467-5p	miR-2467-5p	0.56776	0.27635	2.7763	-2.5696	0.0056716	0.017825	chr2	240273466	240273488
trajectory - global cognition	hsa-miR-1908-5p	miR-1908-5p	0.6499	1.0892	2.7671	-2.696	0.0058313	0.018219	chr11	61582681	61582701
trajectory - global cognition	hsa-miR-374b-3p	miR-374b-3p	0.32679	5.4429	2.7649	-3.2356	0.005871	0.018235	chrX	73438392	73438413
trajectory - global cognition	hsa-miR-642a-5p	miR-642a-5p	-0.7661	1.464	-2.7427	-2.86	0.0062778	0.019384	chr19	46178201	46178222
trajectory - global cognition	hsa-miR-432-5p	miR-432-5p	0.1786	7.5669	2.7358	-3.4175	0.006408	0.019671	chr14	101350833	101350855
trajectory - global cognition	hsa-miR-15b-5p	miR-15-5p/16-5p/195-5p/424-5p/497-5p	-0.2698	6.2148	-2.7277	-3.3821	0.0065651	0.020037	chr3	160122395	160122416
trajectory - global cognition	hsa-miR-3622a-5p	miR-3622a-5p	-0.46587	0.91499	-2.7232	-2.8018	0.0066546	0.020193	chr8	27559207	27559228
trajectory - global cognition	hsa-miR-30c-2-3p	miR-30c-3p/6788-5p	-0.19796	6.4276	-2.7184	-3.4171	0.0067514	0.02033	chr6	72086667	72086688
trajectory - global cognition	hsa-miR-500a-3p	miR-500a-3p	-0.16549	5.847	-2.7171	-3.3897	0.0067765	0.02033	chrX	49773090	49773111
trajectory - global cognition	hsa-let-7b-3p	let-7a-3p/let-7b-3p/let-7f-1-3p/98-3p	0.194	7.0482	2.7037	-3.4823	0.0070531	0.02104	chr22	46509625	46509646
trajectory - global cognition	hsa-miR-874-3p	miR-874-3p	0.16563	8.7154	2.6811	-3.6093	0.0075403	0.022367	chr5	136983271	136983292
trajectory - global cognition	hsa-miR-215-5p	miR-192-5p/215-5p	0.28498	3.0624	2.667	-3.2766	0.0078604	0.023186	chr1	220291258	220291278
trajectory - global cognition	hsa-miR-128-1-5p	miR-128-1-5p	-0.1996	4.9599	-2.598	-3.6482	0.00961	0.028189	chr2	136422981	136423003
trajectory - global cognition	hsa-miR-491-5p	miR-491-5p	-0.20725	5.5705	-2.5876	-3.7119	0.0098995	0.028878	chr9	20716119	20716140
trajectory - global cognition	hsa-miR-99a-3p	miR-99-3p	-0.1825	5.5005	-2.5815	-3.7244	0.010076	0.02923	chr21	17911458	17911479
trajectory - global cognition	hsa-miR-95-5p	miR-95-5p	-0.23052	3.5054	-2.5693	-3.5928	0.010433	0.0301	chr4	8007074	8007094
trajectory - global cognition	hsa-miR-138-2-3p	miR-138-2-3p	0.26733	4.8584	2.5562	-3.7448	0.010831	0.031079	chr16	56892486	56892507
trajectory - global cognition	hsa-miR-378a-5p	miR-378a-5p	-0.26755	3.3303	-2.5417	-3.6411	0.011284	0.032206	chr5	149112392	149112413
trajectory - global cognition	hsa-miR-21-3p	miR-21-3p/3591-3p	0.47875	2.7589	2.5284	-3.5837	0.011717	0.033261	chr17	57918672	57918692
trajectory - global cognition	hsa-miR-191-5p	miR-191-5p	0.10437	12.22	2.5153	-4.1511	0.012155	0.034319	chr3	49058105	49058127
trajectory - global cognition	hsa-miR-192-5p	miR-192-5p/215-5p	0.17639	9.1345	2.5083	-4.0635	0.012394	0.03481	chr11	64658675	64658695
trajectory - global cognition	hsa-miR-362-5p	miR-362-5p/500b-5p	-0.2296	4.3137	-2.4898	-3.8712	0.013055	0.036471	chrX	49773576	49773599
trajectory - global cognition	hsa-miR-361-5p	miR-361-5p	-0.12649	8.7659	-2.4669	-4.1558	0.01391	0.038655	chrX	85158686	85158707
trajectory - global cognition	hsa-miR-508-3p	miR-508-3p	-0.42189	1.5495	-2.4643	-3.5513	0.014008	0.038723	chrX	146318463	146318485
trajectory - global cognition	hsa-miR-1251-5p	miR-1251-5p	0.33426	2.8654	2.4518	-3.7856	0.014501	0.039877	chr12	97885691	97885711
trajectory - global cognition	hsa-miR-27b-5p	miR-27b-5p	0.18949	4.3312	2.4453	-3.9742	0.014762	0.040384	chr9	97847745	97847766
trajectory - global cognition	hsa-miR-195-3p	miR-16-2-3p/195-3p	-0.24051	4.7702	-2.4187	-4.0722	0.015876	0.043209	chr17	6920947	6920968
trajectory - global cognition	hsa-miR-18a-5p	miR-18-5p	-0.22064	3.5625	-2.3937	-4.0242	0.016989	0.046002	chr13	92003010	92003032
trajectory - global cognition	hsa-miR-3065-3p	miR-3065-3p	-0.41564	2.185	-2.3771	-3.8676	0.017762	0.047848	chr17	79099726	79099748
trajectory - global cognition	hsa-miR-377-3p	miR-377-3p	-0.17129	5.2386	-2.3705	-4.2212	0.01808	0.048103	chr14	101528431	101528452
trajectory - global cognition	hsa-miR-323b-3p	miR-323b-3p	0.49248	8.4117	2.37	-4.3703	0.018108	0.048103	chr14	101522606	101522627
trajectory - global cognition	hsa-miR-628-5p	miR-628-5p	-0.17271	8.0074	-2.3695	-4.3586	0.01813	0.048103	chr15	55665189	55665210
trajectory - global cognition	hsa-miR-1306-5p	miR-1306-5p	0.20072	3.3467	2.3602	-4.0728	0.018584	0.049062	chr22	20073595	20073616
trajectory - working memory	hsa-miR-132-5p	miR-132-5p	4.9897	9.1203	11.747	54.599	8.3976e-29	4.434e-26	chr17	1953259	1953280
trajectory - working memory	hsa-miR-212-5p	miR-212-5p	5.1727	5.6275	11.128	48.816	2.903e-26	7.6639e-24	chr17	1953622	1953644
trajectory - working memory	hsa-miR-132-3p	miR-132-3p/212-3p	3.968	9.645	10.168	40.316	1.6675e-22	2.9348e-20	chr17	1953223	1953244
trajectory - working memory	hsa-miR-212-3p	miR-132-3p/212-3p	4.5294	5.5574	9.8537	37.665	2.5385e-21	3.3508e-19	chr17	1953584	1953604
trajectory - working memory	hsa-miR-99b-3p	miR-99-3p	-0.80637	7.9795	-7.416	19.118	4.1712e-13	4.4048e-11	chr19	52195909	52195930
trajectory - working memory	hsa-miR-125b-2-3p	miR-125b-2-3p	-0.67814	9.3366	-7.3443	18.605	6.8317e-13	6.0119e-11	chr21	17962610	17962631
trajectory - working memory	hsa-miR-129-5p	miR-129-5p	1.2389	12.081	6.7472	14.677	3.5767e-11	2.6979e-09	NA	NA	NA
trajectory - working memory	hsa-miR-146b-5p	miR-146-5p	1.1717	11.411	6.4428	12.831	2.4215e-10	1.5982e-08	chr10	104196277	104196299
trajectory - working memory	hsa-miR-873-5p	NA	-1.0754	5.3102	-6.1905	11.535	1.1169e-09	6.5525e-08	chr9	28888923	28888943
trajectory - working memory	hsa-miR-24-1-5p	miR-24-5p	0.97859	6.6457	6.0572	10.725	2.4558e-09	1.2966e-07	chr9	97848309	97848330
trajectory - working memory	hsa-miR-125a-3p	miR-125a-3p	-1.044	2.9232	-5.9722	10.417	4.0249e-09	1.932e-07	chr19	52196559	52196580
trajectory - working memory	hsa-miR-433-3p	miR-433-3p	0.69383	9.0124	5.8852	9.6865	6.6374e-09	2.9205e-07	chr14	101348286	101348307
trajectory - working memory	hsa-miR-335-5p	miR-335-5p	-0.77488	8.9927	-5.7607	9.002	1.3437e-08	5.4576e-07	chr7	130135967	130135989
trajectory - working memory	hsa-miR-877-5p	miR-877-5p	1.0505	3.5697	5.6325	8.5478	2.7401e-08	1.0334e-06	chr6	30552109	30552128
trajectory - working memory	hsa-miR-455-5p	miR-455-5p	-1.1859	7.7329	-5.5457	7.8959	4.4062e-08	1.551e-06	chr9	116971729	116971750
trajectory - working memory	hsa-miR-31-5p	miR-31-5p	-0.96134	6.4541	-5.5329	7.8774	4.7222e-08	1.5583e-06	chr9	21512157	21512177
trajectory - working memory	hsa-miR-24-3p	miR-24-3p	0.54517	12.428	5.4878	7.454	6.0279e-08	1.7822e-06	NA	NA	NA
trajectory - working memory	hsa-miR-517a-3p	miR-517-3p	-3.2683	0.69544	-5.4763	7.8537	6.4133e-08	1.7822e-06	chr19	54215575	54215596
trajectory - working memory	hsa-miR-517b-3p	miR-517-3p	-3.2683	0.69544	-5.4763	7.8537	6.4133e-08	1.7822e-06	chr19	54224372	54224393
trajectory - working memory	hsa-miR-519a-5p	miR-518d-5p/519-5p	-2.2385	1.7627	-5.3684	7.3005	1.1398e-07	3.009e-06	chr19	54255665	54255686
trajectory - working memory	hsa-miR-381-3p	miR-381-3p	-1.047	11.731	-5.3468	6.7466	1.2774e-07	3.2118e-06	chr14	101512305	101512326
trajectory - working memory	hsa-miR-379-5p	miR-379-5p	-0.76577	11.511	-5.3298	6.6676	1.3967e-07	3.3521e-06	chr14	101488408	101488428
trajectory - working memory	hsa-miR-516b-5p	miR-516b-5p	-3.3302	1.159	-5.3132	7.0456	1.5241e-07	3.4988e-06	NA	NA	NA
trajectory - working memory	hsa-miR-106b-3p	miR-106b-3p	-0.60408	7.3852	-5.2972	6.6345	1.657e-07	3.5624e-06	chr7	99691625	99691646
trajectory - working memory	hsa-miR-324-3p	miR-324-3p/1913	-0.65007	5.2955	-5.2938	6.706	1.6868e-07	3.5624e-06	chr17	7126627	7126649
trajectory - working memory	hsa-miR-518e-5p	miR-518d-5p/519-5p	-2.5171	0.47749	-5.1646	6.3281	3.29e-07	5.7904e-06	chr19	54233107	54233128
trajectory - working memory	hsa-miR-519b-5p	miR-518d-5p/519-5p	-2.5171	0.47749	-5.1646	6.3281	3.29e-07	5.7904e-06	chr19	54198479	54198500
trajectory - working memory	hsa-miR-519c-5p	miR-518d-5p/519-5p	-2.5171	0.47749	-5.1646	6.3281	3.29e-07	5.7904e-06	chr19	54189738	54189759
trajectory - working memory	hsa-miR-522-5p	miR-518d-5p/519-5p	-2.5171	0.47749	-5.1646	6.3281	3.29e-07	5.7904e-06	chr19	54254480	54254501
trajectory - working memory	hsa-miR-523-5p	miR-518d-5p/519-5p	-2.5171	0.47749	-5.1646	6.3281	3.29e-07	5.7904e-06	chr19	54201654	54201675
trajectory - working memory	hsa-miR-127-5p	miR-127-5p	-0.57665	8.1142	-5.1266	5.7633	3.9946e-07	6.8037e-06	chr14	101349338	101349359
trajectory - working memory	hsa-miR-20b-5p	miR-17-5p/20-5p/93-5p/106-5p/519-3p	-1.1943	6.2259	-5.0979	5.697	4.6204e-07	7.6237e-06	chrX	133303880	133303902
trajectory - working memory	hsa-miR-501-3p	miR-501-3p/502-3p	-0.62964	5.2338	-5.0379	5.4559	6.2482e-07	9.8124e-06	chrX	49774380	49774401
trajectory - working memory	hsa-miR-1247-5p	miR-1247-5p	-1.7818	2.1038	-5.024	5.6079	6.6978e-07	9.8124e-06	chr14	102026699	102026720
trajectory - working memory	hsa-miR-187-3p	miR-187-3p	-0.99646	4.5963	-5.0205	5.405	6.8159e-07	9.8124e-06	chr18	33484798	33484819
trajectory - working memory	hsa-miR-193a-5p	miR-193a-5p	-0.85406	4.4462	-5.0189	5.4029	6.8739e-07	9.8124e-06	chr17	29887035	29887056
trajectory - working memory	hsa-miR-154-5p	miR-154-5p	-0.6601	5.6834	-5.0188	5.344	6.8761e-07	9.8124e-06	chr14	101526106	101526127
trajectory - working memory	hsa-miR-301b-3p	miR-130-3p/301-3p/454-3p	1.0794	2.6781	4.9944	5.4323	7.7649e-07	1.0629e-05	chr22	22007314	22007336
trajectory - working memory	hsa-miR-99b-5p	miR-99-5p/100-5p	-0.56392	12.751	-4.9912	4.9668	7.8894e-07	1.0629e-05	chr19	52195871	52195892
trajectory - working memory	hsa-miR-106a-5p	miR-17-5p/20-5p/93-5p/106-5p/519-3p	-1.1922	5.812	-4.9871	5.1851	8.0523e-07	1.0629e-05	chrX	133304274	133304296
trajectory - working memory	hsa-miR-302a-5p	miR-302a-5p	-2.0928	1.741	-4.9279	5.1865	1.0788e-06	1.3893e-05	chr4	113569380	113569402
trajectory - working memory	hsa-miR-455-3p	NA	-1.1119	4.641	-4.7489	4.1387	2.5657e-06	3.2254e-05	chr9	116971767	116971787
trajectory - working memory	hsa-miR-519a-3p	miR-519-3p	-1.992	1.9975	-4.7309	4.2711	2.7949e-06	3.4318e-05	NA	NA	NA
trajectory - working memory	hsa-miR-516a-5p	miR-516a-5p	-1.7973	4.3139	-4.7161	4.008	2.9975e-06	3.5505e-05	NA	NA	NA
trajectory - working memory	hsa-miR-500a-3p	miR-500a-3p	-0.5604	5.847	-4.7141	3.9233	3.026e-06	3.5505e-05	chrX	49773090	49773111
trajectory - working memory	hsa-miR-92b-3p	miR-25-3p/32-5p/92-3p/363-3p/367-3p	-0.67812	10.613	-4.6348	3.387	4.3929e-06	4.9383e-05	chr1	155165028	155165049
trajectory - working memory	hsa-miR-29a-3p	miR-29-3p	-0.41463	14.043	-4.6346	3.2814	4.3959e-06	4.9383e-05	chr7	130561507	130561528
trajectory - working memory	hsa-miR-486-5p	miR-486-5p	-1.302	8.2719	-4.5812	3.228	5.6348e-06	6.1982e-05	NA	NA	NA
trajectory - working memory	hsa-miR-30c-2-3p	miR-30c-3p/6788-5p	-0.6304	6.4276	-4.5141	3.0118	7.6647e-06	8.2591e-05	chr6	72086667	72086688
trajectory - working memory	hsa-miR-218-5p	miR-218-5p	-0.53942	12.928	-4.4931	2.6962	8.433e-06	8.9053e-05	NA	NA	NA
trajectory - working memory	hsa-miR-146b-3p	miR-146b-3p	0.73666	5.2736	4.468	2.8749	9.4519e-06	9.7855e-05	chr10	104196314	104196335
trajectory - working memory	hsa-miR-28-3p	miR-28-3p	-0.49987	8.3051	-4.459	2.695	9.8426e-06	9.9941e-05	chr3	188406622	188406643
trajectory - working memory	hsa-miR-129-1-3p	miR-129-3p	1.041	7.697	4.4243	2.5765	1.1504e-05	0.00011461	chr7	127847973	127847994
trajectory - working memory	hsa-miR-30a-5p	miR-30-5p	-0.52328	13.572	-4.3966	2.2617	1.3022e-05	0.00012732	chr6	72113298	72113319
trajectory - working memory	hsa-let-7i-3p	let-7i-3p	0.64837	4.3961	4.37	2.5064	1.4657e-05	0.00014071	chr12	62997527	62997548
trajectory - working memory	hsa-miR-411-5p	NA	-0.64614	11.519	-4.3639	2.1856	1.5064e-05	0.00014203	chr14	101489677	101489697
trajectory - working memory	hsa-miR-654-3p	miR-654-3p	-0.66878	8.3814	-4.3196	2.1036	1.831e-05	0.0001696	chr14	101506606	101506627
trajectory - working memory	hsa-miR-93-5p	miR-17-5p/20-5p/93-5p/106-5p/519-3p	-0.4001	9.1086	-4.267	1.8626	2.3046e-05	0.0002098	chr7	99691438	99691460
trajectory - working memory	hsa-miR-338-5p	miR-338-5p	0.83124	10.893	4.2559	1.7575	2.4183e-05	0.00021642	chr17	79099723	79099744
trajectory - working memory	hsa-miR-219a-5p	miR-219-5p	1.0839	7.924	4.2445	1.8134	2.5406e-05	0.00021883	NA	NA	NA
trajectory - working memory	hsa-miR-199b-3p	miR-199-3p	-0.97315	9.0321	-4.2415	1.7604	2.5736e-05	0.00021883	chr9	131007024	131007045
trajectory - working memory	hsa-miR-199a-3p	miR-199-3p	-0.97214	9.0336	-4.2383	1.7473	2.6094e-05	0.00021883	NA	NA	NA
trajectory - working memory	hsa-miR-365b-3p	miR-365-3p	-0.64618	6.9942	-4.2353	1.8124	2.644e-05	0.00021883	chr17	29902497	29902518
trajectory - working memory	hsa-miR-365a-3p	miR-365-3p	-0.64597	6.9942	-4.2345	1.8094	2.6525e-05	0.00021883	chr16	14403197	14403218
trajectory - working memory	hsa-miR-339-5p	miR-339-5p	0.90275	6.5264	4.1542	1.5092	3.7429e-05	0.00030404	chr7	1062626	1062648
trajectory - working memory	hsa-miR-329-3p	miR-329-3p/362-3p	0.476	9.1966	4.1412	1.3521	3.9538e-05	0.00031631	NA	NA	NA
trajectory - working memory	hsa-miR-9-3p	miR-9-3p	0.39651	12.69	4.12	1.1522	4.3262e-05	0.00034093	NA	NA	NA
trajectory - working memory	hsa-miR-652-3p	miR-652-3p	-0.57094	8.0724	-4.1087	1.2579	4.536e-05	0.00035221	chrX	109298617	109298637
trajectory - working memory	hsa-let-7a-3p	let-7a-3p/let-7b-3p/let-7f-1-3p/98-3p	0.40673	8.4409	4.1005	1.2122	4.6955e-05	0.00035931	NA	NA	NA
trajectory - working memory	hsa-miR-31-3p	miR-31-3p	-0.98033	2.0834	-4.0787	1.5508	5.1448e-05	0.00038807	chr9	21512120	21512141
trajectory - working memory	hsa-miR-3622a-3p	miR-3622a-3p/3622b-3p	-1.3368	0.8779	-4.0622	1.6022	5.5118e-05	0.00040989	chr8	27559243	27559264
trajectory - working memory	hsa-miR-500a-5p	miR-500a-5p	-0.80793	2.2916	-4.0499	1.4127	5.8021e-05	0.00042332	chrX	49773051	49773073
trajectory - working memory	hsa-miR-95-3p	miR-95-3p	-0.46491	11.182	-4.0478	0.91122	5.8527e-05	0.00042332	chr4	8007039	8007060
trajectory - working memory	hsa-miR-129-2-3p	miR-129-3p	0.87771	7.8089	4.0329	0.97604	6.2244e-05	0.00044412	chr11	43603000	43603021
trajectory - working memory	hsa-miR-361-5p	miR-361-5p	-0.36797	8.7659	-3.9927	0.77811	7.3483e-05	0.00051732	chrX	85158686	85158707
trajectory - working memory	hsa-miR-146a-5p	miR-146-5p	-0.65381	9.7897	-3.9838	0.71261	7.6207e-05	0.00052944	chr5	159912379	159912400
trajectory - working memory	hsa-miR-139-3p	miR-139-3p	-0.45515	7.7425	-3.9698	0.73102	8.0726e-05	0.00055355	chr11	72326110	72326132
trajectory - working memory	hsa-miR-760	miR-760	0.88167	6.1073	3.9443	0.71313	8.9556e-05	0.00060623	chr1	94312436	94312455
trajectory - working memory	hsa-miR-499a-5p	miR-499a-5p	0.62379	8.3764	3.9377	0.58219	9.1978e-05	0.00061474	chr20	33578211	33578231
trajectory - working memory	hsa-miR-181b-5p	miR-181-5p	0.6128	11.778	3.9299	0.43682	9.4958e-05	0.00062672	NA	NA	NA
trajectory - working memory	hsa-miR-25-3p	miR-25-3p/32-5p/92-3p/363-3p/367-3p	-0.42489	9.8516	-3.9105	0.429	0.00010269	0.00066937	chr7	99691194	99691215
trajectory - working memory	hsa-miR-410-3p	miR-410-3p	0.64508	8.2491	3.9026	0.45568	0.00010602	0.00068267	chr14	101532298	101532318
trajectory - working memory	hsa-miR-376c-3p	miR-376c-3p	-0.68627	5.4392	-3.897	0.56198	0.00010845	0.00068988	chr14	101506069	101506089
trajectory - working memory	hsa-miR-1185-1-3p	let-7f-2-3p/1185-3p	0.97449	3.1714	3.8701	0.64386	0.00012081	0.00075937	chr14	101509366	101509387
trajectory - working memory	hsa-miR-421	miR-421	0.50511	6.9874	3.8639	0.36249	0.00012382	0.00076914	chrX	73438227	73438249
trajectory - working memory	hsa-miR-340-5p	miR-340-5p	0.66781	12.107	3.859	0.15958	0.00012629	0.00077535	chr5	179442361	179442382
trajectory - working memory	hsa-miR-522-3p	miR-522-3p	-1.6232	2.7786	-3.8409	0.56466	0.00013571	0.0008236	chr19	54254518	54254539
trajectory - working memory	hsa-miR-642a-3p	miR-642-3p	-2.6499	0.30764	-3.7932	0.62182	0.00016392	0.00097559	chr19	46178236	46178257
trajectory - working memory	hsa-miR-106a-3p	miR-106a-3p	-1.0273	1.9874	-3.7924	0.48738	0.00016445	0.00097559	chrX	133304238	133304259
trajectory - working memory	hsa-miR-320a-3p	NA	-0.52744	8.9438	-3.7693	-0.068149	0.00017997	0.0010558	chr8	22102488	22102509
trajectory - working memory	hsa-miR-140-3p	NA	-0.4383	11.562	-3.7648	-0.17431	0.00018324	0.0010632	chr16	69967045	69967065
trajectory - working memory	hsa-miR-3200-3p	miR-3200-3p	0.60808	6.5633	3.7223	-0.13594	0.00021616	0.0012406	chr22	31127597	31127618
trajectory - working memory	hsa-miR-483-5p	miR-483-5p	-2.207	1.0581	-3.6841	0.19297	0.00025042	0.0014217	chr11	2155411	2155432
trajectory - working memory	hsa-miR-363-3p	miR-25-3p/32-5p/92-3p/363-3p/367-3p	-0.74891	9.7616	-3.6509	-0.52039	0.00028426	0.0015967	chrX	133303412	133303433
trajectory - working memory	hsa-miR-376a-5p	miR-376a-5p	0.45431	5.571	3.6176	-0.45564	0.00032258	0.0017929	chr14	101507125	101507146
trajectory - working memory	hsa-miR-214-3p	miR-214-3p/3619-5p	-1.0119	3.3615	-3.6002	-0.35934	0.00034447	0.0018763	chr1	172107956	172107977
trajectory - working memory	hsa-miR-340-3p	miR-340-3p/6827-3p	0.58002	9.0169	3.6	-0.67445	0.00034469	0.0018763	chr5	179442319	179442340
trajectory - working memory	hsa-miR-708-5p	miR-28-5p/708-5p	-0.48107	9.2207	-3.5815	-0.74671	0.00036954	0.0019783	chr11	79113121	79113143
trajectory - working memory	hsa-miR-362-3p	miR-329-3p/362-3p	-1.0784	0.63967	-3.5805	-0.11182	0.00037092	0.0019783	chrX	49773613	49773634
trajectory - working memory	hsa-miR-191-3p	miR-191-3p	0.66115	2.2338	3.5446	-0.39558	0.00042399	0.0022291	chr3	49058064	49058085
trajectory - working memory	hsa-miR-128-1-5p	miR-128-1-5p	-0.52328	4.9599	-3.5431	-0.68232	0.0004264	0.0022291	chr2	136422981	136423003
trajectory - working memory	hsa-miR-199a-5p	miR-199-5p	-0.87611	7.5329	-3.5003	-0.96275	0.00049951	0.0025857	NA	NA	NA
trajectory - working memory	hsa-miR-124-5p	miR-124-5p	-0.3581	7.4617	-3.4854	-1.0094	0.00052759	0.0027045	NA	NA	NA
trajectory - working memory	hsa-miR-338-3p	miR-338-3p	0.66997	10.704	3.4615	-1.2119	0.00057564	0.0029225	chr17	79099687	79099708
trajectory - working memory	hsa-miR-33a-5p	miR-33-5p	0.78139	4.534	3.4261	-1.0488	0.00065448	0.0032911	chr22	42296953	42296973
trajectory - working memory	hsa-miR-134-5p	miR-134-5p	-0.41389	8.1418	-3.4028	-1.3158	0.00071184	0.0035458	chr14	101521031	101521052
trajectory - working memory	hsa-miR-1307-3p	miR-1307-3p	0.57721	8.858	3.3967	-1.362	0.00072744	0.0035896	chr10	105154058	105154079
trajectory - working memory	hsa-miR-502-3p	miR-501-3p/502-3p	-0.43848	5.2722	-3.3826	-1.2411	0.00076516	0.0037408	chrX	49779257	49779278
trajectory - working memory	hsa-miR-378a-3p	miR-378-3p	-0.61614	9.7156	-3.3498	-1.5455	0.0008599	0.0041654	chr5	149112430	149112451
trajectory - working memory	hsa-miR-873-3p	miR-873-3p	-0.49159	4.3114	-3.3347	-1.3338	0.00090687	0.004353	chr9	28888887	28888908
trajectory - working memory	hsa-let-7c-5p	let-7-5p/98-5p	-0.32818	12.62	-3.3061	-1.7868	0.0010029	0.0047707	chr21	17912158	17912179
trajectory - working memory	hsa-miR-301a-3p	miR-130-3p/301-3p/454-3p	0.61743	2.7329	3.3013	-1.2752	0.0010201	0.004809	chr17	57228510	57228532
trajectory - working memory	hsa-miR-219a-2-3p	miR-219a-2-3p	0.71271	12.066	3.2973	-1.7993	0.0010343	0.004833	chr9	131154911	131154932
trajectory - working memory	hsa-miR-7-1-3p	miR-7-3p	-0.39804	6.2294	-3.2888	-1.5986	0.0010656	0.0049355	chr9	86584686	86584707
trajectory - working memory	hsa-miR-1277-3p	miR-1277-3p	0.80919	3.3193	3.2727	-1.4391	0.0011268	0.0051736	chrX	117520403	117520424
trajectory - working memory	hsa-miR-133a-3p	NA	-0.83587	6.8453	-3.269	-1.6943	0.0011414	0.0051953	NA	NA	NA
trajectory - working memory	hsa-miR-181a-5p	miR-181-5p	0.42763	14.183	3.2372	-2.061	0.001274	0.0057414	NA	NA	NA
trajectory - working memory	hsa-miR-1251-5p	miR-1251-5p	0.8137	2.8654	3.2352	-1.4909	0.0012831	0.0057414	chr12	97885691	97885711
trajectory - working memory	hsa-miR-216a-5p	miR-216a-5p	2.2617	0.16107	3.196	-1.2834	0.0014675	0.0064642	chr2	56216155	56216176
trajectory - working memory	hsa-miR-589-5p	miR-589-5p	-0.42353	5.2614	-3.1956	-1.8388	0.0014691	0.0064642	chr7	5535504	5535525
trajectory - working memory	hsa-miR-655-3p	miR-655-3p	-0.36416	6.2895	-3.193	-1.9037	0.0014822	0.0064676	chr14	101515947	101515968
trajectory - working memory	hsa-miR-2467-5p	miR-2467-5p	1.1895	0.27635	3.1666	-1.3754	0.0016214	0.007017	chr2	240273466	240273488
trajectory - working memory	hsa-miR-299-5p	miR-299-5p	-0.68571	5.4522	-3.1617	-1.9556	0.0016484	0.0070759	chr14	101490137	101490158
trajectory - working memory	hsa-miR-424-5p	miR-15-5p/16-5p/195-5p/424-5p/497-5p	-0.68956	4.6151	-3.1263	-2.0149	0.0018563	0.0079041	chrX	133680710	133680731
trajectory - working memory	hsa-miR-206	miR-1-3p/206	-1.1018	1.404	-3.12	-1.6466	0.0018958	0.0080079	chr6	52009199	52009220
trajectory - working memory	hsa-miR-29a-5p	miR-29a-5p	-0.45663	3.6022	-3.1107	-1.9755	0.0019556	0.0081949	chr7	130561545	130561566
trajectory - working memory	hsa-miR-190b-5p	NA	-1.0842	0.42296	-3.0844	-1.644	0.0021341	0.0088726	chr1	154166188	154166209
trajectory - working memory	hsa-miR-584-5p	miR-584-5p	0.76191	7.8504	3.0788	-2.3283	0.002174	0.008968	chr5	148441936	148441957
trajectory - working memory	hsa-miR-302b-3p	miR-302-3p/372-3p/373-3p/520-3p	-1.1479	1.5436	-3.0608	-1.8433	0.0023072	0.0094435	chr4	113569645	113569667
trajectory - working memory	hsa-miR-425-5p	miR-425-5p	0.36394	8.5163	3.0579	-2.4184	0.0023289	0.0094588	chr3	49057632	49057654
trajectory - working memory	hsa-miR-431-5p	miR-431-5p	1.0389	1.8827	3.0551	-1.8855	0.0023506	0.0094743	chr14	101347363	101347383
trajectory - working memory	hsa-miR-488-5p	miR-488-5p	-0.40728	5.0636	-3.007	-2.3959	0.0027493	0.010997	chr1	176998548	176998568
trajectory - working memory	hsa-miR-379-3p	miR-411-3p	-0.40408	6.3208	-2.979	-2.5504	0.0030099	0.011949	chr14	101488446	101488467
trajectory - working memory	hsa-miR-2355-5p	miR-2355-5p	1.1134	0.30316	2.9764	-1.9391	0.003035	0.011959	chr2	207974767	207974787
trajectory - working memory	hsa-miR-1-3p	miR-1-3p/206	-0.78132	10.293	-2.9597	-2.7712	0.0032015	0.012521	NA	NA	NA
trajectory - working memory	hsa-miR-181a-3p	miR-181a-3p	0.38701	8.5465	2.9503	-2.7364	0.0032989	0.012807	chr1	198828198	198828219
trajectory - working memory	hsa-miR-199b-5p	miR-199-5p	-0.92887	6.2109	-2.9386	-2.6633	0.0034252	0.013201	chr9	131007062	131007084
trajectory - working memory	hsa-miR-744-5p	miR-744-5p	-0.33113	10.44	-2.9346	-2.8491	0.0034681	0.013252	chr17	11985226	11985247
trajectory - working memory	hsa-miR-135b-5p	miR-135-5p	0.64183	4.8905	2.9328	-2.5973	0.0034887	0.013252	chr1	205417489	205417511
trajectory - working memory	hsa-miR-375-3p	NA	0.86503	4.8781	2.9225	-2.6256	0.0036043	0.013593	chr2	219866370	219866391
trajectory - working memory	hsa-miR-1283	miR-1283	-1.6267	1.8201	-2.8914	-2.376	0.0039748	0.014884	NA	NA	NA
trajectory - working memory	hsa-miR-200c-3p	miR-200bc-3p/429	-0.62369	3.37	-2.8702	-2.6504	0.0042476	0.015711	chr12	7072905	7072927
trajectory - working memory	hsa-miR-128-3p	miR-128-3p	0.49758	15.986	2.8697	-3.2249	0.0042551	0.015711	NA	NA	NA
trajectory - working memory	hsa-miR-3613-5p	miR-3613-5p	0.45962	7.0189	2.7799	-3.1475	0.0056088	0.020565	chr13	50570601	50570622
trajectory - working memory	hsa-miR-628-5p	miR-628-5p	-0.36439	8.0074	-2.7725	-3.2132	0.005736	0.020887	chr15	55665189	55665210
trajectory - working memory	hsa-miR-195-5p	miR-15-5p/16-5p/195-5p/424-5p/497-5p	-0.37362	9.2853	-2.7574	-3.3018	0.0060051	0.021717	chr17	6920986	6921006
trajectory - working memory	hsa-let-7b-3p	let-7a-3p/let-7b-3p/let-7f-1-3p/98-3p	0.35565	7.0482	2.7457	-3.2421	0.0062212	0.022346	chr22	46509625	46509646
trajectory - working memory	hsa-miR-24-2-5p	miR-24-5p	0.46663	5.1325	2.7277	-3.1798	0.006566	0.023425	chr19	13947140	13947161
trajectory - working memory	hsa-miR-92b-5p	miR-92b-5p	-0.59395	3.4747	-2.7164	-3.0791	0.0067923	0.024069	chr1	155164987	155165008
trajectory - working memory	hsa-miR-144-5p	miR-144-5p	-0.79576	6.4629	-2.7117	-3.3015	0.0068873	0.024178	chr17	27188601	27188622
trajectory - working memory	hsa-miR-3180-3p	miR-3180-3p	-0.9277	0.36318	-2.7104	-2.6549	0.0069146	0.024178	NA	NA	NA
trajectory - working memory	hsa-miR-30e-3p	miR-30-3p	-0.3078	9.6022	-2.679	-3.5219	0.007589	0.026362	chr1	41220085	41220106
trajectory - working memory	hsa-miR-1277-5p	miR-1277-5p	0.52662	4.2443	2.6731	-3.2649	0.0077225	0.026538	chrX	117520364	117520387
trajectory - working memory	hsa-miR-32-5p	miR-25-3p/32-5p/92-3p/363-3p/367-3p	0.42659	8.2446	2.6723	-3.4911	0.0077402	0.026538	chr9	111808552	111808573
trajectory - working memory	hsa-miR-660-5p	miR-660-5p	-0.33369	6.6536	-2.6675	-3.4301	0.0078488	0.026737	chrX	49777864	49777885
trajectory - working memory	hsa-miR-99a-3p	miR-99-3p	-0.32612	5.5005	-2.6599	-3.384	0.0080259	0.026999	chr21	17911458	17911479
trajectory - working memory	hsa-miR-3622a-5p	miR-3622a-5p	-0.83814	0.91499	-2.6598	-2.8505	0.0080282	0.026999	chr8	27559207	27559228
trajectory - working memory	hsa-miR-496	NA	-0.49209	2.6257	-2.6573	-3.1181	0.0080888	0.027031	chr14	101526965	101526986
trajectory - working memory	hsa-miR-504-5p	NA	0.35032	9.343	2.6457	-3.5979	0.0083684	0.027597	chrX	137749921	137749942
trajectory - working memory	hsa-miR-433-5p	miR-433-5p	0.68659	2.019	2.6445	-3.0414	0.0083969	0.027597	chr14	101348234	101348255
trajectory - working memory	hsa-miR-193b-5p	miR-193b-5p	-0.50013	2.7918	-2.6438	-3.1829	0.0084151	0.027597	chr16	14397837	14397858
trajectory - working memory	hsa-miR-148a-5p	miR-148a-5p	-0.79503	3.0477	-2.6314	-3.2479	0.0087246	0.028436	chr7	25989580	25989601
trajectory - working memory	hsa-miR-491-5p	miR-491-5p	-0.37611	5.5705	-2.6205	-3.4887	0.0090047	0.029169	chr9	20716119	20716140
trajectory - working memory	hsa-miR-1271-5p	miR-96-5p/1271-5p	-0.32974	6.3698	-2.6086	-3.5686	0.0093197	0.030005	chr5	175794963	175794984
trajectory - working memory	hsa-miR-214-5p	miR-214-5p	-0.8267	2.3376	-2.5935	-3.2356	0.0097347	0.031151	chr1	172107997	172108018
trajectory - working memory	hsa-miR-877-3p	miR-877-3p	0.82186	0.80295	2.577	-3.0313	0.010205	0.032461	chr6	30552174	30552194
trajectory - working memory	hsa-miR-127-3p	miR-127-3p	-0.30826	13.014	-2.5623	-3.9418	0.010643	0.033648	chr14	101349372	101349393
trajectory - working memory	hsa-miR-105-3p	miR-105-3p	-0.69673	0.83809	-2.5478	-3.1155	0.01109	0.034731	NA	NA	NA
trajectory - working memory	hsa-miR-448	miR-448	0.80835	1.8619	2.547	-3.2547	0.011117	0.034731	chrX	114058087	114058108
trajectory - working memory	hsa-miR-30a-3p	miR-30-3p	-0.38827	9.2023	-2.5366	-3.8736	0.011447	0.035543	chr6	72113257	72113278
trajectory - working memory	hsa-miR-29c-5p	miR-29c-5p	-0.27038	8.2215	-2.5346	-3.8432	0.011511	0.035543	chr1	207975248	207975269
trajectory - working memory	hsa-miR-185-5p	miR-185-5p	-0.28402	9.388	-2.529	-3.8983	0.011697	0.035845	chr22	20020676	20020697
trajectory - working memory	hsa-miR-155-5p	miR-155-5p	0.61784	6.3913	2.5263	-3.7728	0.011786	0.035845	chr21	26946295	26946318
trajectory - working memory	hsa-miR-500b-5p	miR-500a-5p	-0.55338	1.6199	-2.5255	-3.2936	0.011812	0.035845	chrX	49775290	49775307
trajectory - working memory	hsa-miR-20a-5p	miR-17-5p/20-5p/93-5p/106-5p/519-3p	-0.35722	9.6001	-2.5163	-3.9392	0.01212	0.036566	chr13	92003326	92003348
trajectory - working memory	hsa-miR-543	miR-543	0.48994	9.5814	2.4953	-3.9871	0.012856	0.038567	chr14	101498370	101498391
trajectory - working memory	hsa-miR-362-5p	miR-362-5p/500b-5p	-0.42457	4.3137	-2.4856	-3.7472	0.013206	0.039235	chrX	49773576	49773599
trajectory - working memory	hsa-miR-376b-3p	miR-376-3p	-0.91921	0.7008	-2.485	-3.2564	0.013227	0.039235	chr14	101506834	101506855
trajectory - working memory	hsa-miR-486-3p	miR-486-3p	-0.73271	1.6866	-2.4777	-3.4132	0.0135	0.039822	NA	NA	NA
trajectory - working memory	hsa-miR-450b-5p	miR-450b-5p	-0.64521	4.5212	-2.4678	-3.8059	0.013874	0.040698	chrX	133674261	133674282
trajectory - working memory	hsa-miR-96-5p	miR-96-5p/1271-5p	0.79759	3.0609	2.4545	-3.6626	0.014394	0.04199	chr7	129414579	129414601
trajectory - working memory	hsa-miR-454-3p	miR-130-3p/301-3p/454-3p	-0.30014	6.6856	-2.4226	-4.0445	0.015706	0.045559	chr17	57215148	57215170
trajectory - working memory	hsa-miR-125b-1-3p	miR-125b-1-3p	-0.27436	7.4517	-2.4207	-4.0856	0.01579	0.045559	chr11	121970477	121970498
trajectory - working memory	hsa-miR-345-5p	miR-345-5p	0.30482	6.7024	2.4114	-4.07	0.016191	0.046462	chr14	100774213	100774234
trajectory - working memory	hsa-miR-103a-3p	miR-103-3p/107	-0.23627	13.14	-2.3981	-4.3476	0.016787	0.047911	NA	NA	NA
trajectory - semantic memory	hsa-miR-132-5p	miR-132-5p	2.3234	9.1177	10.257	41.039	8.1529e-23	4.3047e-20	chr17	1953259	1953280
trajectory - semantic memory	hsa-miR-212-5p	miR-212-5p	2.5136	5.6263	9.945	38.361	1.2246e-21	3.233e-19	chr17	1953622	1953644
trajectory - semantic memory	hsa-miR-132-3p	miR-132-3p/212-3p	2.0096	9.6439	9.422	34.048	1.0086e-19	1.7752e-17	chr17	1953223	1953244
trajectory - semantic memory	hsa-miR-212-3p	miR-132-3p/212-3p	2.2951	5.5556	9.0668	31.229	1.83e-18	2.4156e-16	chr17	1953584	1953604
trajectory - semantic memory	hsa-miR-146b-3p	miR-146b-3p	0.64168	5.2722	7.3923	19.048	5.0045e-13	5.2848e-11	chr10	104196314	104196335
trajectory - semantic memory	hsa-miR-129-5p	miR-129-5p	0.71361	12.08	7.3002	18.295	9.4075e-13	8.2786e-11	NA	NA	NA
trajectory - semantic memory	hsa-miR-146b-5p	miR-146-5p	0.61077	11.411	6.1834	11.368	1.1763e-09	8.8726e-08	chr10	104196277	104196299
trajectory - semantic memory	hsa-miR-433-3p	miR-433-3p	0.38796	9.0099	6.022	10.508	3.0416e-09	2.0075e-07	chr14	101348286	101348307
trajectory - semantic memory	hsa-miR-125a-3p	miR-125a-3p	-0.50025	2.9235	-5.8164	9.5884	9.893e-09	5.8039e-07	chr19	52196559	52196580
trajectory - semantic memory	hsa-miR-516b-5p	miR-516b-5p	-1.7131	1.1693	-5.3727	7.3361	1.1204e-07	5.9156e-06	NA	NA	NA
trajectory - semantic memory	hsa-miR-129-2-3p	miR-129-3p	0.60362	7.8071	5.3449	6.927	1.2977e-07	6.2292e-06	chr11	43603000	43603021
trajectory - semantic memory	hsa-miR-99b-3p	miR-99-3p	-0.29752	7.9796	-5.3258	6.8206	1.4347e-07	6.3127e-06	chr19	52195909	52195930
trajectory - semantic memory	hsa-miR-517a-3p	miR-517-3p	-1.5788	0.70474	-5.2076	6.5267	2.6518e-07	1.0001e-05	chr19	54215575	54215596
trajectory - semantic memory	hsa-miR-517b-3p	miR-517-3p	-1.5788	0.70474	-5.2076	6.5267	2.6518e-07	1.0001e-05	chr19	54224372	54224393
trajectory - semantic memory	hsa-miR-335-5p	miR-335-5p	-0.37859	8.9954	-5.1555	5.9428	3.4644e-07	1.2195e-05	chr7	130135967	130135989
trajectory - semantic memory	hsa-miR-877-5p	miR-877-5p	0.50607	3.5677	4.9138	5.0355	1.1605e-06	3.8297e-05	chr6	30552109	30552128
trajectory - semantic memory	hsa-miR-584-5p	miR-584-5p	0.72791	7.8468	4.8342	4.4643	1.7099e-06	5.2806e-05	chr5	148441936	148441957
trajectory - semantic memory	hsa-miR-24-3p	miR-24-3p	0.24439	12.426	4.8163	4.2413	1.8641e-06	5.2806e-05	NA	NA	NA
trajectory - semantic memory	hsa-miR-873-5p	NA	-0.4467	5.3117	-4.8123	4.4524	1.9002e-06	5.2806e-05	chr9	28888923	28888943
trajectory - semantic memory	hsa-miR-219a-5p	miR-219-5p	0.76808	7.9219	4.7741	4.1864	2.2826e-06	6.026e-05	NA	NA	NA
trajectory - semantic memory	hsa-miR-24-1-5p	miR-24-5p	0.40018	6.642	4.7238	4.0063	2.9002e-06	7.292e-05	chr9	97848309	97848330
trajectory - semantic memory	hsa-miR-1247-5p	miR-1247-5p	-0.86687	2.1082	-4.6725	4.0335	3.6942e-06	8.8661e-05	chr14	102026699	102026720
trajectory - semantic memory	hsa-miR-187-3p	miR-187-3p	-0.49472	4.5967	-4.6429	3.7256	4.2435e-06	9.7417e-05	chr18	33484798	33484819
trajectory - semantic memory	hsa-miR-338-5p	miR-338-5p	0.53363	10.888	4.5895	3.264	5.4378e-06	0.00011963	chr17	79099723	79099744
trajectory - semantic memory	hsa-miR-129-1-3p	miR-129-3p	0.5491	7.6949	4.4877	2.921	8.6696e-06	0.0001831	chr7	127847973	127847994
trajectory - semantic memory	hsa-miR-219a-2-3p	miR-219a-2-3p	0.56954	12.063	4.3104	2.0367	1.9112e-05	0.00038813	chr9	131154911	131154932
trajectory - semantic memory	hsa-miR-106a-5p	miR-17-5p/20-5p/93-5p/106-5p/519-3p	-0.545	5.8152	-4.2672	2.0649	2.3077e-05	0.00045128	chrX	133304274	133304296
trajectory - semantic memory	hsa-miR-338-3p	miR-338-3p	0.46701	10.7	4.2257	1.7269	2.7624e-05	0.00052091	chr17	79099687	79099708
trajectory - semantic memory	hsa-miR-519a-5p	miR-518d-5p/519-5p	-0.94107	1.766	-4.173	1.99	3.4623e-05	0.00062954	chr19	54255665	54255686
trajectory - semantic memory	hsa-miR-3622a-5p	miR-3622a-5p	-0.66518	0.91562	-4.1653	2.0224	3.5769e-05	0.00062954	chr8	27559207	27559228
trajectory - semantic memory	hsa-miR-181b-5p	miR-181-5p	0.36194	11.775	4.0241	0.89134	6.4686e-05	0.00096204	NA	NA	NA
trajectory - semantic memory	hsa-miR-499a-5p	miR-499a-5p	0.34709	8.3738	4.0157	0.96576	6.6974e-05	0.00096204	chr20	33578211	33578231
trajectory - semantic memory	hsa-miR-574-3p	miR-574-3p	0.3993	7.172	4.0145	1.008	6.7299e-05	0.00096204	chr4	38869713	38869734
trajectory - semantic memory	hsa-miR-518e-5p	miR-518d-5p/519-5p	-1.0397	0.48295	-4.0056	1.432	6.9823e-05	0.00096204	chr19	54233107	54233128
trajectory - semantic memory	hsa-miR-519b-5p	miR-518d-5p/519-5p	-1.0397	0.48295	-4.0056	1.432	6.9823e-05	0.00096204	chr19	54198479	54198500
trajectory - semantic memory	hsa-miR-519c-5p	miR-518d-5p/519-5p	-1.0397	0.48295	-4.0056	1.432	6.9823e-05	0.00096204	chr19	54189738	54189759
trajectory - semantic memory	hsa-miR-522-5p	miR-518d-5p/519-5p	-1.0397	0.48295	-4.0056	1.432	6.9823e-05	0.00096204	chr19	54254480	54254501
trajectory - semantic memory	hsa-miR-523-5p	miR-518d-5p/519-5p	-1.0397	0.48295	-4.0056	1.432	6.9823e-05	0.00096204	chr19	54201654	54201675
trajectory - semantic memory	hsa-miR-125b-2-3p	miR-125b-2-3p	-0.18987	9.336	-4.0013	0.87398	7.106e-05	0.00096204	chr21	17962610	17962631
trajectory - semantic memory	hsa-miR-363-3p	miR-25-3p/32-5p/92-3p/363-3p/367-3p	-0.43364	9.7645	-3.9713	0.7436	8.0386e-05	0.0010611	chrX	133303412	133303433
trajectory - semantic memory	hsa-miR-329-3p	miR-329-3p/362-3p	0.24425	9.1945	3.9608	0.72513	8.3907e-05	0.0010806	NA	NA	NA
trajectory - semantic memory	hsa-miR-339-5p	miR-339-5p	0.46337	6.5266	3.9281	0.70489	9.5817e-05	0.0012046	chr7	1062626	1062648
trajectory - semantic memory	hsa-miR-519a-3p	miR-519-3p	-0.87266	2.0011	-3.8285	0.66152	0.00014282	0.0017453	NA	NA	NA
trajectory - semantic memory	hsa-miR-29a-3p	miR-29-3p	-0.18507	14.043	-3.8234	0.058871	0.00014574	0.0017453	chr7	130561507	130561528
trajectory - semantic memory	hsa-miR-20b-5p	miR-17-5p/20-5p/93-5p/106-5p/519-3p	-0.47256	6.23	-3.8182	0.29765	0.00014875	0.0017453	chrX	133303880	133303902
trajectory - semantic memory	hsa-miR-31-5p	miR-31-5p	-0.34791	6.4546	-3.8066	0.24594	0.00015569	0.0017871	chr9	21512157	21512177
trajectory - semantic memory	hsa-miR-324-3p	miR-324-3p/1913	-0.22817	5.2944	-3.7647	0.15166	0.00018355	0.002062	chr17	7126627	7126649
trajectory - semantic memory	hsa-miR-193a-5p	miR-193a-5p	-0.32195	4.4444	-3.7243	0.055868	0.00021476	0.0023624	chr17	29887035	29887056
trajectory - semantic memory	hsa-miR-218-5p	miR-218-5p	-0.23124	12.927	-3.6909	-0.39103	0.0002443	0.0026325	NA	NA	NA
trajectory - semantic memory	hsa-miR-195-5p	miR-15-5p/16-5p/195-5p/424-5p/497-5p	-0.26196	9.2867	-3.5905	-0.63695	0.00035765	0.0037768	chr17	6920986	6921006
trajectory - semantic memory	hsa-miR-215-5p	miR-192-5p/215-5p	0.36865	3.0626	3.5831	-0.3035	0.00036781	0.0038079	chr1	220291258	220291278
trajectory - semantic memory	hsa-miR-1180-3p	miR-1180-3p	-0.26559	8.7968	-3.5665	-0.70393	0.00039134	0.0039736	chr17	19247826	19247847
trajectory - semantic memory	hsa-miR-302a-5p	miR-302a-5p	-0.78601	1.7434	-3.5162	-0.39618	0.0004717	0.0046992	chr4	113569380	113569402
trajectory - semantic memory	hsa-miR-95-3p	miR-95-3p	-0.20965	11.182	-3.506	-0.99153	0.00048964	0.0047876	chr4	8007039	8007060
trajectory - semantic memory	hsa-miR-7-1-3p	miR-7-3p	-0.21512	6.2292	-3.4841	-0.87981	0.00053068	0.0050334	chr9	86584686	86584707
trajectory - semantic memory	hsa-miR-486-5p	miR-486-5p	-0.56941	8.2746	-3.4825	-0.9779	0.00053385	0.0050334	NA	NA	NA
trajectory - semantic memory	hsa-miR-214-3p	miR-214-3p/3619-5p	-0.52485	3.3682	-3.4758	-0.72913	0.00054707	0.0050676	chr1	172107956	172107977
trajectory - semantic memory	hsa-miR-486-3p	miR-486-3p	-0.52941	1.6882	-3.4589	-0.58016	0.00058167	0.0052952	NA	NA	NA
trajectory - semantic memory	hsa-miR-376c-3p	miR-376c-3p	-0.29773	5.4394	-3.431	-1.0219	0.00064376	0.0056914	chr14	101506069	101506089
trajectory - semantic memory	hsa-miR-199a-5p	miR-199-5p	-0.4906	7.5402	-3.4297	-1.1268	0.00064675	0.0056914	NA	NA	NA
trajectory - semantic memory	hsa-miR-99b-5p	miR-99-5p/100-5p	-0.18587	12.75	-3.3991	-1.3934	0.00072192	0.0062487	chr19	52195871	52195892
trajectory - semantic memory	hsa-miR-654-3p	miR-654-3p	-0.25426	8.3801	-3.3844	-1.3065	0.00076089	0.0064799	chr14	101506606	101506627
trajectory - semantic memory	hsa-miR-154-5p	miR-154-5p	-0.23204	5.6842	-3.3729	-1.2238	0.00079295	0.0066457	chr14	101526106	101526127
trajectory - semantic memory	hsa-miR-29a-5p	miR-29a-5p	-0.25042	3.6043	-3.3583	-1.1281	0.00083506	0.0068892	chr7	130561545	130561566
trajectory - semantic memory	hsa-miR-27b-3p	miR-27-3p	0.21443	14.69	3.3418	-1.6382	0.0008855	0.007193	chr9	97847787	97847807
trajectory - semantic memory	hsa-miR-3065-5p	miR-3065-5p	-0.50987	3.9363	-3.2475	-1.5166	0.0012307	0.0098453	chr17	79099686	79099708
trajectory - semantic memory	hsa-miR-33a-5p	miR-33-5p	0.43822	4.5338	3.225	-1.6141	0.0013299	0.010481	chr22	42296953	42296973
trajectory - semantic memory	hsa-miR-146a-5p	miR-146-5p	-0.27568	9.7917	-3.2123	-1.9062	0.0013888	0.010783	chr5	159912379	159912400
trajectory - semantic memory	hsa-miR-192-5p	miR-192-5p/215-5p	0.22493	9.1343	3.1958	-1.9321	0.0014694	0.011244	chr11	64658675	64658695
trajectory - semantic memory	hsa-miR-3200-3p	miR-3200-3p	0.27973	6.5614	3.1834	-1.8622	0.0015325	0.011559	chr22	31127597	31127618
trajectory - semantic memory	hsa-miR-483-5p	miR-483-5p	-1.0646	1.0709	-3.1571	-1.4945	0.0016752	0.012397	chr11	2155411	2155432
trajectory - semantic memory	hsa-miR-135b-5p	miR-135-5p	0.35051	4.8911	3.1544	-1.8611	0.0016905	0.012397	chr1	205417489	205417511
trajectory - semantic memory	hsa-miR-3613-5p	miR-3613-5p	0.29313	7.0185	3.1493	-1.9894	0.00172	0.01244	chr13	50570601	50570622
trajectory - semantic memory	hsa-miR-455-5p	miR-455-5p	-0.35958	7.7357	-3.1413	-2.0537	0.001767	0.012608	chr9	116971729	116971750
trajectory - semantic memory	hsa-miR-138-2-3p	miR-138-2-3p	0.30983	4.858	3.1244	-1.9532	0.0018696	0.013162	chr16	56892486	56892507
trajectory - semantic memory	hsa-miR-32-5p	miR-25-3p/32-5p/92-3p/363-3p/367-3p	0.2812	8.2431	3.1129	-2.1532	0.001943	0.013393	chr9	111808552	111808573
trajectory - semantic memory	hsa-miR-125b-1-3p	miR-125b-1-3p	-0.18196	7.4524	-3.1113	-2.1289	0.0019531	0.013393	chr11	121970477	121970498
trajectory - semantic memory	hsa-miR-31-3p	miR-31-3p	-0.38201	2.0849	-3.1057	-1.7307	0.0019897	0.013469	chr9	21512120	21512141
trajectory - semantic memory	hsa-miR-149-5p	miR-149-5p	-0.18989	10.616	-3.1003	-2.28	0.002026	0.013541	chr2	241395432	241395454
trajectory - semantic memory	hsa-miR-92b-3p	miR-25-3p/32-5p/92-3p/363-3p/367-3p	-0.235	10.614	-3.0939	-2.3015	0.0020698	0.013598	chr1	155165028	155165049
trajectory - semantic memory	hsa-miR-491-5p	miR-491-5p	-0.2378	5.5711	-3.0915	-2.0989	0.002086	0.013598	chr9	20716119	20716140
trajectory - semantic memory	hsa-miR-214-5p	miR-214-5p	-0.5304	2.3437	-3.0812	-1.8482	0.0021585	0.013762	chr1	172107997	172108018
trajectory - semantic memory	hsa-let-7c-5p	let-7-5p/98-5p	-0.16275	12.62	-3.0791	-2.4025	0.0021735	0.013762	chr21	17912158	17912179
trajectory - semantic memory	hsa-miR-181a-5p	miR-181-5p	0.22636	14.18	3.0769	-2.4521	0.0021893	0.013762	NA	NA	NA
trajectory - semantic memory	hsa-miR-381-3p	miR-381-3p	-0.30787	11.731	-3.0671	-2.4152	0.0022608	0.014044	chr14	101512305	101512326
trajectory - semantic memory	hsa-miR-3065-3p	miR-3065-3p	-0.50797	2.1871	-3.0605	-1.8768	0.0023105	0.014185	chr17	79099726	79099748
trajectory - semantic memory	hsa-miR-302b-3p	miR-302-3p/372-3p/373-3p/520-3p	-0.60519	1.5465	-3.0339	-1.8589	0.002521	0.015183	chr4	113569645	113569667
trajectory - semantic memory	hsa-let-7a-3p	let-7a-3p/let-7b-3p/let-7f-1-3p/98-3p	0.16659	8.4412	3.0308	-2.4105	0.0025467	0.015183	NA	NA	NA
trajectory - semantic memory	hsa-miR-181a-3p	miR-181a-3p	0.25031	8.5449	3.0293	-2.4162	0.0025593	0.015183	chr1	198828198	198828219
trajectory - semantic memory	hsa-miR-501-3p	miR-501-3p/502-3p	-0.18081	5.2345	-3.0087	-2.3271	0.0027362	0.015945	chrX	49774380	49774401
trajectory - semantic memory	hsa-miR-877-3p	miR-877-3p	0.52414	0.79982	3.0064	-1.8268	0.0027566	0.015945	chr6	30552174	30552194
trajectory - semantic memory	hsa-miR-139-3p	miR-139-3p	-0.18344	7.7417	-3.004	-2.462	0.0027783	0.015945	chr11	72326110	72326132
trajectory - semantic memory	hsa-miR-516a-5p	miR-516a-5p	-0.60989	4.3171	-2.9642	-2.4011	0.0031583	0.017797	NA	NA	NA
trajectory - semantic memory	hsa-miR-125a-5p	miR-125-5p	-0.16612	12.899	-2.9632	-2.7523	0.0031684	0.017797	chr19	52196521	52196544
trajectory - semantic memory	hsa-miR-504-5p	NA	0.20726	9.3419	2.9581	-2.653	0.00322	0.017839	chrX	137749921	137749942
trajectory - semantic memory	hsa-miR-299-5p	miR-299-5p	-0.31971	5.4515	-2.9559	-2.4949	0.0032434	0.017839	chr14	101490137	101490158
trajectory - semantic memory	hsa-miR-199b-3p	miR-199-3p	-0.39169	9.0373	-2.9448	-2.6895	0.0033595	0.018286	chr9	131007024	131007045
trajectory - semantic memory	hsa-miR-199a-3p	miR-199-3p	-0.39113	9.0389	-2.9414	-2.6995	0.0033966	0.0183	NA	NA	NA
trajectory - semantic memory	hsa-miR-421	miR-421	0.20504	6.9849	2.9282	-2.6434	0.0035413	0.018769	chrX	73438227	73438249
trajectory - semantic memory	hsa-miR-3622a-3p	miR-3622a-3p/3622b-3p	-0.49347	0.87664	-2.927	-2.0899	0.0035547	0.018769	chr8	27559243	27559264
trajectory - semantic memory	hsa-miR-21-5p	miR-21-5p/590-5p	0.38519	12.887	2.9173	-2.8837	0.0036658	0.018999	chr17	57918634	57918655
trajectory - semantic memory	hsa-miR-1251-5p	miR-1251-5p	0.37481	2.8626	2.9169	-2.356	0.0036703	0.018999	chr12	97885691	97885711
trajectory - semantic memory	hsa-miR-522-3p	miR-522-3p	-0.67325	2.7795	-2.9108	-2.385	0.0037416	0.019006	chr19	54254518	54254539
trajectory - semantic memory	hsa-miR-216a-5p	miR-216a-5p	1.1586	0.16144	2.9107	-2.0392	0.0037436	0.019006	chr2	56216155	56216176
trajectory - semantic memory	hsa-miR-181b-3p	miR-181-3p/4420	0.32203	3.5931	2.9046	-2.4795	0.0038154	0.019055	chr1	198828016	198828036
trajectory - semantic memory	hsa-miR-28-5p	miR-28-5p/708-5p	-0.19557	6.9914	-2.9038	-2.7199	0.0038254	0.019055	chr3	188406582	188406603
trajectory - semantic memory	hsa-miR-379-5p	miR-379-5p	-0.20028	11.511	-2.8953	-2.91	0.0039293	0.019273	chr14	101488408	101488428
trajectory - semantic memory	hsa-miR-181b-2-3p	miR-181-3p/4420	0.43164	1.0454	2.8942	-2.1716	0.0039422	0.019273	chr9	127456042	127456061
trajectory - semantic memory	hsa-miR-301b-3p	miR-130-3p/301-3p/454-3p	0.32085	2.6781	2.8838	-2.4262	0.0040735	0.019732	chr22	22007314	22007336
trajectory - semantic memory	hsa-miR-340-5p	miR-340-5p	0.28411	12.105	2.8588	-3.0247	0.0044039	0.021139	chr5	179442361	179442382
trajectory - semantic memory	hsa-miR-452-5p	miR-452-5p/892-3p	0.44774	3.6832	2.8412	-2.6793	0.0046501	0.022119	chrX	151128150	151128171
trajectory - semantic memory	hsa-miR-200c-3p	miR-200bc-3p/429	-0.32696	3.3713	-2.8335	-2.6737	0.0047629	0.022454	chr12	7072905	7072927
trajectory - semantic memory	hsa-miR-410-3p	miR-410-3p	0.25402	8.2479	2.8099	-3.0335	0.0051209	0.023772	chr14	101532298	101532318
trajectory - semantic memory	hsa-miR-455-3p	NA	-0.34795	4.642	-2.8092	-2.8574	0.0051326	0.023772	chr9	116971767	116971787
trajectory - semantic memory	hsa-miR-376b-3p	miR-376-3p	-0.52773	0.7043	-2.8048	-2.4067	0.0052015	0.023882	chr14	101506834	101506855
trajectory - semantic memory	hsa-miR-2355-5p	miR-2355-5p	0.57607	0.3051	2.7971	-2.3622	0.005326	0.024243	chr2	207974767	207974787
trajectory - semantic memory	hsa-miR-9-3p	miR-9-3p	0.1431	12.691	2.7826	-3.2551	0.0055663	0.02512	NA	NA	NA
trajectory - semantic memory	hsa-miR-431-5p	miR-431-5p	0.50584	1.8804	2.7749	-2.5882	0.0056979	0.025383	chr14	101347363	101347383
trajectory - semantic memory	hsa-miR-760	miR-760	0.32988	6.1048	2.7736	-3.0294	0.0057209	0.025383	chr1	94312436	94312455
trajectory - semantic memory	hsa-miR-16-2-3p	miR-16-2-3p/195-3p	-0.25553	5.1986	-2.7415	-3.0726	0.0063027	0.027732	chr3	160122585	160122606
trajectory - semantic memory	hsa-miR-448	miR-448	0.45004	1.8596	2.7305	-2.7167	0.0065144	0.028427	chrX	114058087	114058108
trajectory - semantic memory	hsa-miR-106a-3p	miR-106a-3p	-0.38658	1.9905	-2.7215	-2.7887	0.0066914	0.028802	chrX	133304238	133304259
trajectory - semantic memory	hsa-miR-433-5p	miR-433-5p	0.36741	2.0199	2.7185	-2.7709	0.0067513	0.028802	chr14	101348234	101348255
trajectory - semantic memory	hsa-miR-873-3p	miR-873-3p	-0.21102	4.311	-2.7164	-3.0757	0.0067941	0.028802	chr9	28888887	28888908
trajectory - semantic memory	hsa-miR-195-3p	miR-16-2-3p/195-3p	-0.25592	4.7726	-2.7152	-3.1158	0.0068187	0.028802	chr17	6920947	6920968
trajectory - semantic memory	hsa-miR-28-3p	miR-28-3p	-0.1517	8.306	-2.7048	-3.3242	0.0070334	0.029473	chr3	188406622	188406643
trajectory - semantic memory	hsa-miR-26b-5p	miR-26-5p	0.14764	12.74	2.6905	-3.5034	0.0073377	0.030506	chr2	219267380	219267400
trajectory - semantic memory	hsa-miR-139-5p	miR-139-5p	-0.15943	12.489	-2.6589	-3.5798	0.0080541	0.033223	chr11	72326146	72326168
trajectory - semantic memory	hsa-miR-190b-5p	NA	-0.49054	0.4208	-2.6529	-2.7532	0.0081957	0.033545	chr1	154166188	154166209
trajectory - semantic memory	hsa-miR-1307-5p	miR-1307-5p	0.58464	5.4754	2.6418	-3.344	0.0084672	0.034301	chr10	105154098	105154118
trajectory - semantic memory	hsa-miR-411-5p	NA	-0.20595	11.519	-2.64	-3.6029	0.0085103	0.034301	chr14	101489677	101489697
trajectory - semantic memory	hsa-miR-590-3p	miR-590-3p	0.17509	5.9012	2.6158	-3.4372	0.0091309	0.036524	chr7	73605583	73605603
trajectory - semantic memory	hsa-miR-652-3p	miR-652-3p	-0.17722	8.073	-2.6013	-3.5842	0.0095203	0.037795	chrX	109298617	109298637
trajectory - semantic memory	hsa-let-7i-3p	let-7i-3p	0.19347	4.3943	2.5861	-3.4138	0.009948	0.039032	chr12	62997527	62997548
trajectory - semantic memory	hsa-miR-744-5p	miR-744-5p	-0.15558	10.439	-2.5849	-3.7085	0.0099799	0.039032	chr17	11985226	11985247
trajectory - semantic memory	hsa-miR-323a-3p	miR-323-3p	0.19859	9.8429	2.5749	-3.7087	0.010271	0.039874	chr14	101492119	101492139
trajectory - semantic memory	hsa-miR-1283	miR-1283	-0.70312	1.8315	-2.5545	-3.1904	0.010885	0.041908	NA	NA	NA
trajectory - semantic memory	hsa-miR-539-5p	miR-539-5p	0.24002	6.6327	2.5523	-3.6324	0.010953	0.041908	chr14	101513666	101513687
trajectory - semantic memory	hsa-miR-425-3p	miR-425-3p	0.13937	7.0185	2.5471	-3.6691	0.011118	0.042231	chr3	49057592	49057613
trajectory - semantic memory	hsa-miR-151a-3p	miR-151-3p	0.17477	12.377	2.5445	-3.867	0.011198	0.042233	chr8	141742686	141742706
trajectory - semantic memory	hsa-miR-628-5p	miR-628-5p	-0.17675	8.0071	-2.533	-3.7513	0.01157	0.043327	chr15	55665189	55665210
trajectory - semantic memory	hsa-miR-1287-5p	miR-1287-5p	0.24888	4.3512	2.5258	-3.557	0.011806	0.043899	chr10	100155028	100155049
trajectory - semantic memory	hsa-miR-155-5p	miR-155-5p	0.33956	6.3933	2.5135	-3.7224	0.012222	0.045126	chr21	26946295	26946318
trajectory - episodic memory	hsa-miR-132-5p	miR-132-5p	2.2598	9.1201	11.076	48.348	4.7548e-26	2.5105e-23	chr17	1953259	1953280
trajectory - episodic memory	hsa-miR-132-3p	miR-132-3p/212-3p	2.1283	9.6445	10.764	45.53	8.2686e-25	2.1829e-22	chr17	1953223	1953244
trajectory - episodic memory	hsa-miR-212-5p	miR-212-5p	2.4585	5.6271	10.668	44.688	1.9823e-24	3.4889e-22	chr17	1953622	1953644
trajectory - episodic memory	hsa-miR-212-3p	miR-132-3p/212-3p	2.324	5.5567	10.046	39.279	4.8935e-22	6.4594e-20	chr17	1953584	1953604
trajectory - episodic memory	hsa-miR-99b-3p	miR-99-3p	-0.4685	7.9799	-8.2329	24.845	1.163e-15	1.2281e-13	chr19	52195909	52195930
trajectory - episodic memory	hsa-miR-433-3p	miR-433-3p	0.51182	9.0123	7.8377	21.977	2.129e-14	1.8736e-12	chr14	101348286	101348307
trajectory - episodic memory	hsa-miR-125b-2-3p	miR-125b-2-3p	-0.29184	9.3366	-6.6896	14.356	5.1757e-11	3.9039e-09	chr21	17962610	17962631
trajectory - episodic memory	hsa-miR-125a-3p	miR-125a-3p	-0.58124	2.9237	-6.6288	14.211	7.602e-11	5.0174e-09	chr19	52196559	52196580
trajectory - episodic memory	hsa-miR-654-3p	miR-654-3p	-0.52991	8.3817	-6.4649	13.01	2.1153e-10	1.1858e-08	chr14	101506606	101506627
trajectory - episodic memory	hsa-miR-376c-3p	miR-376c-3p	-0.58331	5.4389	-6.4552	13.039	2.2458e-10	1.1858e-08	chr14	101506069	101506089
trajectory - episodic memory	hsa-miR-146b-5p	miR-146-5p	0.60603	11.411	6.3973	12.524	3.2054e-10	1.5386e-08	chr10	104196277	104196299
trajectory - episodic memory	hsa-miR-877-5p	miR-877-5p	0.59756	3.5695	6.2981	12.207	5.8649e-10	2.5806e-08	chr6	30552109	30552128
trajectory - episodic memory	hsa-miR-146b-3p	miR-146b-3p	0.51909	5.274	6.1829	11.449	1.1703e-09	4.7534e-08	chr10	104196314	104196335
trajectory - episodic memory	hsa-miR-381-3p	miR-381-3p	-0.70841	11.733	-6.1456	11.04	1.4607e-09	5.5088e-08	chr14	101512305	101512326
trajectory - episodic memory	hsa-miR-455-5p	miR-455-5p	-0.67894	7.7338	-6.0646	10.692	2.3533e-09	8.2837e-08	chr9	116971729	116971750
trajectory - episodic memory	hsa-miR-339-5p	miR-339-5p	0.68067	6.5255	5.9656	10.173	4.1875e-09	1.3819e-07	chr7	1062626	1062648
trajectory - episodic memory	hsa-miR-129-5p	miR-129-5p	0.49352	12.082	5.6034	8.0366	3.2179e-08	9.9945e-07	NA	NA	NA
trajectory - episodic memory	hsa-miR-218-5p	miR-218-5p	-0.3612	12.928	-5.582	7.8998	3.6181e-08	1.0613e-06	NA	NA	NA
trajectory - episodic memory	hsa-miR-519a-5p	miR-518d-5p/519-5p	-1.1953	1.7638	-5.5445	8.1773	4.4394e-08	1.2337e-06	chr19	54255665	54255686
trajectory - episodic memory	hsa-miR-29c-5p	miR-29c-5p	-0.33126	8.2221	-5.518	7.6981	5.1252e-08	1.3531e-06	chr1	207975248	207975269
trajectory - episodic memory	hsa-miR-421	miR-421	0.38277	6.9864	5.3691	6.9733	1.1366e-07	2.8577e-06	chrX	73438227	73438249
trajectory - episodic memory	hsa-miR-410-3p	miR-410-3p	0.45801	8.2491	5.3553	6.8614	1.2223e-07	2.9336e-06	chr14	101532298	101532318
trajectory - episodic memory	hsa-miR-99b-5p	miR-99-5p/100-5p	-0.29865	12.751	-5.278	6.3381	1.8333e-07	4.2086e-06	chr19	52195871	52195892
trajectory - episodic memory	hsa-miR-335-5p	miR-335-5p	-0.36182	8.9926	-5.2031	6.0729	2.7028e-07	5.9461e-06	chr7	130135967	130135989
trajectory - episodic memory	hsa-miR-29a-3p	miR-29-3p	-0.24032	14.043	-5.1938	5.8806	2.8353e-07	5.9883e-06	chr7	130561507	130561528
trajectory - episodic memory	hsa-miR-516b-5p	miR-516b-5p	-1.6594	1.1607	-5.1749	6.3607	3.1241e-07	6.3444e-06	NA	NA	NA
trajectory - episodic memory	hsa-miR-1247-5p	miR-1247-5p	-0.9209	2.1047	-5.1082	5.9795	4.3885e-07	8.582e-06	chr14	102026699	102026720
trajectory - episodic memory	hsa-miR-187-3p	miR-187-3p	-0.51499	4.5968	-5.068	5.5788	5.3761e-07	1.0138e-05	chr18	33484798	33484819
trajectory - episodic memory	hsa-miR-329-3p	miR-329-3p/362-3p	0.29588	9.1965	5.0403	5.2744	6.1795e-07	1.1251e-05	NA	NA	NA
trajectory - episodic memory	hsa-miR-3200-3p	miR-3200-3p	0.45575	6.5626	4.9609	4.9837	9.1706e-07	1.614e-05	chr22	31127597	31127618
trajectory - episodic memory	hsa-miR-517a-3p	miR-517-3p	-1.4973	0.69638	-4.9296	5.2289	1.0702e-06	1.7659e-05	chr19	54215575	54215596
trajectory - episodic memory	hsa-miR-517b-3p	miR-517-3p	-1.4973	0.69638	-4.9296	5.2289	1.0702e-06	1.7659e-05	chr19	54224372	54224393
trajectory - episodic memory	hsa-miR-95-3p	miR-95-3p	-0.27899	11.182	-4.8768	4.4343	1.3861e-06	2.2178e-05	chr4	8007039	8007060
trajectory - episodic memory	hsa-miR-340-5p	miR-340-5p	0.46148	12.106	4.8106	4.1044	1.9102e-06	2.9665e-05	chr5	179442361	179442382
trajectory - episodic memory	hsa-miR-642a-3p	miR-642-3p	-1.7702	0.30639	-4.7998	4.6459	2.0116e-06	3.0346e-05	chr19	46178236	46178257
trajectory - episodic memory	hsa-miR-433-5p	miR-433-5p	0.66544	2.0196	4.7888	4.5135	2.1204e-06	3.1099e-05	chr14	101348234	101348255
trajectory - episodic memory	hsa-miR-379-5p	miR-379-5p	-0.33857	11.511	-4.7771	3.9646	2.2434e-06	3.1181e-05	chr14	101488408	101488428
trajectory - episodic memory	hsa-miR-28-3p	miR-28-3p	-0.25762	8.3051	-4.777	4.0657	2.2441e-06	3.1181e-05	chr3	188406622	188406643
trajectory - episodic memory	hsa-miR-518e-5p	miR-518d-5p/519-5p	-1.1829	0.47892	-4.7027	4.2218	3.1946e-06	3.9227e-05	chr19	54233107	54233128
trajectory - episodic memory	hsa-miR-519b-5p	miR-518d-5p/519-5p	-1.1829	0.47892	-4.7027	4.2218	3.1946e-06	3.9227e-05	chr19	54198479	54198500
trajectory - episodic memory	hsa-miR-519c-5p	miR-518d-5p/519-5p	-1.1829	0.47892	-4.7027	4.2218	3.1946e-06	3.9227e-05	chr19	54189738	54189759
trajectory - episodic memory	hsa-miR-522-5p	miR-518d-5p/519-5p	-1.1829	0.47892	-4.7027	4.2218	3.1946e-06	3.9227e-05	chr19	54254480	54254501
trajectory - episodic memory	hsa-miR-523-5p	miR-518d-5p/519-5p	-1.1829	0.47892	-4.7027	4.2218	3.1946e-06	3.9227e-05	chr19	54201654	54201675
trajectory - episodic memory	hsa-miR-29a-5p	miR-29a-5p	-0.35754	3.6025	-4.6545	3.7407	4.0075e-06	4.809e-05	chr7	130561545	130561566
trajectory - episodic memory	hsa-miR-181a-3p	miR-181a-3p	0.38226	8.546	4.6373	3.4297	4.3437e-06	5.0967e-05	chr1	198828198	198828219
trajectory - episodic memory	hsa-miR-455-3p	NA	-0.54157	4.6411	-4.626	3.5327	4.5779e-06	5.2045e-05	chr9	116971767	116971787
trajectory - episodic memory	hsa-miR-149-5p	miR-149-5p	-0.2937	10.618	-4.6235	3.2975	4.6328e-06	5.2045e-05	chr2	241395432	241395454
trajectory - episodic memory	hsa-miR-519a-3p	miR-519-3p	-0.98824	1.9978	-4.5477	3.4398	6.576e-06	7.2336e-05	NA	NA	NA
trajectory - episodic memory	hsa-miR-302a-5p	miR-302a-5p	-0.9519	1.7412	-4.5267	3.3773	7.2414e-06	7.803e-05	chr4	113569380	113569402
trajectory - episodic memory	hsa-miR-760	miR-760	0.50903	6.1071	4.5033	2.929	8.0571e-06	8.5083e-05	chr1	94312436	94312455
trajectory - episodic memory	hsa-miR-376b-3p	miR-376-3p	-0.8109	0.7015	-4.4611	3.1781	9.7516e-06	0.00010096	chr14	101506834	101506855
trajectory - episodic memory	hsa-miR-181b-5p	miR-181-5p	0.38165	11.777	4.4455	2.489	1.0464e-05	0.00010625	NA	NA	NA
trajectory - episodic memory	hsa-miR-3613-5p	miR-3613-5p	0.39617	7.018	4.4345	2.6	1.0995e-05	0.00010954	chr13	50570601	50570622
trajectory - episodic memory	hsa-miR-7-1-3p	miR-7-3p	-0.27813	6.2296	-4.3513	2.2752	1.5927e-05	0.00015573	chr9	86584686	86584707
trajectory - episodic memory	hsa-miR-193a-5p	miR-193a-5p	-0.35818	4.4461	-4.3374	2.3064	1.6941e-05	0.00016263	chr17	29887035	29887056
trajectory - episodic memory	hsa-miR-21-5p	miR-21-5p/590-5p	0.52811	12.887	4.3243	1.945	1.7946e-05	0.00016636	chr17	57918634	57918655
trajectory - episodic memory	hsa-miR-324-3p	miR-324-3p/1913	-0.24823	5.2953	-4.3241	2.2029	1.796e-05	0.00016636	chr17	7126627	7126649
trajectory - episodic memory	hsa-miR-3622a-3p	miR-3622a-3p/3622b-3p	-0.70827	0.8782	-4.3179	2.5808	1.8459e-05	0.00016804	chr8	27559243	27559264
trajectory - episodic memory	hsa-miR-106a-5p	miR-17-5p/20-5p/93-5p/106-5p/519-3p	-0.51151	5.8125	-4.3053	2.1001	1.9501e-05	0.00017451	chrX	133304274	133304296
trajectory - episodic memory	hsa-miR-378a-3p	miR-378-3p	-0.39469	9.7165	-4.2739	1.8315	2.2366e-05	0.00019682	chr5	149112430	149112451
trajectory - episodic memory	hsa-miR-224-5p	miR-224-5p	1.036	3.8042	4.2701	2.0888	2.2742e-05	0.00019684	chrX	151127100	151127124
trajectory - episodic memory	hsa-miR-584-5p	miR-584-5p	0.59364	7.8494	4.2442	1.7755	2.5445e-05	0.00021329	chr5	148441936	148441957
trajectory - episodic memory	hsa-miR-129-2-3p	miR-129-3p	0.45913	7.8088	4.2442	1.7759	2.5449e-05	0.00021329	chr11	43603000	43603021
trajectory - episodic memory	hsa-miR-411-5p	NA	-0.33135	11.52	-4.2025	1.4798	3.0462e-05	0.00025131	chr14	101489677	101489697
trajectory - episodic memory	hsa-miR-24-3p	miR-24-3p	0.20942	12.427	4.1974	1.4354	3.1135e-05	0.00025291	NA	NA	NA
trajectory - episodic memory	hsa-miR-486-5p	miR-486-5p	-0.68723	8.2716	-4.1764	1.4802	3.405e-05	0.0002724	NA	NA	NA
trajectory - episodic memory	hsa-miR-885-5p	miR-885-5p	0.32505	7.2845	4.1578	1.4446	3.6867e-05	0.00029054	chr3	10436215	10436236
trajectory - episodic memory	hsa-miR-92b-3p	miR-25-3p/32-5p/92-3p/363-3p/367-3p	-0.28799	10.613	-4.1173	1.1638	4.3755e-05	0.00033974	chr1	155165028	155165049
trajectory - episodic memory	hsa-miR-486-3p	miR-486-3p	-0.61973	1.6868	-4.0751	1.542	5.2245e-05	0.00039979	NA	NA	NA
trajectory - episodic memory	hsa-miR-219a-5p	miR-219-5p	0.56248	7.9224	4.0652	1.0542	5.4446e-05	0.00041068	NA	NA	NA
trajectory - episodic memory	hsa-miR-24-1-5p	miR-24-5p	0.32641	6.6451	4.0493	1.039	5.8177e-05	0.00042845	chr9	97848309	97848330
trajectory - episodic memory	hsa-miR-500a-5p	miR-500a-5p	-0.40669	2.2915	-4.0483	1.3647	5.8426e-05	0.00042845	chrX	49773051	49773073
trajectory - episodic memory	hsa-miR-483-5p	miR-483-5p	-1.3318	1.0606	-4.0405	1.4534	6.0349e-05	0.0004365	chr11	2155411	2155432
trajectory - episodic memory	hsa-miR-363-3p	miR-25-3p/32-5p/92-3p/363-3p/367-3p	-0.42419	9.7629	-4.0349	0.87042	6.1752e-05	0.00044061	chrX	133303412	133303433
trajectory - episodic memory	hsa-miR-320a-3p	NA	-0.29718	8.9437	-4.0102	0.79993	6.8404e-05	0.00048156	chr8	22102488	22102509
trajectory - episodic memory	hsa-miR-338-5p	miR-338-5p	0.45646	10.891	4.0064	0.72206	6.948e-05	0.00048271	chr17	79099723	79099744
trajectory - episodic memory	hsa-miR-1185-1-3p	let-7f-2-3p/1185-3p	0.53016	3.1717	3.9907	1.0462	7.4114e-05	0.00050821	chr14	101509366	101509387
trajectory - episodic memory	hsa-miR-323a-3p	miR-323-3p	0.33011	9.8451	3.9867	0.68141	7.5336e-05	0.00050997	chr14	101492119	101492139
trajectory - episodic memory	hsa-miR-26b-5p	miR-26-5p	0.20604	12.74	3.9677	0.51737	8.1446e-05	0.00054435	chr2	219267380	219267400
trajectory - episodic memory	hsa-miR-522-3p	miR-522-3p	-0.8475	2.7796	-3.931	0.85544	9.4568e-05	0.00062415	chr19	54254518	54254539
trajectory - episodic memory	hsa-miR-30a-5p	miR-30-5p	-0.23615	13.572	-3.9154	0.29113	0.0001007	0.00065643	chr6	72113298	72113319
trajectory - episodic memory	hsa-miR-216a-5p	miR-216a-5p	1.4173	0.16082	3.9062	1.0441	0.00010452	0.00067301	chr2	56216155	56216176
trajectory - episodic memory	hsa-miR-186-5p	miR-186-5p	-0.21191	10.018	-3.8896	0.30274	0.00011173	0.00071073	chr1	71533364	71533385
trajectory - episodic memory	hsa-miR-516a-5p	miR-516a-5p	-0.7278	4.3143	-3.8592	0.42736	0.0001262	0.00078667	NA	NA	NA
trajectory - episodic memory	hsa-miR-195-5p	miR-15-5p/16-5p/195-5p/424-5p/497-5p	-0.27224	9.2853	-3.8583	0.21009	0.00012664	0.00078667	chr17	6920986	6921006
trajectory - episodic memory	hsa-miR-195-3p	miR-16-2-3p/195-3p	-0.36676	4.7705	-3.8483	0.3574	0.00013179	0.00080914	chr17	6920947	6920968
trajectory - episodic memory	hsa-miR-574-3p	miR-574-3p	0.36731	7.1741	3.8372	0.20834	0.00013777	0.00083008	chr4	38869713	38869734
trajectory - episodic memory	hsa-miR-154-5p	miR-154-5p	-0.25242	5.6835	-3.8361	0.26288	0.00013835	0.00083008	chr14	101526106	101526127
trajectory - episodic memory	hsa-miR-31-5p	miR-31-5p	-0.33875	6.4541	-3.8196	0.16803	0.0001477	0.00087625	chr9	21512157	21512177
trajectory - episodic memory	hsa-miR-214-5p	miR-214-5p	-0.62213	2.338	-3.7581	0.2715	0.00018809	0.0011035	chr1	172107997	172108018
trajectory - episodic memory	hsa-miR-106b-3p	miR-106b-3p	-0.21603	7.3852	-3.7518	-0.11433	0.00019277	0.0011185	chr7	99691625	99691646
trajectory - episodic memory	hsa-miR-1283	miR-1283	-1.0578	1.8206	-3.7461	0.29933	0.00019707	0.001131	NA	NA	NA
trajectory - episodic memory	hsa-miR-302b-3p	miR-302-3p/372-3p/373-3p/520-3p	-0.7	1.5436	-3.7433	0.32836	0.00019929	0.0011314	chr4	113569645	113569667
trajectory - episodic memory	hsa-miR-129-1-3p	miR-129-3p	0.42165	7.6975	3.7349	-0.18594	0.00020584	0.0011562	chr7	127847973	127847994
trajectory - episodic memory	hsa-miR-452-5p	miR-452-5p/892-3p	0.55411	3.6762	3.7299	0.017211	0.0002099	0.0011666	chrX	151128150	151128171
trajectory - episodic memory	hsa-miR-139-5p	miR-139-5p	-0.21755	12.49	-3.7107	-0.43497	0.00022611	0.0012436	chr11	72326146	72326168
trajectory - episodic memory	hsa-miR-432-5p	miR-432-5p	0.21696	7.5672	3.6733	-0.40287	0.00026101	0.0014207	chr14	101350833	101350855
trajectory - episodic memory	hsa-miR-20b-5p	miR-17-5p/20-5p/93-5p/106-5p/519-3p	-0.42411	6.2265	-3.6621	-0.39475	0.00027247	0.0014669	chrX	133303880	133303902
trajectory - episodic memory	hsa-miR-31-3p	miR-31-3p	-0.45655	2.0837	-3.6596	-0.040826	0.00027504	0.0014669	chr9	21512120	21512141
trajectory - episodic memory	hsa-miR-448	miR-448	0.55957	1.862	3.6265	-0.11492	0.00031194	0.001647	chrX	114058087	114058108
trajectory - episodic memory	hsa-miR-1287-5p	miR-1287-5p	0.35508	4.352	3.6088	-0.47332	0.00033359	0.0017439	chr10	100155028	100155049
trajectory - episodic memory	hsa-miR-99a-5p	miR-99-5p/100-5p	-0.20591	16.043	-3.5917	-0.9699	0.00035566	0.001841	chr21	17911421	17911442
trajectory - episodic memory	hsa-miR-181b-3p	miR-181-3p/4420	0.3855	3.5938	3.5793	-0.50119	0.00037266	0.0019103	chr1	198828016	198828036
trajectory - episodic memory	hsa-let-7c-5p	let-7-5p/98-5p	-0.17718	12.62	-3.5757	-0.91795	0.00037764	0.0019172	chr21	17912158	17912179
trajectory - episodic memory	hsa-miR-3065-5p	miR-3065-5p	-0.53771	3.9334	-3.5569	-0.6253	0.0004051	0.0020371	chr17	79099686	79099708
trajectory - episodic memory	hsa-miR-532-5p	miR-532-5p	-0.22104	8.6423	-3.5407	-0.91156	0.0004303	0.0021434	chrX	49767773	49767794
trajectory - episodic memory	hsa-miR-1180-3p	miR-1180-3p	-0.25884	8.798	-3.5029	-1.0463	0.00049483	0.0024418	chr17	19247826	19247847
trajectory - episodic memory	hsa-miR-505-5p	miR-505-5p	0.61578	0.45393	3.4877	-0.42788	0.00052322	0.002558	chrX	139006355	139006376
trajectory - episodic memory	hsa-miR-487b-5p	miR-487a-5p/487b-5p	0.2527	3.3729	3.4514	-0.91625	0.00059725	0.0028931	chr14	101512806	101512827
trajectory - episodic memory	hsa-miR-125b-1-3p	miR-125b-1-3p	-0.18731	7.4523	-3.4339	-1.2272	0.0006364	0.0030419	chr11	121970477	121970498
trajectory - episodic memory	hsa-miR-3065-3p	miR-3065-3p	-0.54872	2.1842	-3.4326	-0.82751	0.00063949	0.0030419	chr17	79099726	79099748
trajectory - episodic memory	hsa-miR-29b-3p	miR-29-3p	-0.27967	10.937	-3.4039	-1.4557	0.00070903	0.0033426	NA	NA	NA
trajectory - episodic memory	hsa-miR-214-3p	miR-214-3p/3619-5p	-0.50453	3.3615	-3.3916	-1.1214	0.00074111	0.0034629	chr1	172107956	172107977
trajectory - episodic memory	hsa-miR-219a-2-3p	miR-219a-2-3p	0.42354	12.065	3.3883	-1.5383	0.0007499	0.0034732	chr9	131154911	131154932
trajectory - episodic memory	hsa-miR-140-3p	NA	-0.18953	11.562	-3.3405	-1.6826	0.00088867	0.0040519	chr16	69967045	69967065
trajectory - episodic memory	hsa-miR-199a-5p	miR-199-5p	-0.44915	7.5329	-3.34	-1.5433	0.00089019	0.0040519	NA	NA	NA
trajectory - episodic memory	hsa-miR-133a-3p	NA	-0.39899	6.8452	-3.33	-1.549	0.00092228	0.0041621	NA	NA	NA
trajectory - episodic memory	hsa-miR-499a-5p	miR-499a-5p	0.27861	8.3759	3.3125	-1.662	0.00098097	0.0043894	chr20	33578211	33578231
trajectory - episodic memory	hsa-miR-409-5p	miR-409-5p	0.22306	7.8194	3.3073	-1.658	0.00099879	0.0044316	chr14	101531651	101531673
trajectory - episodic memory	hsa-miR-874-3p	miR-874-3p	0.18471	8.7147	3.2813	-1.7764	0.0010939	0.0048134	chr5	136983271	136983292
trajectory - episodic memory	hsa-miR-500a-3p	miR-500a-3p	-0.17646	5.8471	-3.2766	-1.6787	0.0011119	0.0048521	chrX	49773090	49773111
trajectory - episodic memory	hsa-miR-181b-2-3p	miR-181-3p/4420	0.47049	1.0466	3.2627	-1.2114	0.0011667	0.0050495	chr9	127456042	127456061
trajectory - episodic memory	hsa-miR-146a-5p	miR-146-5p	-0.26534	9.79	-3.2585	-1.8861	0.0011839	0.005082	chr5	159912379	159912400
trajectory - episodic memory	hsa-miR-758-3p	miR-758-3p	0.30651	7.084	3.2526	-1.8034	0.0012082	0.0051447	chr14	101492408	101492429
trajectory - episodic memory	hsa-miR-501-3p	miR-501-3p/502-3p	-0.19461	5.2341	-3.2471	-1.7416	0.0012316	0.0052022	chrX	49774380	49774401
trajectory - episodic memory	hsa-miR-451a	miR-451	-0.80173	12.125	-3.2433	-2.014	0.0012477	0.0052286	chr17	27188421	27188442
trajectory - episodic memory	hsa-miR-23b-3p	miR-23-3p	0.21634	11.431	3.208	-2.1021	0.0014084	0.0058553	chr9	97847547	97847569
trajectory - episodic memory	hsa-miR-199b-3p	miR-199-3p	-0.38106	9.0321	-3.19	-2.078	0.0014977	0.0061779	chr9	131007024	131007045
trajectory - episodic memory	hsa-miR-199a-3p	miR-199-3p	-0.38036	9.0337	-3.1849	-2.0939	0.0015237	0.0062364	NA	NA	NA
trajectory - episodic memory	hsa-miR-206	miR-1-3p/206	-0.54508	1.4051	-3.1818	-1.5117	0.00154	0.0062546	chr6	52009199	52009220
trajectory - episodic memory	hsa-miR-191-3p	miR-191-3p	0.29766	2.2337	3.1597	-1.69	0.0016593	0.0066879	chr3	49058064	49058085
trajectory - episodic memory	hsa-miR-299-5p	miR-299-5p	-0.3547	5.4521	-3.1295	-2.1192	0.0018368	0.0073472	chr14	101490137	101490158
trajectory - episodic memory	hsa-let-7a-3p	let-7a-3p/let-7b-3p/let-7f-1-3p/98-3p	0.15622	8.4407	3.1264	-2.2512	0.0018559	0.0073678	NA	NA	NA
trajectory - episodic memory	hsa-miR-29c-3p	miR-29-3p	-0.15914	8.9309	-3.1125	-2.312	0.0019441	0.0076602	chr1	207975210	207975231
trajectory - episodic memory	hsa-miR-330-5p	miR-326	-0.23342	8.8708	-3.1004	-2.3457	0.0020241	0.0079163	chr19	46142307	46142328
trajectory - episodic memory	hsa-miR-139-3p	miR-139-3p	-0.1792	7.7427	-3.0883	-2.3396	0.0021072	0.0081531	chr11	72326110	72326132
trajectory - episodic memory	hsa-miR-431-3p	miR-431-3p	0.22038	6.0561	3.0871	-2.275	0.0021155	0.0081531	chr14	101347406	101347427
trajectory - episodic memory	hsa-miR-30c-2-3p	miR-30c-3p/6788-5p	-0.20251	6.4279	-3.0785	-2.3188	0.0021764	0.0083272	chr6	72086667	72086688
trajectory - episodic memory	hsa-miR-3622a-5p	miR-3622a-5p	-0.48741	0.91574	-3.0676	-1.7894	0.002256	0.0085695	chr8	27559207	27559228
trajectory - episodic memory	hsa-miR-98-3p	let-7a-3p/let-7b-3p/let-7f-1-3p/98-3p	0.23449	5.2282	3.0633	-2.3051	0.0022881	0.0086295	chrX	53583202	53583223
trajectory - episodic memory	hsa-miR-877-3p	miR-877-3p	0.48818	0.80242	3.06	-1.7905	0.0023132	0.0086622	chr6	30552174	30552194
trajectory - episodic memory	hsa-miR-21-3p	miR-21-3p/3591-3p	0.51008	2.7593	3.0344	-2.1447	0.0025156	0.0093539	chr17	57918672	57918692
trajectory - episodic memory	hsa-let-7b-3p	let-7a-3p/let-7b-3p/let-7f-1-3p/98-3p	0.20619	7.0478	3.0277	-2.4933	0.0025713	0.0094941	chr22	46509625	46509646
trajectory - episodic memory	hsa-miR-376a-2-5p	miR-376a-2-5p	-0.33671	1.8289	-2.9679	-2.2037	0.0031194	0.011438	chr14	101506417	101506437
trajectory - episodic memory	hsa-miR-9-3p	miR-9-3p	0.14513	12.69	2.9465	-2.9281	0.0033402	0.012163	NA	NA	NA
trajectory - episodic memory	hsa-miR-362-5p	miR-362-5p/500b-5p	-0.24854	4.314	-2.905	-2.7079	0.0038087	0.013687	chrX	49773576	49773599
trajectory - episodic memory	hsa-miR-378a-5p	miR-378a-5p	-0.27857	3.3305	-2.9049	-2.605	0.0038106	0.013687	chr5	149112392	149112413
trajectory - episodic memory	hsa-miR-541-3p	miR-654-5p	0.37004	1.3745	2.8954	-2.3325	0.0039254	0.014004	chr14	101530885	101530906
trajectory - episodic memory	hsa-miR-27b-3p	miR-27-3p	0.18246	14.693	2.8879	-3.1595	0.0040194	0.014243	chr9	97847787	97847807
trajectory - episodic memory	hsa-miR-409-3p	miR-409-3p	0.24483	8.895	2.8671	-3.0283	0.0042896	0.015099	chr14	101531683	101531704
trajectory - episodic memory	hsa-miR-642a-5p	miR-642a-5p	-0.74692	1.4621	-2.8646	-2.4576	0.0043233	0.015117	chr19	46178201	46178222
trajectory - episodic memory	hsa-miR-34a-5p	miR-34-5p/449-5p	-0.31079	8.9826	-2.8476	-3.0879	0.0045573	0.01583	chr1	9211794	9211815
trajectory - episodic memory	hsa-miR-369-3p	miR-369-3p	0.20238	8.4365	2.8371	-3.0967	0.0047077	0.016246	chr14	101531978	101531998
trajectory - episodic memory	hsa-miR-1-3p	miR-1-3p/206	-0.36762	10.293	-2.829	-3.1875	0.0048262	0.016512	NA	NA	NA
trajectory - episodic memory	hsa-miR-374b-3p	miR-374b-3p	0.30432	5.4422	2.8276	-2.9958	0.0048474	0.016512	chrX	73438392	73438413
trajectory - episodic memory	hsa-miR-382-3p	miR-382-3p	0.23715	8.2766	2.8152	-3.1506	0.0050363	0.017046	chr14	101520689	101520709
trajectory - episodic memory	hsa-miR-1306-5p	miR-1306-5p	0.21981	3.3464	2.8042	-2.8803	0.0052085	0.017517	chr22	20073595	20073616
trajectory - episodic memory	hsa-miR-337-5p	miR-337-5p	-0.30109	2.4666	-2.7742	-2.8439	0.0057078	0.019074	chr14	101340852	101340872
trajectory - episodic memory	hsa-miR-181a-5p	miR-181-5p	0.19476	14.182	2.7676	-3.4771	0.0058227	0.019336	NA	NA	NA
trajectory - episodic memory	hsa-miR-127-5p	miR-127-5p	-0.16041	8.1149	-2.7564	-3.3057	0.0060231	0.019876	chr14	101349338	101349359
trajectory - episodic memory	hsa-miR-873-5p	NA	-0.24212	5.311	-2.7478	-3.2078	0.0061826	0.020276	chr9	28888923	28888943
trajectory - episodic memory	hsa-miR-155-5p	miR-155-5p	0.34537	6.3906	2.7165	-3.3435	0.0067891	0.022128	chr21	26946295	26946318
trajectory - episodic memory	hsa-miR-30e-3p	miR-30-3p	-0.16937	9.6027	-2.7115	-3.4795	0.0068907	0.022321	chr1	41220085	41220106
trajectory - episodic memory	hsa-miR-1271-5p	miR-96-5p/1271-5p	-0.1796	6.3695	-2.6958	-3.3975	0.0072217	0.02325	chr5	175794963	175794984
trajectory - episodic memory	hsa-miR-377-3p	miR-377-3p	-0.17548	5.2388	-2.6744	-3.3987	0.0076923	0.024616	chr14	101528431	101528452
trajectory - episodic memory	hsa-miR-144-5p	miR-144-5p	-0.4836	6.4622	-2.6639	-3.4874	0.0079341	0.025236	chr17	27188601	27188622
trajectory - episodic memory	hsa-miR-1908-5p	miR-1908-5p	0.55991	1.0888	2.6615	-2.9177	0.0079894	0.02526	chr11	61582681	61582701
trajectory - episodic memory	hsa-miR-590-3p	miR-590-3p	0.17952	5.901	2.6345	-3.5355	0.0086447	0.027118	chr7	73605583	73605603
trajectory - episodic memory	hsa-miR-362-3p	miR-329-3p/362-3p	-0.38958	0.63978	-2.6331	-2.9473	0.0086798	0.027118	chrX	49773613	49773634
trajectory - episodic memory	hsa-miR-338-3p	miR-338-3p	0.27958	10.703	2.631	-3.7304	0.0087335	0.027125	chr17	79099687	79099708
trajectory - episodic memory	hsa-miR-153-5p	miR-153-5p	-0.30494	2.267	-2.6289	-3.196	0.0087887	0.027137	chr7	157367079	157367100
trajectory - episodic memory	hsa-miR-424-5p	miR-15-5p/16-5p/195-5p/424-5p/497-5p	-0.2316	4.6151	-2.6262	-3.4845	0.0088568	0.027188	chrX	133680710	133680731
trajectory - episodic memory	hsa-miR-138-2-3p	miR-138-2-3p	0.25209	4.8582	2.6214	-3.5113	0.0089815	0.027412	chr16	56892486	56892507
trajectory - episodic memory	hsa-miR-323a-5p	miR-323a-5p	0.24564	3.1275	2.61	-3.3631	0.0092834	0.02817	chr14	101492084	101492105
trajectory - episodic memory	hsa-miR-328-3p	miR-328-3p	0.18658	10.524	2.6057	-3.7909	0.0093975	0.028354	chr16	67236230	67236251
trajectory - episodic memory	hsa-miR-191-5p	miR-191-5p	0.095458	12.22	2.5989	-3.8619	0.0095852	0.028756	chr3	49058105	49058127
trajectory - episodic memory	hsa-miR-27b-5p	miR-27b-5p	0.18688	4.3308	2.5902	-3.5493	0.0098262	0.029187	chr9	97847745	97847766
trajectory - episodic memory	hsa-miR-582-5p	miR-582-5p	0.16959	6.4537	2.5888	-3.6784	0.0098661	0.029187	chr5	58999492	58999514
trajectory - episodic memory	hsa-miR-28-5p	miR-28-5p/708-5p	-0.16448	6.9903	-2.5878	-3.7035	0.0098948	0.029187	chr3	188406582	188406603
trajectory - episodic memory	hsa-miR-25-3p	miR-25-3p/32-5p/92-3p/363-3p/367-3p	-0.14066	9.8514	-2.5517	-3.9028	0.01097	0.032179	chr7	99691194	99691215
trajectory - episodic memory	hsa-miR-193b-5p	miR-193b-5p	-0.24239	2.7913	-2.5391	-3.498	0.011368	0.033162	chr16	14397837	14397858
trajectory - episodic memory	hsa-miR-329-5p	miR-329-5p	0.27717	1.9806	2.5252	-3.3947	0.011821	0.034295	NA	NA	NA
trajectory - episodic memory	hsa-miR-105-5p	miR-105-5p	-0.17996	5.5687	-2.4957	-3.8697	0.012842	0.037053	NA	NA	NA
trajectory - episodic memory	hsa-miR-210-5p	miR-210-5p	0.48579	0.64904	2.4863	-3.286	0.013183	0.037828	chr11	568150	568171
trajectory - episodic memory	hsa-miR-425-3p	miR-425-3p	0.12903	7.019	2.4834	-3.9639	0.013288	0.037925	chr3	49057592	49057613
trajectory - episodic memory	hsa-miR-654-5p	miR-654-5p	-0.19211	4.4529	-2.4448	-3.9222	0.014781	0.041937	chr14	101506571	101506592
trajectory - episodic memory	hsa-miR-491-5p	miR-491-5p	-0.17517	5.5706	-2.4431	-3.9982	0.014853	0.041937	chr9	20716119	20716140
trajectory - episodic memory	hsa-miR-23b-5p	miR-23-5p	0.18884	3.208	2.4373	-3.7998	0.015091	0.042383	chr9	97847509	97847530
trajectory - episodic memory	hsa-miR-148b-5p	miR-148b-5p/6874-3p	-0.11798	5.4675	-2.4072	-4.0773	0.016378	0.045755	chr12	54731024	54731045
trajectory - episodic memory	hsa-miR-106b-5p	miR-17-5p/20-5p/93-5p/106-5p/519-3p	-0.1339	7.5442	-2.4023	-4.1806	0.016597	0.046121	chr7	99691666	99691686
trajectory - perceptual speed	hsa-miR-212-5p	miR-212-5p	2.7037	5.6298	9.28	32.853	3.3627e-19	1.7755e-16	chr17	1953622	1953644
trajectory - perceptual speed	hsa-miR-132-5p	miR-132-5p	2.4017	9.1209	9.0614	31.156	1.9743e-18	5.212e-16	chr17	1953259	1953280
trajectory - perceptual speed	hsa-miR-132-3p	miR-132-3p/212-3p	2.1898	9.6457	8.95	30.284	4.8102e-18	8.466e-16	chr17	1953223	1953244
trajectory - perceptual speed	hsa-miR-212-3p	miR-132-3p/212-3p	2.5248	5.5561	8.6988	28.347	3.478e-17	4.591e-15	chr17	1953584	1953604
trajectory - perceptual speed	hsa-miR-125a-3p	miR-125a-3p	-0.67802	2.9234	-6.6236	14.185	8.0229e-11	7.3076e-09	chr19	52196559	52196580
trajectory - perceptual speed	hsa-miR-99b-3p	miR-99-3p	-0.45892	7.979	-6.6182	14.082	8.3041e-11	7.3076e-09	chr19	52195909	52195930
trajectory - perceptual speed	hsa-miR-125b-2-3p	miR-125b-2-3p	-0.31023	9.3354	-5.8753	9.753	7.1255e-09	5.3747e-07	chr21	17962610	17962631
trajectory - perceptual speed	hsa-miR-218-5p	miR-218-5p	-0.45166	12.927	-5.7543	9.0075	1.4114e-08	9.3153e-07	NA	NA	NA
trajectory - perceptual speed	hsa-miR-455-5p	miR-455-5p	-0.70999	7.7355	-5.3712	7.1353	1.135e-07	6.6585e-06	chr9	116971729	116971750
trajectory - perceptual speed	hsa-miR-129-5p	miR-129-5p	0.56895	12.081	5.2219	6.2732	2.4739e-07	1.3062e-05	NA	NA	NA
trajectory - perceptual speed	hsa-miR-379-5p	miR-379-5p	-0.42297	11.512	-5.1392	5.8784	3.7782e-07	1.8135e-05	chr14	101488408	101488428
trajectory - perceptual speed	hsa-miR-125b-1-3p	miR-125b-1-3p	-0.33516	7.4514	-4.9469	5.0768	9.9004e-07	4.3562e-05	chr11	121970477	121970498
trajectory - perceptual speed	hsa-miR-139-3p	miR-139-3p	-0.35028	7.7433	-4.9041	4.8678	1.2211e-06	4.9595e-05	chr11	72326110	72326132
trajectory - perceptual speed	hsa-miR-335-5p	miR-335-5p	-0.3961	8.9946	-4.7889	4.2955	2.1331e-06	8.045e-05	chr7	130135967	130135989
trajectory - perceptual speed	hsa-miR-146b-5p	miR-146-5p	0.54395	11.412	4.6751	3.714	3.6597e-06	0.00012882	chr10	104196277	104196299
trajectory - perceptual speed	hsa-miR-873-5p	NA	-0.51445	5.3099	-4.6248	3.6965	4.6295e-06	0.00015277	chr9	28888923	28888943
trajectory - perceptual speed	hsa-miR-744-5p	miR-744-5p	-0.32487	10.44	-4.5634	3.2485	6.1513e-06	0.00019105	chr17	11985226	11985247
trajectory - perceptual speed	hsa-miR-95-3p	miR-95-3p	-0.32444	11.182	-4.4732	2.8336	9.2813e-06	0.00027225	chr4	8007039	8007060
trajectory - perceptual speed	hsa-miR-642a-3p	miR-642-3p	-2.0763	0.2995	-4.4293	3.0662	1.1307e-05	0.00031421	chr19	46178236	46178257
trajectory - perceptual speed	hsa-miR-216a-5p	miR-216a-5p	2.0064	0.16376	4.3847	2.8561	1.3797e-05	0.00036424	chr2	56216155	56216176
trajectory - perceptual speed	hsa-miR-411-5p	NA	-0.40899	11.521	-4.3559	2.3281	1.5676e-05	0.00039413	chr14	101489677	101489697
trajectory - perceptual speed	hsa-miR-146b-3p	miR-146b-3p	0.44959	5.2725	4.3145	2.3807	1.8814e-05	0.00045154	chr10	104196314	104196335
trajectory - perceptual speed	hsa-miR-516b-5p	miR-516b-5p	-1.7246	1.1716	-4.2642	2.4209	2.3434e-05	0.00053795	NA	NA	NA
trajectory - perceptual speed	hsa-miR-187-3p	miR-187-3p	-0.53959	4.5985	-4.2536	2.164	2.453e-05	0.00053965	chr18	33484798	33484819
trajectory - perceptual speed	hsa-miR-455-3p	NA	-0.60707	4.6439	-4.2083	1.9783	2.9823e-05	0.00062987	chr9	116971767	116971787
trajectory - perceptual speed	hsa-miR-381-3p	miR-381-3p	-0.50988	11.729	-4.1724	1.5696	3.4765e-05	0.00070601	chr14	101512305	101512326
trajectory - perceptual speed	hsa-miR-301b-3p	miR-130-3p/301-3p/454-3p	0.54871	2.6769	4.1555	1.9199	3.7361e-05	0.00073061	chr22	22007314	22007336
trajectory - perceptual speed	hsa-miR-1247-5p	miR-1247-5p	-0.91023	2.108	-4.0972	1.7308	4.7795e-05	0.00090128	chr14	102026699	102026720
trajectory - perceptual speed	hsa-miR-339-5p	miR-339-5p	0.56425	6.5266	4.0081	1.1022	6.9216e-05	0.0012602	chr7	1062626	1062648
trajectory - perceptual speed	hsa-miR-517a-3p	miR-517-3p	-1.509	0.70224	-3.9705	1.3158	8.0755e-05	0.0013754	chr19	54215575	54215596
trajectory - perceptual speed	hsa-miR-517b-3p	miR-517-3p	-1.509	0.70224	-3.9705	1.3158	8.0755e-05	0.0013754	chr19	54224372	54224393
trajectory - perceptual speed	hsa-miR-29a-5p	miR-29a-5p	-0.33779	3.6005	-3.9599	1.0787	8.4321e-05	0.0013913	chr7	130561545	130561566
trajectory - perceptual speed	hsa-miR-9-3p	miR-9-3p	0.23937	12.691	3.9218	0.56475	9.8435e-05	0.001575	NA	NA	NA
trajectory - perceptual speed	hsa-miR-483-5p	miR-483-5p	-1.6169	1.082	-3.9142	1.1042	0.00010148	0.001576	chr11	2155411	2155432
trajectory - perceptual speed	hsa-miR-654-3p	miR-654-3p	-0.32616	8.3809	-3.6903	-0.15419	0.00024517	0.0036986	chr14	101506606	101506627
trajectory - perceptual speed	hsa-miR-129-2-3p	miR-129-3p	0.49903	7.8103	3.6706	-0.20029	0.00026436	0.0038772	chr11	43603000	43603021
trajectory - perceptual speed	hsa-miR-448	miR-448	0.68939	1.8596	3.6179	0.029595	0.000323	0.0045591	chrX	114058087	114058108
trajectory - perceptual speed	hsa-miR-642a-5p	miR-642a-5p	-1.1287	1.4581	-3.6137	0.02677	0.00032811	0.0045591	chr19	46178201	46178222
trajectory - perceptual speed	hsa-miR-324-3p	miR-324-3p/1913	-0.24796	5.2936	-3.5801	-0.40315	0.00037232	0.0050406	chr17	7126627	7126649
trajectory - perceptual speed	hsa-miR-99b-5p	miR-99-5p/100-5p	-0.23393	12.749	-3.5522	-0.77593	0.00041318	0.005454	chr19	52195871	52195892
trajectory - perceptual speed	hsa-miR-193a-5p	miR-193a-5p	-0.36393	4.444	-3.5435	-0.47665	0.00042679	0.0054565	chr17	29887035	29887056
trajectory - perceptual speed	hsa-miR-519a-5p	miR-518d-5p/519-5p	-0.95858	1.7645	-3.5389	-0.23326	0.00043404	0.0054565	chr19	54255665	54255686
trajectory - perceptual speed	hsa-miR-433-3p	miR-433-3p	0.25429	9.0125	3.5272	-0.74222	0.00045326	0.0055656	chr14	101348286	101348307
trajectory - perceptual speed	hsa-miR-410-3p	miR-410-3p	0.37452	8.249	3.5113	-0.77211	0.00048061	0.0056402	chr14	101532298	101532318
trajectory - perceptual speed	hsa-miR-302a-5p	miR-302a-5p	-0.97292	1.7405	-3.5113	-0.32188	0.00048069	0.0056402	chr4	113569380	113569402
trajectory - perceptual speed	hsa-miR-146a-5p	miR-146-5p	-0.34813	9.7909	-3.4849	-0.91237	0.00052951	0.0060778	chr5	159912379	159912400
trajectory - perceptual speed	hsa-miR-29c-5p	miR-29c-5p	-0.21773	8.2204	-3.4407	-1.0104	0.00062209	0.0069886	chr1	207975248	207975269
trajectory - perceptual speed	hsa-miR-7-1-3p	miR-7-3p	-0.25237	6.2283	-3.4141	-1.0097	0.00068465	0.0075312	chr9	86584686	86584707
trajectory - perceptual speed	hsa-miR-376a-2-5p	miR-376a-2-5p	-0.46371	1.8286	-3.4083	-0.66546	0.00069918	0.007534	chr14	101506417	101506437
trajectory - perceptual speed	hsa-let-7i-3p	let-7i-3p	0.31244	4.3933	3.3929	-0.97422	0.00073876	0.0078014	chr12	62997527	62997548
trajectory - perceptual speed	hsa-miR-330-5p	miR-326	-0.32202	8.8674	-3.3493	-1.3332	0.00086283	0.0089328	chr19	46142307	46142328
trajectory - perceptual speed	hsa-miR-320a-3p	NA	-0.2859	8.9444	-3.3422	-1.3586	0.00088468	0.0089829	chr8	22102488	22102509
trajectory - perceptual speed	hsa-miR-139-5p	miR-139-5p	-0.24088	12.49	-3.3146	-1.5612	0.00097514	0.0096405	chr11	72326146	72326168
trajectory - perceptual speed	hsa-miR-106b-3p	miR-106b-3p	-0.21414	7.3835	-3.3115	-1.3973	0.00098596	0.0096405	chr7	99691625	99691646
trajectory - perceptual speed	hsa-miR-129-1-3p	miR-129-3p	0.47195	7.6963	3.2449	-1.6206	0.0012426	0.011844	chr7	127847973	127847994
trajectory - perceptual speed	hsa-miR-24-3p	miR-24-3p	0.18144	12.426	3.2418	-1.7916	0.0012561	0.011844	NA	NA	NA
trajectory - perceptual speed	hsa-miR-199b-3p	miR-199-3p	-0.46227	9.0418	-3.1972	-1.8216	0.0014633	0.013438	chr9	131007024	131007045
trajectory - perceptual speed	hsa-miR-199a-3p	miR-199-3p	-0.46154	9.0433	-3.1928	-1.8354	0.0014855	0.013438	NA	NA	NA
trajectory - perceptual speed	hsa-miR-877-5p	miR-877-5p	0.37289	3.5727	3.1896	-1.5425	0.0015016	0.013438	chr6	30552109	30552128
trajectory - perceptual speed	hsa-miR-379-3p	miR-411-3p	-0.26885	6.3215	-3.1689	-1.7942	0.0016109	0.014176	chr14	101488446	101488467
trajectory - perceptual speed	hsa-miR-30b-5p	miR-30-5p	0.24375	11.148	3.1616	-2.0059	0.0016513	0.014293	chr8	135812813	135812834
trajectory - perceptual speed	hsa-miR-1185-1-3p	let-7f-2-3p/1185-3p	0.50553	3.1739	3.1493	-1.6189	0.0017208	0.014655	chr14	101509366	101509387
trajectory - perceptual speed	hsa-miR-652-3p	miR-652-3p	-0.24103	8.0719	-3.1352	-1.9812	0.0018047	0.015125	chrX	109298617	109298637
trajectory - perceptual speed	hsa-miR-3180-3p	miR-3180-3p	-0.68537	0.36458	-3.1252	-1.4111	0.0018658	0.015225	NA	NA	NA
trajectory - perceptual speed	hsa-miR-214-5p	miR-214-5p	-0.6138	2.3484	-3.1239	-1.5971	0.0018743	0.015225	chr1	172107997	172108018
trajectory - perceptual speed	hsa-miR-106a-3p	miR-106a-3p	-0.52347	1.9904	-3.0838	-1.6852	0.0021414	0.0169	chrX	133304238	133304259
trajectory - perceptual speed	hsa-miR-873-3p	miR-873-3p	-0.29103	4.312	-3.0803	-1.9411	0.002166	0.0169	chr9	28888887	28888908
trajectory - perceptual speed	hsa-let-7c-5p	let-7-5p/98-5p	-0.18691	12.62	-3.0759	-2.3098	0.0021981	0.0169	chr21	17912158	17912179
trajectory - perceptual speed	hsa-miR-376c-3p	miR-376c-3p	-0.31996	5.4359	-3.0737	-2.0411	0.0022138	0.0169	chr14	101506069	101506089
trajectory - perceptual speed	hsa-miR-149-5p	miR-149-5p	-0.23181	10.617	-3.0683	-2.2705	0.0022537	0.0169	chr2	241395432	241395454
trajectory - perceptual speed	hsa-miR-136-5p	miR-136-5p	-0.32569	8.052	-3.0657	-2.1876	0.0022725	0.0169	chr14	101351053	101351075
trajectory - perceptual speed	hsa-miR-128-1-5p	miR-128-1-5p	-0.27161	4.9603	-3.0558	-2.0634	0.0023478	0.017217	chr2	136422981	136423003
trajectory - perceptual speed	hsa-miR-299-5p	miR-299-5p	-0.40651	5.4542	-3.0402	-2.1389	0.0024709	0.017716	chr14	101490137	101490158
trajectory - perceptual speed	hsa-miR-20b-5p	miR-17-5p/20-5p/93-5p/106-5p/519-3p	-0.4296	6.2293	-3.0387	-2.1848	0.0024829	0.017716	chrX	133303880	133303902
trajectory - perceptual speed	hsa-miR-214-3p	miR-214-3p/3619-5p	-0.50426	3.3707	-2.9998	-2.0915	0.0028182	0.018904	chr1	172107956	172107977
trajectory - perceptual speed	hsa-miR-518e-5p	miR-518d-5p/519-5p	-0.9349	0.48232	-2.9947	-1.7857	0.0028642	0.018904	chr19	54233107	54233128
trajectory - perceptual speed	hsa-miR-519b-5p	miR-518d-5p/519-5p	-0.9349	0.48232	-2.9947	-1.7857	0.0028642	0.018904	chr19	54198479	54198500
trajectory - perceptual speed	hsa-miR-519c-5p	miR-518d-5p/519-5p	-0.9349	0.48232	-2.9947	-1.7857	0.0028642	0.018904	chr19	54189738	54189759
trajectory - perceptual speed	hsa-miR-522-5p	miR-518d-5p/519-5p	-0.9349	0.48232	-2.9947	-1.7857	0.0028642	0.018904	chr19	54254480	54254501
trajectory - perceptual speed	hsa-miR-523-5p	miR-518d-5p/519-5p	-0.9349	0.48232	-2.9947	-1.7857	0.0028642	0.018904	chr19	54201654	54201675
trajectory - perceptual speed	hsa-miR-199a-5p	miR-199-5p	-0.46425	7.5438	-2.9888	-2.3898	0.0029198	0.019033	NA	NA	NA
trajectory - perceptual speed	hsa-miR-134-5p	miR-134-5p	-0.23157	8.1422	-2.9811	-2.4413	0.0029932	0.019273	chr14	101521031	101521052
trajectory - perceptual speed	hsa-miR-363-3p	miR-25-3p/32-5p/92-3p/363-3p/367-3p	-0.3838	9.7643	-2.9636	-2.5464	0.0031657	0.020133	chrX	133303412	133303433
trajectory - perceptual speed	hsa-miR-217-5p	NA	1.0564	2.1677	2.9599	-2.044	0.0032029	0.020133	chr2	56210155	56210177
trajectory - perceptual speed	hsa-miR-193b-5p	miR-193b-5p	-0.36412	2.7904	-2.9557	-2.1496	0.0032467	0.020168	chr16	14397837	14397858
trajectory - perceptual speed	hsa-miR-31-5p	miR-31-5p	-0.30551	6.4546	-2.9509	-2.4516	0.003297	0.020242	chr9	21512157	21512177
trajectory - perceptual speed	hsa-miR-127-5p	miR-127-5p	-0.20387	8.1145	-2.8821	-2.724	0.0040965	0.024862	chr14	101349338	101349359
trajectory - perceptual speed	hsa-miR-628-5p	miR-628-5p	-0.23754	8.0073	-2.862	-2.7751	0.0043623	0.026174	chr15	55665189	55665210
trajectory - perceptual speed	hsa-miR-500a-5p	miR-500a-5p	-0.3369	2.293	-2.8544	-2.3709	0.004466	0.026495	chrX	49773051	49773073
trajectory - perceptual speed	hsa-miR-106a-5p	miR-17-5p/20-5p/93-5p/106-5p/519-3p	-0.41364	5.8157	-2.8446	-2.7175	0.0046042	0.027012	chrX	133304274	133304296
trajectory - perceptual speed	hsa-miR-29a-3p	miR-29-3p	-0.15975	14.042	-2.8386	-3.0421	0.0046898	0.027211	chr7	130561507	130561528
trajectory - perceptual speed	hsa-miR-431-5p	miR-431-5p	0.60766	1.8837	2.8188	-2.3898	0.004986	0.028615	chr14	101347363	101347383
trajectory - perceptual speed	hsa-miR-92b-3p	miR-25-3p/32-5p/92-3p/363-3p/367-3p	-0.25317	10.615	-2.7808	-3.0936	0.0055998	0.031485	chr1	155165028	155165049
trajectory - perceptual speed	hsa-miR-31-3p	miR-31-3p	-0.41487	2.0821	-2.7804	-2.5414	0.0056054	0.031485	chr9	21512120	21512141
trajectory - perceptual speed	hsa-miR-206	miR-1-3p/206	-0.58657	1.4078	-2.7732	-2.4628	0.0057299	0.031846	chr6	52009199	52009220
trajectory - perceptual speed	hsa-miR-153-3p	miR-153-3p	-0.25987	8.5952	-2.7276	-3.1643	0.0065735	0.03603	NA	NA	NA
trajectory - perceptual speed	hsa-miR-25-3p	miR-25-3p/32-5p/92-3p/363-3p/367-3p	-0.17861	9.8503	-2.7253	-3.2128	0.0066191	0.03603	chr7	99691194	99691215
trajectory - perceptual speed	hsa-miR-26b-5p	miR-26-5p	0.17106	12.738	2.7076	-3.3556	0.0069767	0.037589	chr2	219267380	219267400
trajectory - perceptual speed	hsa-miR-501-3p	miR-501-3p/502-3p	-0.19748	5.2347	-2.6832	-3.1177	0.0075014	0.040007	chrX	49774380	49774401
trajectory - perceptual speed	hsa-miR-124-5p	miR-124-5p	-0.16853	7.462	-2.6759	-3.2539	0.007665	0.040471	NA	NA	NA
trajectory - perceptual speed	hsa-miR-522-3p	miR-522-3p	-0.74932	2.7785	-2.6561	-2.9481	0.0081232	0.042466	chr19	54254518	54254539
trajectory - perceptual speed	hsa-miR-1180-3p	miR-1180-3p	-0.2377	8.7976	-2.6499	-3.3749	0.008272	0.04282	chr17	19247826	19247847
trajectory - perceptual speed	hsa-miR-135b-5p	miR-135-5p	0.32765	4.8917	2.5991	-3.3094	0.0095853	0.049049	chr1	205417489	205417511
trajectory - perceptual speed	hsa-miR-877-3p	miR-877-3p	0.52579	0.80307	2.5964	-2.8335	0.0096612	0.049049	chr6	30552174	30552194
trajectory - perceptual orientation	hsa-miR-132-5p	miR-132-5p	2.4002	9.1194	5.1673	6.315	3.2713e-07	0.00013942	chr17	1953259	1953280
trajectory - perceptual orientation	hsa-miR-212-5p	miR-212-5p	2.6472	5.6289	5.0729	5.892	5.2812e-07	0.00013942	chr17	1953622	1953644
trajectory - perceptual orientation	hsa-miR-125a-3p	miR-125a-3p	-0.7446	2.9231	-3.8564	0.90949	0.00012796	0.02252	chr19	52196559	52196580
trajectory - perceptual orientation	hsa-miR-499a-5p	miR-499a-5p	0.69054	8.3731	3.7038	0.22213	0.00023272	0.025035	chr20	33578211	33578231
trajectory - perceptual orientation	hsa-miR-212-3p	miR-132-3p/212-3p	1.9155	5.559	3.699	0.29285	0.00023708	0.025035	chr17	1953584	1953604

## Sheet: S3
Supplementary Table 3. Summary of associated traits per miRNA from minimally-adjusted models.
0 indicates no significant association, 1 indicates upregulation, and -1 indicates downregulation. MiRNAs are ordered by the number of associated traits.
miRNA family	miRNA	number of associated traits	beta-amyloid	neurofibrillary tangles	cognitive diagnosis	trajectory - global cognition	trajectory - working memory	trajectory - episodic memory	trajectory - perceptual speed	trajectory - semantic memory	trajectory - perceptual orientation
miR-184	miR-184	1	-1	0	0	0	0	0	0	0	0
miR-221-3p/222-3p	miR-222-3p	1	-1	0	0	0	0	0	0	0	0
NA	miR-101-3p	1	1	0	0	0	0	0	0	0	0
miR-140-5p	miR-140-5p	1	1	0	0	0	0	0	0	0	0
miR-142-5p	miR-142-5p	1	1	0	0	0	0	0	0	0	0
miR-144-3p	miR-144-3p	1	1	0	0	0	0	0	0	0	0
miR-17-5p/20-5p/93-5p/106-5p/519-3p	miR-17-5p	1	1	0	0	0	0	0	0	0	0
miR-19-3p	miR-19a-3p	1	1	0	0	0	0	0	0	0	0
miR-30-5p	miR-30e-5p	1	1	0	0	0	0	0	0	0	0
miR-32-3p	miR-32-3p	1	1	0	0	0	0	0	0	0	0
miR-374-5p	miR-374a-5p	1	1	0	0	0	0	0	0	0	0
miR-376b-5p/376c-5p	miR-376b-5p	1	1	0	0	0	0	0	0	0	0
miR-376b-5p/376c-5p	miR-376c-5p	1	1	0	0	0	0	0	0	0	0
miR-381-5p	miR-381-5p	1	1	0	0	0	0	0	0	0	0
let-7-5p/98-5p	let-7i-5p	1	0	-1	0	0	0	0	0	0	0
miR-193-3p	miR-193b-3p	1	0	-1	0	0	0	0	0	0	0
miR-30-3p	miR-30d-3p	1	0	-1	0	0	0	0	0	0	0
miR-16-1-3p	miR-16-1-3p	1	0	-1	0	0	0	0	0	0	0
miR-514a-3p	miR-514a-3p	1	0	-1	0	0	0	0	0	0	0
miR-624-5p	miR-624-5p	1	0	-1	0	0	0	0	0	0	0
miR-1185-5p	miR-1185-5p	1	0	1	0	0	0	0	0	0	0
miR-130b-5p	miR-130b-5p	1	0	1	0	0	0	0	0	0	0
miR-150-5p	miR-150-5p	1	0	1	0	0	0	0	0	0	0
miR-181-5p	miR-181d-5p	1	0	1	0	0	0	0	0	0	0
miR-197-3p	miR-197-3p	1	0	1	0	0	0	0	0	0	0
NA	miR-383-5p	1	0	1	0	0	0	0	0	0	0
miR-411-3p	miR-411-3p	1	0	1	0	0	0	0	0	0	0
miR-485-5p	miR-485-5p	1	0	1	0	0	0	0	0	0	0
miR-671-3p	miR-671-3p	1	0	1	0	0	0	0	0	0	0
miR-7-3p	miR-7-2-3p	1	0	1	0	0	0	0	0	0	0
miR-708-3p	miR-708-3p	1	0	1	0	0	0	0	0	0	0
miR-490-3p	miR-490-3p	1	0	0	-1	0	0	0	0	0	0
NA	miR-137-3p	1	0	0	0	-1	0	0	0	0	0
miR-15-5p/16-5p/195-5p/424-5p/497-5p	miR-15b-5p	1	0	0	0	-1	0	0	0	0	0
miR-508-3p	miR-508-3p	1	0	0	0	-1	0	0	0	0	0
miR-301a-5p/301b-5p	miR-301a-5p	1	0	0	0	1	0	0	0	0	0
miR-323b-3p	miR-323b-3p	1	0	0	0	1	0	0	0	0	0
miR-103-3p/107	miR-103a-3p	1	0	0	0	0	-1	0	0	0	0
miR-105-3p	miR-105-3p	1	0	0	0	0	-1	0	0	0	0
miR-148a-5p	miR-148a-5p	1	0	0	0	0	-1	0	0	0	0
miR-185-5p	miR-185-5p	1	0	0	0	0	-1	0	0	0	0
miR-199-5p	miR-199b-5p	1	0	0	0	0	-1	0	0	0	0
miR-17-5p/20-5p/93-5p/106-5p/519-3p	miR-20a-5p	1	0	0	0	0	-1	0	0	0	0
miR-30-3p	miR-30a-3p	1	0	0	0	0	-1	0	0	0	0
miR-450b-5p	miR-450b-5p	1	0	0	0	0	-1	0	0	0	0
miR-130-3p/301-3p/454-3p	miR-454-3p	1	0	0	0	0	-1	0	0	0	0
miR-488-5p	miR-488-5p	1	0	0	0	0	-1	0	0	0	0
NA	miR-496	1	0	0	0	0	-1	0	0	0	0
miR-501-3p/502-3p	miR-502-3p	1	0	0	0	0	-1	0	0	0	0
miR-589-5p	miR-589-5p	1	0	0	0	0	-1	0	0	0	0
miR-655-3p	miR-655-3p	1	0	0	0	0	-1	0	0	0	0
miR-660-5p	miR-660-5p	1	0	0	0	0	-1	0	0	0	0
miR-28-5p/708-5p	miR-708-5p	1	0	0	0	0	-1	0	0	0	0
miR-92b-5p	miR-92b-5p	1	0	0	0	0	-1	0	0	0	0
miR-345-5p	miR-345-5p	1	0	0	0	0	1	0	0	0	0
NA	miR-375-3p	1	0	0	0	0	1	0	0	0	0
miR-376a-5p	miR-376a-5p	1	0	0	0	0	1	0	0	0	0
miR-96-5p/1271-5p	miR-96-5p	1	0	0	0	0	1	0	0	0	0
miR-148b-5p/6874-3p	miR-148b-5p	1	0	0	0	0	0	-1	0	0	0
miR-654-5p	miR-654-5p	1	0	0	0	0	0	-1	0	0	0
miR-210-5p	miR-210-5p	1	0	0	0	0	0	1	0	0	0
miR-23-5p	miR-23b-5p	1	0	0	0	0	0	1	0	0	0
miR-382-3p	miR-382-3p	1	0	0	0	0	0	1	0	0	0
miR-153-3p	miR-153-3p	1	0	0	0	0	0	0	-1	0	0
NA	miR-217-5p	1	0	0	0	0	0	0	1	0	0
miR-30-5p	miR-30b-5p	1	0	0	0	0	0	0	1	0	0
miR-16-2-3p/195-3p	miR-16-2-3p	1	0	0	0	0	0	0	0	-1	0
miR-1307-5p	miR-1307-5p	1	0	0	0	0	0	0	0	1	0
miR-151-3p	miR-151a-3p	1	0	0	0	0	0	0	0	1	0
miR-221-3p/222-3p	miR-221-3p	2	-1	-1	0	0	0	0	0	0	0
let-7-5p/98-5p	miR-98-5p	2	-1	-1	0	0	0	0	0	0	0
miR-324-5p	miR-324-5p	2	-1	-1	0	0	0	0	0	0	0
miR-125-5p	miR-125b-5p	2	1	1	0	0	0	0	0	0	0
miR-17-3p	miR-17-3p	2	1	1	0	0	0	0	0	0	0
miR-181-5p	miR-181c-5p	2	1	1	0	0	0	0	0	0	0
miR-19-3p	miR-19b-3p	2	1	1	0	0	0	0	0	0	0
miR-369-5p	miR-369-5p	2	1	1	0	0	0	0	0	0	0
miR-3909	miR-3909	2	1	1	0	0	0	0	0	0	0
miR-15-5p/16-5p/195-5p/424-5p/497-5p	miR-497-5p	2	1	1	0	0	0	0	0	0	0
miR-532-3p	miR-532-3p	2	1	1	0	0	0	0	0	0	0
miR-25-3p/32-5p/92-3p/363-3p/367-3p	miR-92a-3p	2	1	1	0	0	0	0	0	0	0
miR-95-5p	miR-95-5p	2	1	0	0	-1	0	0	0	0	0
miR-1277-3p	miR-1277-3p	2	1	0	0	0	1	0	0	0	0
miR-1277-5p	miR-1277-5p	2	1	0	0	0	1	0	0	0	0
miR-337-5p	miR-337-5p	2	1	0	0	0	0	-1	0	0	0
miR-136-5p	miR-136-5p	2	1	0	0	0	0	0	-1	0	0
miR-125-5p	miR-125a-5p	2	1	0	0	0	0	0	0	-1	0
miR-500a-5p	miR-500b-5p	2	0	1	0	0	-1	0	0	0	0
miR-127-3p	miR-127-3p	2	0	1	0	0	-1	0	0	0	0
miR-128-3p	miR-128-3p	2	0	1	0	0	1	0	0	0	0
miR-340-3p/6827-3p	miR-340-3p	2	0	1	0	0	1	0	0	0	0
miR-543	miR-543	2	0	1	0	0	1	0	0	0	0
miR-105-5p	miR-105-5p	2	0	1	0	0	0	-1	0	0	0
miR-34-5p/449-5p	miR-34a-5p	2	0	1	0	0	0	-1	0	0	0
miR-323a-5p	miR-323a-5p	2	0	-1	0	0	0	1	0	0	0
miR-369-3p	miR-369-3p	2	0	-1	0	0	0	1	0	0	0
let-7a-3p/let-7b-3p/let-7f-1-3p/98-3p	miR-98-3p	2	0	-1	0	0	0	1	0	0	0
miR-425-5p	miR-425-5p	2	0	0	-1	0	1	0	0	0	0
miR-1307-3p	miR-1307-3p	2	0	0	0	1	1	0	0	0	0
miR-24-5p	miR-24-2-5p	2	0	0	0	1	1	0	0	0	0
miR-2467-5p	miR-2467-5p	2	0	0	0	1	1	0	0	0	0
miR-361-5p	miR-361-5p	2	0	0	0	-1	-1	0	0	0	0
miR-365-3p	miR-365a-3p	2	0	0	0	-1	-1	0	0	0	0
miR-365-3p	miR-365b-3p	2	0	0	0	-1	-1	0	0	0	0
miR-17-5p/20-5p/93-5p/106-5p/519-3p	miR-93-5p	2	0	0	0	-1	-1	0	0	0	0
miR-99-3p	miR-99a-3p	2	0	0	0	-1	-1	0	0	0	0
miR-451	miR-451a	2	0	0	0	-1	0	-1	0	0	0
miR-186-5p	miR-186-5p	2	0	0	0	-1	0	-1	0	0	0
miR-1306-5p	miR-1306-5p	2	0	0	0	1	0	1	0	0	0
miR-1908-5p	miR-1908-5p	2	0	0	0	1	0	1	0	0	0
miR-191-5p	miR-191-5p	2	0	0	0	1	0	1	0	0	0
miR-27b-5p	miR-27b-5p	2	0	0	0	1	0	1	0	0	0
miR-328-3p	miR-328-3p	2	0	0	0	1	0	1	0	0	0
miR-374b-3p	miR-374b-3p	2	0	0	0	1	0	1	0	0	0
miR-409-3p	miR-409-3p	2	0	0	0	1	0	1	0	0	0
miR-409-5p	miR-409-5p	2	0	0	0	1	0	1	0	0	0
miR-431-3p	miR-431-3p	2	0	0	0	1	0	1	0	0	0
miR-487a-5p/487b-5p	miR-487b-5p	2	0	0	0	1	0	1	0	0	0
miR-758-3p	miR-758-3p	2	0	0	0	1	0	1	0	0	0
miR-874-3p	miR-874-3p	2	0	0	0	1	0	1	0	0	0
miR-192-5p/215-5p	miR-215-5p	2	0	0	0	1	0	0	0	1	0
miR-539-5p	miR-539-5p	2	0	0	0	1	0	0	0	1	0
miR-1-3p/206	miR-1-3p	2	0	0	0	0	-1	-1	0	0	0
miR-30-3p	miR-30e-3p	2	0	0	0	0	-1	-1	0	0	0
miR-134-5p	miR-134-5p	2	0	0	0	0	-1	0	-1	0	0
miR-200bc-3p/429	miR-200c-3p	2	0	0	0	0	-1	0	0	-1	0
miR-181-3p/4420	miR-181b-2-3p	2	0	0	0	0	0	1	0	1	0
miR-590-3p	miR-590-3p	2	0	0	0	0	0	1	0	1	0
miR-17-5p/20-5p/93-5p/106-5p/519-3p	miR-106b-5p	3	1	0	0	-1	0	-1	0	0	0
miR-29-3p	miR-29c-3p	3	1	0	0	-1	0	-1	0	0	0
miR-378a-5p	miR-378a-5p	3	1	0	0	-1	0	-1	0	0	0
miR-532-5p	miR-532-5p	3	1	0	0	-1	0	-1	0	0	0
miR-99-5p/100-5p	miR-99a-5p	3	1	0	0	-1	0	-1	0	0	0
miR-96-5p/1271-5p	miR-1271-5p	3	1	0	0	0	-1	-1	0	0	0
miR-25-3p/32-5p/92-3p/363-3p/367-3p	miR-32-5p	3	1	0	0	0	1	0	0	1	0
miR-33-5p	miR-33a-5p	3	1	0	0	0	1	0	0	1	0
miR-18-5p	miR-18a-5p	3	1	1	0	-1	0	0	0	0	0
miR-130-3p/301-3p/454-3p	miR-301a-3p	3	1	1	0	0	1	0	0	0	0
miR-329-5p	miR-329-5p	3	-1	-1	0	0	0	1	0	0	0
miR-582-5p	miR-582-5p	3	-1	-1	0	0	0	1	0	0	0
miR-505-5p	miR-505-5p	3	0	-1	0	1	0	1	0	0	0
miR-654-5p	miR-541-3p	3	0	-1	0	1	0	1	0	0	0
miR-192-5p/215-5p	miR-192-5p	3	0	-1	0	1	0	0	0	1	0
miR-425-3p	miR-425-3p	3	0	-1	0	0	0	1	0	1	0
let-7a-3p/let-7b-3p/let-7f-1-3p/98-3p	let-7b-3p	3	0	0	0	1	1	1	0	0	0
miR-2355-5p	miR-2355-5p	3	0	0	0	1	1	0	0	1	0
NA	miR-504-5p	3	0	0	0	1	1	0	0	1	0
miR-138-2-3p	miR-138-2-3p	3	0	0	0	1	0	1	0	1	0
miR-181-3p/4420	miR-181b-3p	3	0	0	0	1	0	1	0	1	0
miR-27-3p	miR-27b-3p	3	0	0	0	1	0	1	0	1	0
miR-574-3p	miR-574-3p	3	0	0	0	1	0	1	0	1	0
miR-135-5p	miR-135b-5p	3	0	0	0	0	1	0	1	1	0
miR-144-5p	miR-144-5p	3	0	0	0	-1	-1	-1	0	0	0
miR-30c-3p/6788-5p	miR-30c-2-3p	3	0	0	0	-1	-1	-1	0	0	0
miR-329-3p/362-3p	miR-362-3p	3	0	0	0	-1	-1	-1	0	0	0
miR-362-5p/500b-5p	miR-362-5p	3	0	0	0	-1	-1	-1	0	0	0
miR-378-3p	miR-378a-3p	3	0	0	0	-1	-1	-1	0	0	0
miR-500a-3p	miR-500a-3p	3	0	0	0	-1	-1	-1	0	0	0
miR-128-1-5p	miR-128-1-5p	3	0	0	0	-1	-1	0	-1	0	0
miR-873-3p	miR-873-3p	3	0	0	0	0	-1	0	-1	-1	0
miR-3180-3p	miR-3180-3p	3	0	1	0	0	-1	0	-1	0	0
miR-411-3p	miR-379-3p	3	0	1	0	0	-1	0	-1	0	0
miR-28-5p/708-5p	miR-28-5p	3	0	0	0	-1	0	-1	0	-1	0
miR-377-3p	miR-377-3p	4	1	1	0	-1	0	-1	0	0	0
miR-153-5p	miR-153-5p	4	1	1	0	-1	0	-1	0	0	0
miR-326	miR-330-5p	4	1	1	0	0	0	-1	-1	0	0
NA	miR-133a-3p	4	1	0	0	-1	-1	-1	0	0	0
miR-376a-2-5p	miR-376a-2-5p	4	1	0	0	-1	0	-1	-1	0	0
miR-744-5p	miR-744-5p	4	1	0	0	0	-1	0	-1	-1	0
miR-124-5p	miR-124-5p	4	0	1	0	-1	-1	0	-1	0	0
miR-642a-5p	miR-642a-5p	4	0	1	0	-1	0	-1	-1	0	0
miR-16-2-3p/195-3p	miR-195-3p	4	0	1	0	-1	0	-1	0	-1	0
miR-3065-3p	miR-3065-3p	4	0	1	0	-1	0	-1	0	-1	0
miR-3065-5p	miR-3065-5p	4	0	1	0	-1	0	-1	0	-1	0
miR-29-3p	miR-29b-3p	3	0	0	1	-1	0	-1	0	0	0
NA	miR-190b-5p	4	0	0	1	-1	-1	0	0	-1	0
miR-106b-3p	miR-106b-3p	4	0	0	0	-1	-1	-1	-1	0	0
miR-193b-5p	miR-193b-5p	4	0	0	0	-1	-1	-1	-1	0	0
miR-1-3p/206	miR-206	4	0	0	0	-1	-1	-1	-1	0	0
let-7i-3p	let-7i-3p	4	0	0	0	1	1	0	1	1	0
let-7a-3p/let-7b-3p/let-7f-1-3p/98-3p	let-7a-3p	4	0	0	0	1	1	1	0	1	0
miR-155-5p	miR-155-5p	4	0	0	0	1	1	1	0	1	0
miR-181a-3p	miR-181a-3p	4	0	0	0	1	1	1	0	1	0
miR-219a-2-3p	miR-219a-2-3p	4	0	0	0	1	1	1	0	1	0
miR-24-5p	miR-24-1-5p	4	0	0	0	1	1	1	0	1	0
miR-329-3p/362-3p	miR-329-3p	4	0	0	0	1	1	1	0	1	0
miR-338-5p	miR-338-5p	4	0	0	0	1	1	1	0	1	0
miR-3613-5p	miR-3613-5p	4	0	0	0	1	1	1	0	1	0
miR-1283	miR-1283	4	0	0	0	-1	-1	-1	0	-1	0
miR-3622a-5p	miR-3622a-5p	4	0	0	0	-1	-1	-1	0	-1	0
miR-491-5p	miR-491-5p	4	0	0	0	-1	-1	-1	0	-1	0
miR-516a-5p	miR-516a-5p	4	0	0	0	-1	-1	-1	0	-1	0
miR-519-3p	miR-519a-3p	4	0	0	0	-1	-1	-1	0	-1	0
miR-106a-3p	miR-106a-3p	4	0	0	0	-1	-1	0	-1	-1	0
miR-628-5p	miR-628-5p	4	0	0	0	-1	-1	0	-1	-1	0
miR-652-3p	miR-652-3p	4	0	0	0	-1	-1	0	-1	-1	0
miR-191-3p	miR-191-3p	4	0	-1	0	1	1	1	0	0	0
miR-1251-5p	miR-1251-5p	4	0	-1	0	1	1	0	0	1	0
miR-323-3p	miR-323a-3p	4	0	-1	0	1	0	1	0	1	0
miR-21-3p/3591-3p	miR-21-3p	4	-1	-1	0	1	0	1	0	0	0
miR-224-5p	miR-224-5p	4	-1	-1	0	1	0	1	0	0	0
miR-23-3p	miR-23b-3p	4	-1	-1	0	1	0	1	0	0	0
miR-432-5p	miR-432-5p	4	-1	-1	0	1	0	1	0	0	0
miR-885-5p	miR-885-5p	4	-1	-1	0	1	0	1	0	0	0
miR-30-5p	miR-30a-5p	5	1	0	1	-1	-1	-1	0	0	0
miR-29c-5p	miR-29c-5p	5	1	0	0	-1	-1	-1	-1	0	0
NA	miR-140-3p	5	1	1	0	-1	-1	-1	0	0	0
miR-15-5p/16-5p/195-5p/424-5p/497-5p	miR-424-5p	5	1	1	0	-1	-1	-1	0	0	0
miR-127-5p	miR-127-5p	5	0	1	0	-1	-1	-1	-1	0	0
miR-25-3p/32-5p/92-3p/363-3p/367-3p	miR-25-3p	5	0	1	0	-1	-1	-1	-1	0	0
miR-500a-5p	miR-500a-5p	5	0	1	0	-1	-1	-1	-1	0	0
miR-642-3p	miR-642a-3p	5	0	1	0	-1	-1	-1	-1	0	0
miR-154-5p	miR-154-5p	5	0	1	0	-1	-1	-1	0	-1	0
miR-28-3p	miR-28-3p	5	0	1	0	-1	-1	-1	0	-1	0
miR-486-3p	miR-486-3p	5	0	1	0	-1	-1	-1	0	-1	0
miR-486-5p	miR-486-5p	5	0	1	0	-1	-1	-1	0	-1	0
miR-1180-3p	miR-1180-3p	5	0	1	0	-1	0	-1	-1	-1	0
miR-139-5p	miR-139-5p	5	0	1	0	-1	0	-1	-1	-1	0
miR-338-3p	miR-338-3p	5	0	1	0	1	1	1	0	1	0
miR-1287-5p	miR-1287-5p	5	-1	-1	0	1	0	1	0	1	0
miR-21-5p/590-5p	miR-21-5p	5	-1	-1	0	1	0	1	0	1	0
miR-452-5p/892-3p	miR-452-5p	5	-1	-1	0	1	0	1	0	1	0
miR-433-5p	miR-433-5p	5	-1	0	0	1	1	1	0	1	0
let-7f-2-3p/1185-3p	miR-1185-1-3p	5	0	-1	0	1	1	1	1	0	0
miR-340-5p	miR-340-5p	5	0	-1	0	1	1	1	0	1	0
miR-760	miR-760	5	0	-1	0	1	1	1	0	1	0
miR-431-5p	miR-431-5p	5	0	-1	0	1	1	0	1	1	0
miR-26-5p	miR-26b-5p	5	0	-1	0	1	0	1	1	1	0
miR-181-5p	miR-181b-5p	5	0	0	-1	1	1	1	0	1	0
miR-219-5p	miR-219a-5p	5	0	0	-1	1	1	1	0	1	0
miR-584-5p	miR-584-5p	5	0	0	-1	1	1	1	0	1	0
miR-130-3p/301-3p/454-3p	miR-301b-3p	5	0	0	-1	1	1	0	1	1	0
miR-17-5p/20-5p/93-5p/106-5p/519-3p	miR-106a-5p	5	0	0	0	-1	-1	-1	-1	-1	0
miR-125b-1-3p	miR-125b-1-3p	5	0	0	0	-1	-1	-1	-1	-1	0
miR-139-3p	miR-139-3p	5	0	0	0	-1	-1	-1	-1	-1	0
miR-146-5p	miR-146a-5p	5	0	0	0	-1	-1	-1	-1	-1	0
miR-17-5p/20-5p/93-5p/106-5p/519-3p	miR-20b-5p	5	0	0	0	-1	-1	-1	-1	-1	0
miR-214-5p	miR-214-5p	5	0	0	0	-1	-1	-1	-1	-1	0
miR-29a-5p	miR-29a-5p	5	0	0	0	-1	-1	-1	-1	-1	0
miR-25-3p/32-5p/92-3p/363-3p/367-3p	miR-363-3p	5	0	0	0	-1	-1	-1	-1	-1	0
miR-517-3p	miR-517a-3p	5	0	0	0	-1	-1	-1	-1	-1	0
miR-517-3p	miR-517b-3p	5	0	0	0	-1	-1	-1	-1	-1	0
miR-522-3p	miR-522-3p	5	0	0	0	-1	-1	-1	-1	-1	0
NA	miR-873-5p	5	0	0	0	-1	-1	-1	-1	-1	0
miR-24-3p	miR-24-3p	5	0	0	0	1	1	1	1	1	0
miR-410-3p	miR-410-3p	5	0	0	0	1	1	1	1	1	0
miR-448	miR-448	5	0	0	0	1	1	1	1	1	0
miR-877-3p	miR-877-3p	5	0	0	0	1	1	1	1	1	0
miR-9-3p	miR-9-3p	5	0	0	0	1	1	1	1	1	0
miR-499a-5p	miR-499a-5p	5	0	0	0	1	1	1	0	1	1
NA	miR-320a-3p	6	1	1	0	-1	-1	-1	-1	0	0
miR-15-5p/16-5p/195-5p/424-5p/497-5p	miR-195-5p	6	1	1	0	-1	-1	-1	0	-1	0
miR-3622a-3p/3622b-3p	miR-3622a-3p	6	1	1	0	-1	-1	-1	0	-1	0
miR-149-5p	miR-149-5p	6	1	1	0	-1	0	-1	-1	-1	0
miR-199-5p	miR-199a-5p	6	1	0	0	-1	-1	-1	-1	-1	0
miR-218-5p	miR-218-5p	6	1	0	0	-1	-1	-1	-1	-1	0
miR-501-3p/502-3p	miR-501-3p	6	1	0	0	-1	-1	-1	-1	-1	0
miR-376-3p	miR-376b-3p	6	0	1	1	-1	-1	-1	0	-1	0
miR-31-3p	miR-31-3p	6	0	1	0	-1	-1	-1	-1	-1	0
NA	miR-455-3p	6	0	1	0	-1	-1	-1	-1	-1	0
miR-455-5p	miR-455-5p	6	0	1	0	-1	-1	-1	-1	-1	0
miR-95-3p	miR-95-3p	6	0	1	0	-1	-1	-1	-1	-1	0
let-7-5p/98-5p	let-7c-5p	6	0	0	1	-1	-1	-1	-1	-1	0
miR-199-3p	miR-199a-3p	6	0	0	1	-1	-1	-1	-1	-1	0
miR-199-3p	miR-199b-3p	6	0	0	1	-1	-1	-1	-1	-1	0
miR-324-3p/1913	miR-324-3p	6	0	0	1	-1	-1	-1	-1	-1	0
miR-516b-5p	miR-516b-5p	6	0	0	1	-1	-1	-1	-1	-1	0
miR-518d-5p/519-5p	miR-519a-5p	6	0	0	1	-1	-1	-1	-1	-1	0
miR-181-5p	miR-181a-5p	6	1	0	-1	1	1	1	0	1	0
miR-3200-3p	miR-3200-3p	6	-1	-1	0	1	1	1	0	1	0
miR-421	miR-421	7	-1	-1	-1	1	1	1	0	1	0
miR-339-5p	miR-339-5p	6	0	0	-1	1	1	1	1	1	0
miR-216a-5p	miR-216a-5p	6	0	-1	0	1	1	1	1	1	0
miR-129-3p	miR-129-1-3p	7	-1	-1	0	1	1	1	1	1	0
miR-129-3p	miR-129-2-3p	7	-1	-1	0	1	1	1	1	1	0
miR-125a-3p	miR-125a-3p	7	0	1	0	-1	-1	-1	-1	-1	-1
miR-1247-5p	miR-1247-5p	7	1	1	0	-1	-1	-1	-1	-1	0
miR-187-3p	miR-187-3p	7	1	1	0	-1	-1	-1	-1	-1	0
miR-193a-5p	miR-193a-5p	7	1	1	0	-1	-1	-1	-1	-1	0
miR-214-3p/3619-5p	miR-214-3p	7	1	1	0	-1	-1	-1	-1	-1	0
miR-299-5p	miR-299-5p	7	1	1	0	-1	-1	-1	-1	-1	0
miR-31-5p	miR-31-5p	7	1	1	0	-1	-1	-1	-1	-1	0
miR-335-5p	miR-335-5p	7	1	1	0	-1	-1	-1	-1	-1	0
miR-379-5p	miR-379-5p	7	1	1	0	-1	-1	-1	-1	-1	0
miR-381-3p	miR-381-3p	7	1	1	0	-1	-1	-1	-1	-1	0
NA	miR-411-5p	7	1	1	0	-1	-1	-1	-1	-1	0
miR-654-3p	miR-654-3p	7	1	1	0	-1	-1	-1	-1	-1	0
miR-7-3p	miR-7-1-3p	7	1	1	0	-1	-1	-1	-1	-1	0
miR-25-3p/32-5p/92-3p/363-3p/367-3p	miR-92b-3p	7	1	1	0	-1	-1	-1	-1	-1	0
miR-99-5p/100-5p	miR-99b-5p	7	1	1	0	-1	-1	-1	-1	-1	0
miR-518d-5p/519-5p	miR-518e-5p	7	1	0	1	-1	-1	-1	-1	-1	0
miR-518d-5p/519-5p	miR-519b-5p	7	1	0	1	-1	-1	-1	-1	-1	0
miR-518d-5p/519-5p	miR-519c-5p	7	1	0	1	-1	-1	-1	-1	-1	0
miR-518d-5p/519-5p	miR-522-5p	7	1	0	1	-1	-1	-1	-1	-1	0
miR-518d-5p/519-5p	miR-523-5p	7	1	0	1	-1	-1	-1	-1	-1	0
miR-302-3p/372-3p/373-3p/520-3p	miR-302b-3p	7	1	1	1	-1	-1	-1	0	-1	0
miR-483-5p	miR-483-5p	7	0	1	1	-1	-1	-1	-1	-1	0
miR-125b-2-3p	miR-125b-2-3p	8	1	1	1	-1	-1	-1	-1	-1	0
miR-29-3p	miR-29a-3p	8	1	1	1	-1	-1	-1	-1	-1	0
miR-302a-5p	miR-302a-5p	8	1	1	1	-1	-1	-1	-1	-1	0
miR-376c-3p	miR-376c-3p	8	1	1	1	-1	-1	-1	-1	-1	0
miR-99-3p	miR-99b-3p	8	1	1	1	-1	-1	-1	-1	-1	0
miR-129-5p	miR-129-5p	8	-1	-1	-1	1	1	1	1	1	0
miR-146b-3p	miR-146b-3p	8	-1	-1	-1	1	1	1	1	1	0
miR-146-5p	miR-146b-5p	8	-1	-1	-1	1	1	1	1	1	0
miR-433-3p	miR-433-3p	8	-1	-1	-1	1	1	1	1	1	0
miR-877-5p	miR-877-5p	8	-1	-1	-1	1	1	1	1	1	0
miR-132-3p/212-3p	miR-132-3p	8	-1	-1	-1	1	1	1	1	1	0
miR-132-5p	miR-132-5p	9	-1	-1	-1	1	1	1	1	1	1
miR-132-3p/212-3p	miR-212-3p	9	-1	-1	-1	1	1	1	1	1	1
miR-212-5p	miR-212-5p	9	-1	-1	-1	1	1	1	1	1	1

## Sheet: S4
Supplementary Table 4. Differentially expressed miRNAs using fully-adjusted models.
trait	miRNA	miR_family	logFC	AveExpr	t	B	P.value	P.value.BH	miRNA.chr	miRNA.start.bp	miRNA.end.bp
neurofibrillary tangles	hsa-miR-132-3p	miR-132-3p/212-3p	-0.07336	9.6412	-4.6742	3.2769	3.6636e-06	0.0019344	chr17	1953223	1953244
neurofibrillary tangles	hsa-miR-132-5p	miR-132-5p	-0.068249	9.1214	-4.2008	1.2672	3.0729e-05	0.0041233	chr17	1953259	1953280
neurofibrillary tangles	hsa-miR-299-5p	miR-299-5p	0.04038	5.4505	4.1588	1.2681	3.6778e-05	0.0041233	chr14	101490137	101490158
neurofibrillary tangles	hsa-miR-330-5p	miR-326	0.027503	8.88	4.1003	0.86616	4.7089e-05	0.0041233	chr19	46142307	46142328
neurofibrillary tangles	hsa-miR-98-3p	let-7a-3p/let-7b-3p/let-7f-1-3p/98-3p	-0.029369	5.2303	-4.0889	1.0065	4.9391e-05	0.0041233	chrX	53583202	53583223
neurofibrillary tangles	hsa-miR-3065-5p	miR-3065-5p	0.054195	3.9278	4.0757	1.0458	5.2185e-05	0.0041233	chr17	79099686	79099708
neurofibrillary tangles	hsa-miR-654-3p	miR-654-3p	0.030603	8.38	4.0646	0.74142	5.4665e-05	0.0041233	chr14	101506606	101506627
neurofibrillary tangles	hsa-miR-197-3p	miR-197-3p	0.025756	9.0078	3.9861	0.41229	7.5633e-05	0.0049137	chr1	110141562	110141583
neurofibrillary tangles	hsa-miR-212-3p	miR-132-3p/212-3p	-0.073424	5.5516	-3.9442	0.42962	8.9742e-05	0.0049137	chr17	1953584	1953604
neurofibrillary tangles	hsa-miR-7-1-3p	miR-7-3p	0.021942	6.2293	3.9353	0.34653	9.3062e-05	0.0049137	chr9	86584686	86584707
neurofibrillary tangles	hsa-miR-212-5p	miR-212-5p	-0.07281	5.624	-3.8448	0.052533	0.00013383	0.006424	chr17	1953622	1953644
neurofibrillary tangles	hsa-miR-195-3p	miR-16-2-3p/195-3p	0.029994	4.7615	3.729	-0.32983	0.00021085	0.0092776	chr17	6920947	6920968
neurofibrillary tangles	hsa-miR-99b-3p	miR-99-3p	0.019262	7.9756	3.6155	-0.91862	0.00032556	0.012852	chr19	52195909	52195930
neurofibrillary tangles	hsa-miR-30d-3p	miR-30-3p	-0.026319	4.3502	-3.6034	-0.74443	0.00034078	0.012852	chr8	135817122	135817143
neurofibrillary tangles	hsa-miR-3200-3p	miR-3200-3p	-0.026539	6.5689	-3.4918	-1.2716	0.00051589	0.017042	chr22	31127597	31127618
neurofibrillary tangles	hsa-miR-127-3p	miR-127-3p	0.019574	13.01	3.4915	-1.5263	0.00051644	0.017042	chr14	101349372	101349393
neurofibrillary tangles	hsa-miR-92b-3p	miR-25-3p/32-5p/92-3p/363-3p/367-3p	0.022148	10.613	3.4089	-1.7299	0.00069696	0.021647	chr1	155165028	155165049
neurofibrillary tangles	hsa-miR-320a-3p	NA	0.021795	8.9431	3.3771	-1.7719	0.00078114	0.022914	chr8	22102488	22102509
neurofibrillary tangles	hsa-miR-146b-5p	miR-146-5p	-0.028901	11.407	-3.3573	-1.9267	0.00083796	0.023286	chr10	104196277	104196299
neurofibrillary tangles	hsa-miR-340-3p	miR-340-3p/6827-3p	0.02105	9.0237	3.3304	-1.926	0.00092181	0.024336	chr5	179442319	179442340
neurofibrillary tangles	hsa-miR-33a-5p	miR-33-5p	-0.040514	4.5328	-3.2905	-1.8069	0.00106	0.026326	chr22	42296953	42296973
neurofibrillary tangles	hsa-miR-3065-3p	miR-3065-3p	0.047607	2.1851	3.2807	-1.5755	0.0010969	0.026326	chr17	79099726	79099748
neurofibrillary tangles	hsa-miR-154-5p	miR-154-5p	0.019228	5.683	3.2423	-2.0476	0.0012531	0.028766	chr14	101526106	101526127
neurofibrillary tangles	hsa-miR-187-3p	miR-187-3p	0.0291	4.5903	3.2284	-2.018	0.0013143	0.028915	chr18	33484798	33484819
neurofibrillary tangles	hsa-miR-1247-5p	miR-1247-5p	0.049522	2.1065	3.1313	-2.0389	0.0018272	0.03859	chr14	102026699	102026720
neurofibrillary tangles	hsa-miR-485-5p	miR-485-5p	0.021113	8.013	3.1164	-2.5638	0.00192	0.03899	chr14	101521764	101521785
neurofibrillary tangles	hsa-miR-491-5p	miR-491-5p	0.019711	5.5767	3.1049	-2.4659	0.0019949	0.039012	chr9	20716119	20716140
neurofibrillary tangles	hsa-miR-383-5p	NA	0.027036	7.2764	3.0709	-2.666	0.002233	0.039884	chr8	14710992	14711013
neurofibrillary tangles	hsa-miR-642a-3p	miR-642-3p	0.10702	0.31536	3.0664	-1.995	0.0022663	0.039884	chr19	46178236	46178257
neurofibrillary tangles	hsa-miR-130b-5p	miR-130b-5p	0.023217	5.2206	3.065	-2.5594	0.0022765	0.039884	chr22	22007605	22007625
neurofibrillary tangles	hsa-miR-144-3p	miR-144-3p	-0.056096	7.1122	-3.0564	-2.6974	0.0023417	0.039884	chr17	27188566	27188585
neurofibrillary tangles	hsa-miR-329-5p	miR-329-5p	-0.02946	1.9739	-3.0259	-2.3105	0.0025877	0.042697	NA	NA	NA
cognitive diagnosis	hsa-miR-132-5p	miR-132-5p	-0.15985	9.1323	-4.3797	2.6562	1.3948e-05	0.0073648	chr17	1953259	1953280
cognitive diagnosis	hsa-miR-302a-5p	miR-302a-5p	0.18436	1.7297	4.1258	1.8954	4.1986e-05	0.011084	chr4	113569380	113569402
cognitive diagnosis	hsa-miR-146b-3p	miR-146b-3p	-0.062683	5.2729	-3.8545	0.73031	0.00012801	0.020155	chr10	104196314	104196335
cognitive diagnosis	hsa-miR-212-5p	miR-212-5p	-0.15431	5.6402	-3.771	0.40677	0.0001781	0.020155	chr17	1953622	1953644
cognitive diagnosis	hsa-miR-125b-2-3p	miR-125b-2-3p	0.030761	9.3357	3.7533	0.21132	0.00019086	0.020155	chr21	17962610	17962631
cognitive diagnosis	hsa-miR-490-3p	miR-490-3p	-0.068808	6.6005	-3.5657	-0.35317	0.00039079	0.03439	chr7	136587989	136588010
cognitive diagnosis	hsa-miR-212-3p	miR-132-3p/212-3p	-0.13937	5.5657	-3.4351	-0.74745	0.00063175	0.040362	chr17	1953584	1953604
cognitive diagnosis	hsa-miR-129-5p	miR-129-5p	-0.058095	12.086	-3.4135	-1.0444	0.00068297	0.040362	NA	NA	NA
cognitive diagnosis	hsa-miR-132-3p	miR-132-3p/212-3p	-0.11606	9.6528	-3.3971	-1.0306	0.00072442	0.040362	chr17	1953223	1953244
cognitive diagnosis	hsa-miR-425-5p	miR-425-5p	-0.042523	8.5175	-3.3821	-1.0424	0.00076444	0.040362	chr3	49057632	49057654
trajectory - global cognition	hsa-miR-132-5p	miR-132-5p	2.3255	9.113	8.8826	29.679	9.0041e-18	4.7542e-15	chr17	1953259	1953280
trajectory - global cognition	hsa-miR-212-5p	miR-212-5p	2.4964	5.617	8.5547	27.177	1.1499e-16	3.0356e-14	chr17	1953622	1953644
trajectory - global cognition	hsa-miR-132-3p	miR-132-3p/212-3p	1.986	9.6349	8.1864	24.484	1.8463e-15	3.2495e-13	chr17	1953223	1953244
trajectory - global cognition	hsa-miR-212-3p	miR-132-3p/212-3p	2.2787	5.5439	7.8123	21.855	2.8134e-14	3.7137e-12	chr17	1953584	1953604
trajectory - global cognition	hsa-miR-125b-2-3p	miR-125b-2-3p	-0.30742	9.3361	-5.4887	7.6991	6.1594e-08	6.5044e-06	chr21	17962610	17962631
trajectory - global cognition	hsa-miR-516b-5p	miR-516b-5p	-2.1448	1.1585	-5.1605	6.2532	3.4324e-07	3.0205e-05	NA	NA	NA
trajectory - global cognition	hsa-miR-517a-3p	miR-517-3p	-1.9314	0.70227	-4.9781	5.3872	8.5777e-07	5.6613e-05	chr19	54215575	54215596
trajectory - global cognition	hsa-miR-517b-3p	miR-517-3p	-1.9314	0.70227	-4.9781	5.3872	8.5777e-07	5.6613e-05	chr19	54224372	54224393
trajectory - global cognition	hsa-miR-642a-3p	miR-642-3p	-2.2876	0.32685	-4.9079	5.0644	1.2109e-06	7.104e-05	chr19	46178236	46178257
trajectory - global cognition	hsa-miR-99b-3p	miR-99-3p	-0.3319	7.9793	-4.8225	4.494	1.8327e-06	9.6767e-05	chr19	52195909	52195930
trajectory - global cognition	hsa-miR-125a-3p	miR-125a-3p	-0.53782	2.9207	-4.7286	4.2928	2.869e-06	0.00013771	chr19	52196559	52196580
trajectory - global cognition	hsa-miR-129-5p	miR-129-5p	0.52385	12.077	4.7059	3.858	3.1928e-06	0.00014048	NA	NA	NA
trajectory - global cognition	hsa-miR-519a-5p	miR-518d-5p/519-5p	-1.2858	1.7747	-4.6649	4.0565	3.8717e-06	0.00015725	chr19	54255665	54255686
trajectory - global cognition	hsa-miR-877-5p	miR-877-5p	0.5251	3.5734	4.2953	2.4225	2.0588e-05	0.00073117	chr6	30552109	30552128
trajectory - global cognition	hsa-miR-339-5p	miR-339-5p	0.63166	6.5269	4.2933	2.2541	2.0772e-05	0.00073117	chr7	1062626	1062648
trajectory - global cognition	hsa-miR-516a-5p	miR-516a-5p	-1.0596	4.3269	-4.2376	2.1257	2.6446e-05	0.0008572	NA	NA	NA
trajectory - global cognition	hsa-miR-519a-3p	miR-519-3p	-1.1939	2.0107	-4.2277	2.2466	2.7599e-05	0.0008572	NA	NA	NA
trajectory - global cognition	hsa-miR-518e-5p	miR-518d-5p/519-5p	-1.3423	0.48796	-4.1223	1.8629	4.3227e-05	0.0010375	chr19	54233107	54233128
trajectory - global cognition	hsa-miR-519b-5p	miR-518d-5p/519-5p	-1.3423	0.48796	-4.1223	1.8629	4.3227e-05	0.0010375	chr19	54198479	54198500
trajectory - global cognition	hsa-miR-519c-5p	miR-518d-5p/519-5p	-1.3423	0.48796	-4.1223	1.8629	4.3227e-05	0.0010375	chr19	54189738	54189759
trajectory - global cognition	hsa-miR-522-5p	miR-518d-5p/519-5p	-1.3423	0.48796	-4.1223	1.8629	4.3227e-05	0.0010375	chr19	54254480	54254501
trajectory - global cognition	hsa-miR-523-5p	miR-518d-5p/519-5p	-1.3423	0.48796	-4.1223	1.8629	4.3227e-05	0.0010375	chr19	54201654	54201675
trajectory - global cognition	hsa-miR-139-3p	miR-139-3p	-0.30207	7.7421	-4.0808	1.3546	5.1459e-05	0.0011813	chr11	72326110	72326132
trajectory - global cognition	hsa-miR-522-3p	miR-522-3p	-1.1609	2.7964	-4.0244	1.4113	6.5038e-05	0.0014086	chr19	54254518	54254539
trajectory - global cognition	hsa-miR-24-3p	miR-24-3p	0.24781	12.43	4.0183	0.97039	6.6695e-05	0.0014086	NA	NA	NA
trajectory - global cognition	hsa-miR-146b-5p	miR-146-5p	0.49915	11.407	4.0082	0.95981	6.9507e-05	0.0014115	chr10	104196277	104196299
trajectory - global cognition	hsa-miR-335-5p	miR-335-5p	-0.33614	8.992	-3.8753	0.52244	0.00011916	0.0023302	chr7	130135967	130135989
trajectory - global cognition	hsa-miR-302a-5p	miR-302a-5p	-1.0545	1.7374	-3.8156	0.72503	0.00015108	0.0028489	chr4	113569380	113569402
trajectory - global cognition	hsa-miR-181b-5p	miR-181-5p	0.3651	11.789	3.8007	0.16482	0.00016023	0.0029173	NA	NA	NA
trajectory - global cognition	hsa-miR-301a-3p	miR-130-3p/301-3p/454-3p	0.45351	2.7311	3.7681	0.47235	0.00018202	0.0032035	chr17	57228510	57228532
trajectory - global cognition	hsa-miR-146b-3p	miR-146b-3p	0.42105	5.2714	3.7573	0.25146	0.00018988	0.0032341	chr10	104196314	104196335
trajectory - global cognition	hsa-miR-301b-3p	miR-130-3p/301-3p/454-3p	0.53541	2.6785	3.7292	0.35096	0.00021179	0.0034945	chr22	22007314	22007336
trajectory - global cognition	hsa-miR-483-5p	miR-483-5p	-1.5308	1.0477	-3.6484	0.17869	0.00028873	0.00449	chr11	2155411	2155432
trajectory - global cognition	hsa-miR-324-3p	miR-324-3p/1913	-0.29459	5.2955	-3.6428	-0.16417	0.00029494	0.00449	chr17	7126627	7126649
trajectory - global cognition	hsa-miR-873-5p	NA	-0.43861	5.3086	-3.6404	-0.17067	0.00029763	0.00449	chr9	28888923	28888943
trajectory - global cognition	hsa-miR-744-5p	miR-744-5p	-0.26689	10.443	-3.4965	-0.86943	0.000509	0.0074654	chr17	11985226	11985247
trajectory - global cognition	hsa-miR-379-5p	miR-379-5p	-0.31248	11.51	-3.4719	-0.98649	0.00055685	0.0078551	chr14	101488408	101488428
trajectory - global cognition	hsa-miR-106a-5p	miR-17-5p/20-5p/93-5p/106-5p/519-3p	-0.53253	5.8126	-3.4678	-0.78885	0.00056533	0.0078551	chrX	133304274	133304296
trajectory - global cognition	hsa-miR-199a-5p	miR-199-5p	-0.57213	7.5298	-3.4531	-0.91653	0.00059631	0.0080731	NA	NA	NA
trajectory - global cognition	hsa-miR-877-3p	miR-877-3p	0.73395	0.80784	3.4453	-0.46118	0.00061351	0.0080983	chr6	30552174	30552194
trajectory - global cognition	hsa-miR-199b-3p	miR-199-3p	-0.51592	9.0285	-3.4052	-1.1311	0.00070876	0.0090604	chr9	131007024	131007045
trajectory - global cognition	hsa-miR-199a-3p	miR-199-3p	-0.51505	9.03	-3.4006	-1.1466	0.00072071	0.0090604	NA	NA	NA
trajectory - global cognition	hsa-miR-129-2-3p	miR-129-3p	0.48141	7.8058	3.3871	-1.1448	0.00075631	0.0092868	chr11	43603000	43603021
trajectory - global cognition	hsa-miR-20b-5p	miR-17-5p/20-5p/93-5p/106-5p/519-3p	-0.50229	6.226	-3.3502	-1.1978	0.00086238	0.010349	chrX	133303880	133303902
trajectory - global cognition	hsa-miR-95-3p	miR-95-3p	-0.25212	11.18	-3.3223	-1.4715	0.00095144	0.011164	chr4	8007039	8007060
trajectory - global cognition	hsa-miR-106b-3p	miR-106b-3p	-0.24366	7.3855	-3.2792	-1.4777	0.0011059	0.012596	chr7	99691625	99691646
trajectory - global cognition	hsa-miR-363-3p	miR-25-3p/32-5p/92-3p/363-3p/367-3p	-0.44742	9.7624	-3.2753	-1.5728	0.0011213	0.012596	chrX	133303412	133303433
trajectory - global cognition	hsa-miR-193b-5p	miR-193b-5p	-0.40961	2.7935	-3.2241	-1.3388	0.0013376	0.014515	chr16	14397837	14397858
trajectory - global cognition	hsa-miR-1283	miR-1283	-1.1937	1.8332	-3.2221	-1.244	0.001347	0.014515	NA	NA	NA
trajectory - global cognition	hsa-miR-29a-3p	miR-29-3p	-0.19259	14.044	-3.1911	-1.9709	0.0014973	0.015812	chr7	130561507	130561528
trajectory - global cognition	hsa-let-7c-5p	let-7-5p/98-5p	-0.20306	12.621	-3.1616	-2.0176	0.0016545	0.017129	chr21	17912158	17912179
trajectory - global cognition	hsa-miR-656-3p	miR-656-3p	-0.35479	8.3472	-3.1119	-2.0378	0.0019541	0.019841	chr14	101533103	101533123
trajectory - global cognition	hsa-miR-106a-3p	miR-106a-3p	-0.5611	1.9893	-3.1026	-1.6184	0.0020157	0.020081	chrX	133304238	133304259
trajectory - global cognition	hsa-miR-24-1-5p	miR-24-5p	0.30927	6.6558	3.0605	-2.1084	0.0023161	0.022466	chr9	97848309	97848330
trajectory - global cognition	hsa-miR-181a-3p	miR-181a-3p	0.25675	8.5521	3.0574	-2.2072	0.0023402	0.022466	chr1	198828198	198828219
trajectory - global cognition	hsa-miR-584-5p	miR-584-5p	0.46301	7.8659	3.0019	-2.3389	0.002803	0.026008	chr5	148441936	148441957
trajectory - global cognition	hsa-miR-218-5p	miR-218-5p	-0.23685	12.929	-3.0014	-2.5075	0.0028077	0.026008	NA	NA	NA
trajectory - global cognition	hsa-miR-1307-3p	miR-1307-3p	0.3332	8.8589	2.9274	-2.594	0.0035584	0.032239	chr10	105154058	105154079
trajectory - global cognition	hsa-miR-181a-5p	miR-181-5p	0.24762	14.193	2.9235	-2.7736	0.0036025	0.032239	NA	NA	NA
trajectory - global cognition	hsa-miR-31-5p	miR-31-5p	-0.31242	6.4534	-2.9074	-2.5512	0.0037892	0.033345	chr9	21512157	21512177
trajectory - global cognition	hsa-miR-2355-5p	miR-2355-5p	0.73042	0.31252	2.8945	-2.0413	0.0039463	0.034158	chr2	207974767	207974787
trajectory - global cognition	hsa-miR-9-3p	miR-9-3p	0.17842	12.688	2.8889	-2.8253	0.0040168	0.034208	NA	NA	NA
trajectory - global cognition	hsa-miR-126-3p	NA	0.2617	14.815	2.8279	-3.0594	0.0048545	0.040685	chr9	139565105	139565126
trajectory - global cognition	hsa-miR-887-3p	miR-887-3p	0.38122	3.1195	2.8188	-2.55	0.004992	0.041184	chr5	15935338	15935359
trajectory - global cognition	hsa-miR-135b-5p	miR-135-5p	0.39787	4.8856	2.7987	-2.754	0.0053083	0.043119	chr1	205417489	205417511
trajectory - global cognition	hsa-miR-760	miR-760	0.4179	6.1069	2.7913	-2.8457	0.0054306	0.043444	chr1	94312436	94312455
trajectory - global cognition	hsa-miR-30b-5p	miR-30-5p	0.22163	11.144	2.7813	-3.0794	0.0055974	0.043996	chr8	135812813	135812834
trajectory - global cognition	hsa-miR-219a-2-3p	miR-219a-2-3p	0.36468	12.081	2.7773	-3.1168	0.0056661	0.043996	chr9	131154911	131154932
trajectory - global cognition	hsa-miR-345-5p	miR-345-5p	0.23978	6.7042	2.7682	-2.9437	0.005824	0.044567	chr14	100774213	100774234
trajectory - global cognition	hsa-miR-190b-5p	NA	-0.65301	0.42582	-2.7522	-2.415	0.0061125	0.045847	chr1	154166188	154166209
trajectory - global cognition	hsa-miR-628-5p	miR-628-5p	-0.2328	8.0091	-2.7494	-3.0589	0.006165	0.045847	chr15	55665189	55665210
trajectory - working memory	hsa-miR-132-5p	miR-132-5p	4.0433	9.113	9.2081	32.215	6.7037e-19	3.5395e-16	chr17	1953259	1953280
trajectory - working memory	hsa-miR-212-5p	miR-212-5p	4.2561	5.617	8.7775	28.848	2.0513e-17	5.4154e-15	chr17	1953622	1953644
trajectory - working memory	hsa-miR-132-3p	miR-132-3p/212-3p	3.2021	9.6349	8.0201	23.291	6.2694e-15	1.1034e-12	chr17	1953223	1953244
trajectory - working memory	hsa-miR-212-3p	miR-132-3p/212-3p	3.7593	5.5439	7.896	22.436	1.543e-14	2.0368e-12	chr17	1953584	1953604
trajectory - working memory	hsa-miR-129-5p	miR-129-5p	1.0725	12.077	5.5158	7.7674	5.3227e-08	5.6207e-06	NA	NA	NA
trajectory - working memory	hsa-miR-125b-2-3p	miR-125b-2-3p	-0.53462	9.3361	-5.4817	7.6605	6.3948e-08	5.6274e-06	chr21	17962610	17962631
trajectory - working memory	hsa-miR-99b-3p	miR-99-3p	-0.55914	7.9793	-4.9547	5.1042	9.6257e-07	7.2605e-05	chr19	52195909	52195930
trajectory - working memory	hsa-miR-873-5p	NA	-0.95339	5.3086	-4.9037	4.9667	1.2358e-06	8.1563e-05	chr9	28888923	28888943
trajectory - working memory	hsa-miR-517a-3p	miR-517-3p	-2.9167	0.70227	-4.5566	3.5809	6.3947e-06	0.00033764	chr19	54215575	54215596
trajectory - working memory	hsa-miR-517b-3p	miR-517-3p	-2.9167	0.70227	-4.5566	3.5809	6.3947e-06	0.00033764	chr19	54224372	54224393
trajectory - working memory	hsa-miR-31-5p	miR-31-5p	-0.82851	6.4534	-4.5199	3.2056	7.5625e-06	0.000363	chr9	21512157	21512177
trajectory - working memory	hsa-miR-335-5p	miR-335-5p	-0.6293	8.992	-4.4218	2.6956	1.1777e-05	0.00051818	chr7	130135967	130135989
trajectory - working memory	hsa-miR-125a-3p	miR-125a-3p	-0.82999	2.9207	-4.379	2.7944	1.4247e-05	0.00057865	chr19	52196559	52196580
trajectory - working memory	hsa-miR-146b-5p	miR-146-5p	0.86765	11.407	4.3238	2.2141	1.8173e-05	0.00068539	chr10	104196277	104196299
trajectory - working memory	hsa-miR-877-5p	miR-877-5p	0.84145	3.5734	4.2768	2.3401	2.2317e-05	0.00071098	chr6	30552109	30552128
trajectory - working memory	hsa-miR-324-3p	miR-324-3p/1913	-0.5815	5.2955	-4.2756	2.2349	2.2427e-05	0.00071098	chr17	7126627	7126649
trajectory - working memory	hsa-miR-379-5p	miR-379-5p	-0.65815	11.51	-4.2709	1.9904	2.2891e-05	0.00071098	chr14	101488408	101488428
trajectory - working memory	hsa-miR-519a-5p	miR-518d-5p/519-5p	-1.9397	1.7747	-4.2516	2.352	2.489e-05	0.00072846	chr19	54255665	54255686
trajectory - working memory	hsa-miR-516a-5p	miR-516a-5p	-1.761	4.3269	-4.2396	2.1344	2.6214e-05	0.00072846	NA	NA	NA
trajectory - working memory	hsa-miR-301b-3p	miR-130-3p/301-3p/454-3p	0.97823	2.6785	4.2088	2.1321	2.9924e-05	0.00079	chr22	22007314	22007336
trajectory - working memory	hsa-miR-24-1-5p	miR-24-5p	0.67323	6.6558	4.0935	1.4474	4.8778e-05	0.0012264	chr9	97848309	97848330
trajectory - working memory	hsa-miR-411-5p	NA	-0.66032	11.518	-4.0608	1.1477	5.5933e-05	0.0012414	chr14	101489677	101489697
trajectory - working memory	hsa-miR-20b-5p	miR-17-5p/20-5p/93-5p/106-5p/519-3p	-1.0156	6.226	-4.0505	1.2955	5.8375e-05	0.0012414	chrX	133303880	133303902
trajectory - working memory	hsa-miR-518e-5p	miR-518d-5p/519-5p	-2.1567	0.48796	-4.0214	1.4948	6.5832e-05	0.0012414	chr19	54233107	54233128
trajectory - working memory	hsa-miR-519b-5p	miR-518d-5p/519-5p	-2.1567	0.48796	-4.0214	1.4948	6.5832e-05	0.0012414	chr19	54198479	54198500
trajectory - working memory	hsa-miR-519c-5p	miR-518d-5p/519-5p	-2.1567	0.48796	-4.0214	1.4948	6.5832e-05	0.0012414	chr19	54189738	54189759
trajectory - working memory	hsa-miR-522-5p	miR-518d-5p/519-5p	-2.1567	0.48796	-4.0214	1.4948	6.5832e-05	0.0012414	chr19	54254480	54254501
trajectory - working memory	hsa-miR-523-5p	miR-518d-5p/519-5p	-2.1567	0.48796	-4.0214	1.4948	6.5832e-05	0.0012414	chr19	54201654	54201675
trajectory - working memory	hsa-miR-519a-3p	miR-519-3p	-1.8654	2.0107	-4.0082	1.4002	6.9504e-05	0.0012654	NA	NA	NA
trajectory - working memory	hsa-miR-24-3p	miR-24-3p	0.41468	12.43	3.9775	0.79934	7.8842e-05	0.0013663	NA	NA	NA
trajectory - working memory	hsa-miR-302a-5p	miR-302a-5p	-1.8277	1.7374	-3.9733	1.2923	8.0218e-05	0.0013663	chr4	113569380	113569402
trajectory - working memory	hsa-miR-516b-5p	miR-516b-5p	-2.6222	1.1585	-3.944	1.2079	9.0359e-05	0.0014909	NA	NA	NA
trajectory - working memory	hsa-miR-106a-5p	miR-17-5p/20-5p/93-5p/106-5p/519-3p	-1.0033	5.8126	-3.9064	0.7666	0.0001052	0.0016831	chrX	133304274	133304296
trajectory - working memory	hsa-miR-106b-3p	miR-106b-3p	-0.47458	7.3855	-3.8883	0.62812	0.00011314	0.001757	chr7	99691625	99691646
trajectory - working memory	hsa-miR-218-5p	miR-218-5p	-0.48815	12.929	-3.8041	0.13192	0.0001581	0.0023469	NA	NA	NA
trajectory - working memory	hsa-miR-139-3p	miR-139-3p	-0.47342	7.7421	-3.801	0.29297	0.00016001	0.0023469	chr11	72326110	72326132
trajectory - working memory	hsa-miR-29a-3p	miR-29-3p	-0.36502	14.044	-3.7654	-0.047086	0.00018394	0.0025615	chr7	130561507	130561528
trajectory - working memory	hsa-miR-301a-3p	miR-130-3p/301-3p/454-3p	0.75973	2.7311	3.7649	0.45286	0.00018435	0.0025615	chr17	57228510	57228532
trajectory - working memory	hsa-miR-642a-3p	miR-642-3p	-2.864	0.32685	-3.7154	0.41747	0.00022334	0.0029985	chr19	46178236	46178257
trajectory - working memory	hsa-miR-522-3p	miR-522-3p	-1.7402	2.7964	-3.711	0.25579	0.00022716	0.0029985	chr19	54254518	54254539
trajectory - working memory	hsa-miR-873-3p	miR-873-3p	-0.60078	4.309	-3.6895	0.06183	0.0002468	0.0031782	chr9	28888887	28888908
trajectory - working memory	hsa-miR-129-2-3p	miR-129-3p	0.84516	7.8058	3.6716	-0.17381	0.00026428	0.0033223	chr11	43603000	43603021
trajectory - working memory	hsa-miR-656-3p	miR-656-3p	-0.62779	8.3472	-3.5368	-0.66845	0.00043879	0.005388	chr14	101533103	101533123
trajectory - working memory	hsa-miR-455-5p	miR-455-5p	-0.81181	7.7291	-3.5136	-0.72373	0.00047798	0.0056125	chr9	116971729	116971750
trajectory - working memory	hsa-miR-501-3p	miR-501-3p/502-3p	-0.46662	5.2328	-3.5134	-0.60252	0.00047834	0.0056125	chrX	49774380	49774401
trajectory - working memory	hsa-miR-129-1-3p	miR-129-3p	0.88296	7.694	3.4901	-0.79682	0.00052102	0.0059804	chr7	127847973	127847994
trajectory - working memory	hsa-miR-655-3p	miR-655-3p	-0.418	6.2871	-3.3797	-1.1016	0.00077662	0.008609	chr14	101515947	101515968
trajectory - working memory	hsa-miR-361-5p	miR-361-5p	-0.33863	8.766	-3.3775	-1.2184	0.00078264	0.008609	chrX	85158686	85158707
trajectory - working memory	hsa-miR-500a-3p	miR-500a-3p	-0.40079	5.8472	-3.3153	-1.2862	0.00097506	0.010506	chrX	49773090	49773111
trajectory - working memory	hsa-miR-193a-5p	miR-193a-5p	-0.58926	4.4454	-3.3095	-1.2291	0.00099492	0.010506	chr17	29887035	29887056
trajectory - working memory	hsa-miR-154-5p	miR-154-5p	-0.47882	5.6816	-3.2814	-1.3873	0.0010978	0.011365	chr14	101526106	101526127
trajectory - working memory	hsa-miR-381-3p	miR-381-3p	-0.65247	11.73	-3.2508	-1.7263	0.0012202	0.012362	chr14	101512305	101512326
trajectory - working memory	hsa-miR-106a-3p	miR-106a-3p	-0.97653	1.9893	-3.246	-1.1919	0.0012409	0.012362	chrX	133304238	133304259
trajectory - working memory	hsa-miR-146b-3p	miR-146b-3p	0.55267	5.2714	3.1794	-1.6772	0.001558	0.015234	chr10	104196314	104196335
trajectory - working memory	hsa-miR-339-5p	miR-339-5p	0.753	6.5269	3.1637	-1.797	0.0016428	0.0155	chr7	1062626	1062648
trajectory - working memory	hsa-let-7i-3p	let-7i-3p	0.50588	4.3987	3.1635	-1.6786	0.001644	0.0155	chr12	62997527	62997548
trajectory - working memory	hsa-miR-187-3p	miR-187-3p	-0.67764	4.5918	-3.1495	-1.7339	0.0017234	0.015964	chr18	33484798	33484819
trajectory - working memory	hsa-miR-365b-3p	miR-365-3p	-0.52961	6.9965	-3.1314	-1.9212	0.001831	0.016432	chr17	29902497	29902518
trajectory - working memory	hsa-miR-365a-3p	miR-365-3p	-0.52935	6.9965	-3.1306	-1.9238	0.0018362	0.016432	chr16	14403197	14403218
trajectory - working memory	hsa-miR-379-3p	miR-411-3p	-0.49002	6.3215	-3.1046	-1.9654	0.0020023	0.017478	chr14	101488446	101488467
trajectory - working memory	hsa-miR-30c-2-3p	miR-30c-3p/6788-5p	-0.43564	6.4229	-3.102	-1.9794	0.0020193	0.017478	chr6	72086667	72086688
trajectory - working memory	hsa-miR-363-3p	miR-25-3p/32-5p/92-3p/363-3p/367-3p	-0.69087	9.7624	-3.0924	-2.1451	0.0020847	0.017753	chrX	133303412	133303433
trajectory - working memory	hsa-miR-628-5p	miR-628-5p	-0.42517	8.0091	-3.0589	-2.1835	0.0023285	0.019058	chr15	55665189	55665210
trajectory - working memory	hsa-miR-99b-5p	miR-99-5p/100-5p	-0.35923	12.75	-3.0574	-2.3529	0.0023396	0.019058	chr19	52195871	52195892
trajectory - working memory	hsa-miR-1307-3p	miR-1307-3p	0.56459	8.8589	3.0516	-2.2367	0.0023848	0.019058	chr10	105154058	105154079
trajectory - working memory	hsa-miR-9-3p	miR-9-3p	0.30509	12.688	3.0456	-2.385	0.0024322	0.019058	NA	NA	NA
trajectory - working memory	hsa-miR-199b-3p	miR-199-3p	-0.65963	9.0285	-3.0453	-2.262	0.0024346	0.019058	chr9	131007024	131007045
trajectory - working memory	hsa-miR-199a-3p	miR-199-3p	-0.65886	9.03	-3.0428	-2.2694	0.0024544	0.019058	NA	NA	NA
trajectory - working memory	hsa-miR-744-5p	miR-744-5p	-0.37473	10.443	-3.0008	-2.4416	0.0028137	0.021531	chr17	11985226	11985247
trajectory - working memory	hsa-miR-146a-5p	miR-146-5p	-0.52555	9.7889	-2.9867	-2.459	0.0029441	0.021973	chr5	159912379	159912400
trajectory - working memory	hsa-miR-486-5p	miR-486-5p	-0.91093	8.2702	-2.9856	-2.4083	0.0029547	0.021973	NA	NA	NA
trajectory - working memory	hsa-miR-127-5p	miR-127-5p	-0.3537	8.1125	-2.9808	-2.4178	0.0030009	0.022007	chr14	101349338	101349359
trajectory - working memory	hsa-miR-219a-5p	miR-219-5p	0.7829	7.9361	2.9724	-2.4346	0.0030829	0.022298	NA	NA	NA
trajectory - working memory	hsa-miR-1247-5p	miR-1247-5p	-1.1051	2.107	-2.9044	-2.2018	0.0038261	0.027299	chr14	102026699	102026720
trajectory - working memory	hsa-miR-93-5p	miR-17-5p/20-5p/93-5p/106-5p/519-3p	-0.29188	9.1111	-2.8951	-2.7003	0.0039393	0.027733	chr7	99691438	99691460
trajectory - working memory	hsa-miR-181b-5p	miR-181-5p	0.44933	11.789	2.8688	-2.8687	0.004276	0.029707	NA	NA	NA
trajectory - working memory	hsa-miR-338-5p	miR-338-5p	0.59076	10.905	2.8531	-2.8821	0.0044904	0.030792	chr17	79099723	79099744
trajectory - working memory	hsa-miR-760	miR-760	0.69243	6.1069	2.8455	-2.6977	0.0045977	0.031123	chr1	94312436	94312455
trajectory - working memory	hsa-miR-181a-5p	miR-181-5p	0.37858	14.193	2.8407	-3.0283	0.0046656	0.031183	NA	NA	NA
trajectory - working memory	hsa-miR-2355-5p	miR-2355-5p	1.1659	0.31252	2.8346	-2.2027	0.0047551	0.031384	chr2	207974767	207974787
trajectory - working memory	hsa-miR-190b-5p	NA	-1.1026	0.42582	-2.8259	-2.2321	0.0048841	0.031837	chr1	154166188	154166209
trajectory - working memory	hsa-miR-455-3p	NA	-0.69235	4.6396	-2.7848	-2.7842	0.0055377	0.035657	chr9	116971767	116971787
trajectory - working memory	hsa-miR-134-5p	miR-134-5p	-0.36849	8.1394	-2.7406	-3.0874	0.0063302	0.040269	chr14	101521031	101521052
trajectory - working memory	hsa-miR-4677-3p	miR-4677-3p	-0.62532	2.1029	-2.7046	-2.7268	0.0070471	0.043875	chr1	243509527	243509548
trajectory - working memory	hsa-miR-654-3p	miR-654-3p	-0.46176	8.3814	-2.7033	-3.1981	0.0070754	0.043875	chr14	101506606	101506627
trajectory - working memory	hsa-miR-331-5p	miR-331-5p	0.3251	5.3963	2.6999	-3.0514	0.0071463	0.043875	chr12	95702221	95702242
trajectory - working memory	hsa-miR-887-3p	miR-887-3p	0.59927	3.1195	2.6908	-2.8982	0.0073423	0.04456	chr5	15935338	15935359
trajectory - working memory	hsa-miR-652-3p	miR-652-3p	-0.39208	8.07	-2.6819	-3.2422	0.0075371	0.045222	chrX	109298617	109298637
trajectory - working memory	hsa-miR-95-3p	miR-95-3p	-0.33237	11.18	-2.6511	-3.4358	0.0082505	0.048947	chr4	8007039	8007060
trajectory - working memory	hsa-miR-31-3p	miR-31-3p	-0.69547	2.0844	-2.646	-2.8782	0.0083765	0.049142	chr9	21512120	21512141
trajectory - working memory	hsa-miR-28-3p	miR-28-3p	-0.29761	8.3028	-2.6395	-3.3615	0.008536	0.049528	chr3	188406622	188406643
trajectory - semantic memory	hsa-miR-132-5p	miR-132-5p	1.4675	9.1101	6.0686	10.955	2.4088e-09	1.2719e-06	chr17	1953259	1953280
trajectory - semantic memory	hsa-miR-212-5p	miR-212-5p	1.5541	5.6157	5.9347	10.183	5.2241e-09	1.3792e-06	chr17	1953622	1953644
trajectory - semantic memory	hsa-miR-132-3p	miR-132-3p/212-3p	1.1447	9.6336	5.137	6.1503	3.8871e-07	6.8413e-05	chr17	1953223	1953244
trajectory - semantic memory	hsa-miR-212-3p	miR-132-3p/212-3p	1.3186	5.5418	4.966	5.3851	9.1427e-07	0.00012068	chr17	1953584	1953604
trajectory - semantic memory	hsa-miR-129-5p	miR-129-5p	0.45515	12.076	4.2866	2.3502	2.1437e-05	0.0022637	NA	NA	NA
trajectory - semantic memory	hsa-miR-146b-3p	miR-146b-3p	0.42252	5.2698	4.1911	2.1092	3.2358e-05	0.0028475	chr10	104196314	104196335
trajectory - semantic memory	hsa-miR-129-2-3p	miR-129-3p	0.5539	7.8038	4.0451	1.486	5.9823e-05	0.0045123	chr11	43603000	43603021
trajectory - episodic memory	hsa-miR-132-5p	miR-132-5p	1.6594	9.1128	6.794	15.199	2.8154e-11	1.4865e-08	chr17	1953259	1953280
trajectory - episodic memory	hsa-miR-212-5p	miR-212-5p	1.7233	5.6167	6.4338	13.019	2.6877e-10	7.0955e-08	chr17	1953622	1953644
trajectory - episodic memory	hsa-miR-132-3p	miR-132-3p/212-3p	1.3404	9.6344	5.9621	10.361	4.4298e-09	7.7965e-07	chr17	1953223	1953244
trajectory - episodic memory	hsa-miR-212-3p	miR-132-3p/212-3p	1.4793	5.5432	5.4607	7.756	7.1601e-08	9.4513e-06	chr17	1953584	1953604
trajectory - episodic memory	hsa-miR-125b-2-3p	miR-125b-2-3p	-0.26538	9.3362	-5.035	5.6313	6.4664e-07	6.8285e-05	chr21	17962610	17962631
trajectory - episodic memory	hsa-miR-99b-3p	miR-99-3p	-0.28298	7.9797	-4.51	3.3039	7.9116e-06	0.00069622	chr19	52195909	52195930
trajectory - episodic memory	hsa-miR-302a-5p	miR-302a-5p	-1.0498	1.7376	-3.9549	1.2359	8.6476e-05	0.0058236	chr4	113569380	113569402
trajectory - episodic memory	hsa-miR-516b-5p	miR-516b-5p	-1.517	1.1602	-3.9499	1.1754	8.8237e-05	0.0058236	NA	NA	NA
trajectory - episodic memory	hsa-miR-516a-5p	miR-516a-5p	-0.9066	4.3273	-3.8481	0.80822	0.00013287	0.0077951	NA	NA	NA
trajectory - episodic memory	hsa-miR-877-5p	miR-877-5p	0.41033	3.5732	3.639	0.1145	0.00029925	0.014902	chr6	30552109	30552128
trajectory - episodic memory	hsa-miR-433-3p	miR-433-3p	0.2427	9.0121	3.6293	-0.12438	0.00031045	0.014902	chr14	101348286	101348307
trajectory - episodic memory	hsa-miR-517a-3p	miR-517-3p	-1.3161	0.70327	-3.5393	-0.20326	0.00043483	0.016523	chr19	54215575	54215596
trajectory - episodic memory	hsa-miR-517b-3p	miR-517-3p	-1.3161	0.70327	-3.5393	-0.20326	0.00043483	0.016523	chr19	54224372	54224393
trajectory - episodic memory	hsa-miR-519a-5p	miR-518d-5p/519-5p	-0.92889	1.7758	-3.5373	-0.16162	0.0004381	0.016523	chr19	54255665	54255686
trajectory - episodic memory	hsa-miR-642a-3p	miR-642-3p	-1.4881	0.32558	-3.5035	-0.32219	0.00049611	0.017463	chr19	46178236	46178257
trajectory - episodic memory	hsa-miR-519a-3p	miR-519-3p	-0.94076	2.0109	-3.4741	-0.36238	0.00055256	0.017687	NA	NA	NA
trajectory - episodic memory	hsa-miR-139-3p	miR-139-3p	-0.24736	7.7423	-3.4658	-0.64071	0.00056946	0.017687	chr11	72326110	72326132
trajectory - episodic memory	hsa-miR-339-5p	miR-339-5p	0.45941	6.5259	3.3849	-0.85917	0.00076229	0.02236	chr7	1062626	1062648
trajectory - episodic memory	hsa-miR-129-5p	miR-129-5p	0.34882	12.078	3.3567	-1.1192	0.0008427	0.023069	NA	NA	NA
trajectory - episodic memory	hsa-miR-24-3p	miR-24-3p	0.19992	12.43	3.3341	-1.2004	0.00091285	0.023069	NA	NA	NA
trajectory - episodic memory	hsa-miR-522-3p	miR-522-3p	-0.91832	2.7974	-3.3326	-0.83558	0.00091752	0.023069	chr19	54254518	54254539
trajectory - episodic memory	hsa-miR-125a-3p	miR-125a-3p	-0.35569	2.9212	-3.3187	-0.88741	0.00096371	0.023129	chr19	52196559	52196580
trajectory - episodic memory	hsa-let-7c-5p	let-7-5p/98-5p	-0.20213	12.621	-3.2968	-1.3254	0.0010403	0.023442	chr21	17912158	17912179
trajectory - episodic memory	hsa-miR-146b-5p	miR-146-5p	0.37059	11.408	3.2785	-1.3536	0.0011087	0.023442	chr10	104196277	104196299
trajectory - episodic memory	hsa-miR-324-3p	miR-324-3p/1913	-0.25816	5.2953	-3.2782	-1.1483	0.00111	0.023442	chr17	7126627	7126649
trajectory - episodic memory	hsa-miR-1283	miR-1283	-1.1115	1.8338	-3.1669	-1.2794	0.0016253	0.033005	NA	NA	NA
trajectory - episodic memory	hsa-miR-146b-3p	miR-146b-3p	0.31098	5.2718	3.115	-1.6412	0.0019343	0.037826	chr10	104196314	104196335
trajectory - episodic memory	hsa-miR-379-5p	miR-379-5p	-0.24413	11.511	-3.0958	-1.9197	0.0020616	0.038875	chr14	101488408	101488428
trajectory - episodic memory	hsa-miR-410-3p	miR-410-3p	0.30643	8.2488	3.0146	-2.0611	0.0026904	0.047814	chr14	101532298	101532318
trajectory - episodic memory	hsa-miR-95-3p	miR-95-3p	-0.21147	11.18	-3.0088	-2.1681	0.0027414	0.047814	chr4	8007039	8007060
trajectory - episodic memory	hsa-miR-181b-5p	miR-181-5p	0.25971	11.787	3.0015	-2.2028	0.0028073	0.047814	NA	NA	NA
trajectory - episodic memory	hsa-miR-106b-3p	miR-106b-3p	-0.20322	7.3855	-2.9911	-2.0961	0.0029034	0.047906	chr7	99691625	99691646
trajectory - perceptual speed	hsa-miR-132-3p	miR-132-3p/212-3p	1.584	9.6354	6.2743	12.077	7.205e-10	2.9439e-07	chr17	1953223	1953244
trajectory - perceptual speed	hsa-miR-212-5p	miR-212-5p	1.848	5.6192	6.201	11.686	1.1151e-09	2.9439e-07	chr17	1953622	1953644
trajectory - perceptual speed	hsa-miR-212-3p	miR-132-3p/212-3p	1.7759	5.5422	5.8273	9.6378	9.6875e-09	1.516e-06	chr17	1953584	1953604
trajectory - perceptual speed	hsa-miR-132-5p	miR-132-5p	1.5809	9.1134	5.797	9.4341	1.1485e-08	1.516e-06	chr17	1953259	1953280
trajectory - perceptual speed	hsa-miR-125a-3p	miR-125a-3p	-0.52712	2.9207	-4.7571	4.449	2.5228e-06	0.00025079	chr19	52196559	52196580
trajectory - perceptual speed	hsa-miR-218-5p	miR-218-5p	-0.413	12.929	-4.7314	4.11	2.8499e-06	0.00025079	NA	NA	NA
trajectory - perceptual speed	hsa-miR-744-5p	miR-744-5p	-0.34601	10.443	-4.4166	2.7976	1.2113e-05	0.00091366	chr17	11985226	11985247
trajectory - perceptual speed	hsa-miR-642a-3p	miR-642-3p	-2.1261	0.31884	-4.1157	1.7402	4.4631e-05	0.0027036	chr19	46178236	46178257
trajectory - perceptual speed	hsa-miR-335-5p	miR-335-5p	-0.37421	8.994	-4.1081	1.5828	4.6084e-05	0.0027036	chr7	130135967	130135989
trajectory - perceptual speed	hsa-miR-125b-2-3p	miR-125b-2-3p	-0.24376	9.3349	-4.0536	1.3632	5.7843e-05	0.0030541	chr21	17962610	17962631
trajectory - perceptual speed	hsa-miR-216a-5p	miR-216a-5p	2.061	0.16935	3.9505	1.0937	8.8311e-05	0.0042389	chr2	56216155	56216176
trajectory - perceptual speed	hsa-miR-29a-5p	miR-29a-5p	-0.38508	3.5974	-3.923	1.079	9.8743e-05	0.0043447	chr7	130561545	130561566
trajectory - perceptual speed	hsa-miR-139-3p	miR-139-3p	-0.31794	7.7428	-3.8705	0.72027	0.00012187	0.0049496	chr11	72326110	72326132
trajectory - perceptual speed	hsa-miR-379-5p	miR-379-5p	-0.32811	11.511	-3.805	0.36812	0.00015798	0.0058284	chr14	101488408	101488428
trajectory - perceptual speed	hsa-miR-99b-3p	miR-99-3p	-0.29045	7.9788	-3.7931	0.42752	0.00016558	0.0058284	chr19	52195909	52195930
trajectory - perceptual speed	hsa-miR-516b-5p	miR-516b-5p	-1.6035	1.1717	-3.7263	0.44514	0.00021476	0.0070871	NA	NA	NA
trajectory - perceptual speed	hsa-miR-95-3p	miR-95-3p	-0.30214	11.179	-3.6988	-0.0070576	0.00023881	0.0074171	chr4	8007039	8007060
trajectory - perceptual speed	hsa-miR-139-5p	miR-139-5p	-0.30731	12.49	-3.5594	-0.5235	0.0004045	0.011865	chr11	72326146	72326168
trajectory - perceptual speed	hsa-miR-30b-5p	miR-30-5p	0.29818	11.144	3.5161	-0.63974	0.00047476	0.013006	chr8	135812813	135812834
trajectory - perceptual speed	hsa-miR-129-5p	miR-129-5p	0.40507	12.077	3.506	-0.69441	0.00049265	0.013006	NA	NA	NA
trajectory - perceptual speed	hsa-miR-7-1-3p	miR-7-3p	-0.2862	6.2282	-3.4801	-0.59478	0.00054167	0.013619	chr9	86584686	86584707
trajectory - perceptual speed	hsa-miR-455-5p	miR-455-5p	-0.51591	7.7318	-3.3685	-1.0196	0.00080956	0.018975	chr9	116971729	116971750
trajectory - perceptual speed	hsa-miR-483-5p	miR-483-5p	-1.3807	1.0725	-3.3627	-0.70257	0.00082657	0.018975	chr11	2155411	2155432
trajectory - perceptual speed	hsa-miR-642a-5p	miR-642a-5p	-1.1458	1.4706	-3.3342	-0.79522	0.00091409	0.019545	chr19	46178201	46178222
trajectory - perceptual speed	hsa-miR-128-1-5p	miR-128-1-5p	-0.33658	4.9568	-3.3307	-1.0221	0.00092541	0.019545	chr2	136422981	136423003
trajectory - perceptual speed	hsa-miR-517a-3p	miR-517-3p	-1.291	0.7096	-3.2885	-0.9247	0.0010728	0.020979	chr19	54215575	54215596
trajectory - perceptual speed	hsa-miR-517b-3p	miR-517-3p	-1.291	0.7096	-3.2885	-0.9247	0.0010728	0.020979	chr19	54224372	54224393
trajectory - perceptual speed	hsa-miR-125b-1-3p	miR-125b-1-3p	-0.24984	7.4518	-3.2747	-1.308	0.0011253	0.02122	chr11	121970477	121970498
trajectory - perceptual speed	hsa-miR-582-3p	miR-582-3p	-0.30248	8.2152	-3.1993	-1.5716	0.0014586	0.026556	chr5	58999456	58999477
trajectory - perceptual speed	hsa-miR-411-5p	NA	-0.32581	11.52	-3.1725	-1.759	0.001597	0.027256	chr14	101489677	101489697
trajectory - perceptual speed	hsa-miR-873-3p	miR-873-3p	-0.34013	4.3096	-3.1697	-1.4778	0.0016125	0.027256	chr9	28888887	28888908
trajectory - perceptual speed	hsa-miR-873-5p	NA	-0.39994	5.3083	-3.1625	-1.5609	0.0016519	0.027256	chr9	28888923	28888943
trajectory - perceptual speed	hsa-miR-628-5p	miR-628-5p	-0.28605	8.0091	-3.1444	-1.7327	0.0017556	0.028089	chr15	55665189	55665210
trajectory - perceptual speed	hsa-miR-330-5p	miR-326	-0.32002	8.8746	-2.984	-2.2375	0.0029739	0.046183	chr19	46142307	46142328
trajectory - perceptual speed	hsa-miR-153-3p	miR-153-3p	-0.33819	8.5922	-2.9593	-2.2988	0.0032185	0.048554	NA	NA	NA
trajectory - perceptual orientation	hsa-miR-212-5p	miR-212-5p	2.203	5.6183	4.1609	1.9954	3.6854e-05	0.012051	chr17	1953622	1953644
trajectory - perceptual orientation	hsa-miR-132-5p	miR-132-5p	1.9443	9.1119	4.1102	1.8208	4.5647e-05	0.012051	chr17	1953259	1953280

## Sheet: S5
Supplementary Table 5. Summary of associated traits per miRNA from fully-adjusted models.
0 indicates no significant association, 1 indicates upregulation, and -1 indicates downregulation. MiRNAs are ordered by the number of associated traits.
miRNA family	miRNA	number of associated traits	neurofibrillary tangles	cognitive diagnosis	trajectory - global cognition	trajectory - working memory	trajectory - episodic memory	trajectory - perceptual speed	trajectory - semantic memory	trajectory - perceptual orientation
miR-144-3p	miR-144-3p	1	-1	0	0	0	0	0	0	0
miR-30-3p	miR-30d-3p	1	-1	0	0	0	0	0	0	0
miR-329-5p	miR-329-5p	1	-1	0	0	0	0	0	0	0
miR-33-5p	miR-33a-5p	1	-1	0	0	0	0	0	0	0
let-7a-3p/let-7b-3p/let-7f-1-3p/98-3p	miR-98-3p	1	-1	0	0	0	0	0	0	0
miR-3200-3p	miR-3200-3p	1	-1	0	0	0	0	0	0	0
miR-127-3p	miR-127-3p	1	1	0	0	0	0	0	0	0
miR-130b-5p	miR-130b-5p	1	1	0	0	0	0	0	0	0
miR-16-2-3p/195-3p	miR-195-3p	1	1	0	0	0	0	0	0	0
miR-197-3p	miR-197-3p	1	1	0	0	0	0	0	0	0
miR-299-5p	miR-299-5p	1	1	0	0	0	0	0	0	0
miR-3065-3p	miR-3065-3p	1	1	0	0	0	0	0	0	0
miR-3065-5p	miR-3065-5p	1	1	0	0	0	0	0	0	0
NA	miR-320a-3p	1	1	0	0	0	0	0	0	0
miR-340-3p/6827-3p	miR-340-3p	1	1	0	0	0	0	0	0	0
NA	miR-383-5p	1	1	0	0	0	0	0	0	0
miR-485-5p	miR-485-5p	1	1	0	0	0	0	0	0	0
miR-491-5p	miR-491-5p	1	1	0	0	0	0	0	0	0
miR-25-3p/32-5p/92-3p/363-3p/367-3p	miR-92b-3p	1	1	0	0	0	0	0	0	0
miR-425-5p	miR-425-5p	1	0	-1	0	0	0	0	0	0
miR-490-3p	miR-490-3p	1	0	-1	0	0	0	0	0	0
miR-193b-5p	miR-193b-5p	1	0	0	-1	0	0	0	0	0
miR-199-5p	miR-199a-5p	1	0	0	-1	0	0	0	0	0
NA	miR-126-3p	1	0	0	1	0	0	0	0	0
miR-135-5p	miR-135b-5p	1	0	0	1	0	0	0	0	0
miR-181a-3p	miR-181a-3p	1	0	0	1	0	0	0	0	0
miR-219a-2-3p	miR-219a-2-3p	1	0	0	1	0	0	0	0	0
miR-345-5p	miR-345-5p	1	0	0	1	0	0	0	0	0
miR-584-5p	miR-584-5p	1	0	0	1	0	0	0	0	0
miR-877-3p	miR-877-3p	1	0	0	1	0	0	0	0	0
miR-127-5p	miR-127-5p	1	0	0	0	-1	0	0	0	0
miR-134-5p	miR-134-5p	1	0	0	0	-1	0	0	0	0
miR-146-5p	miR-146a-5p	1	0	0	0	-1	0	0	0	0
miR-193a-5p	miR-193a-5p	1	0	0	0	-1	0	0	0	0
miR-28-3p	miR-28-3p	1	0	0	0	-1	0	0	0	0
miR-30c-3p/6788-5p	miR-30c-2-3p	1	0	0	0	-1	0	0	0	0
miR-31-3p	miR-31-3p	1	0	0	0	-1	0	0	0	0
miR-361-5p	miR-361-5p	1	0	0	0	-1	0	0	0	0
miR-365-3p	miR-365a-3p	1	0	0	0	-1	0	0	0	0
miR-365-3p	miR-365b-3p	1	0	0	0	-1	0	0	0	0
miR-411-3p	miR-379-3p	1	0	0	0	-1	0	0	0	0
miR-381-3p	miR-381-3p	1	0	0	0	-1	0	0	0	0
NA	miR-455-3p	1	0	0	0	-1	0	0	0	0
miR-4677-3p	miR-4677-3p	1	0	0	0	-1	0	0	0	0
miR-486-5p	miR-486-5p	1	0	0	0	-1	0	0	0	0
miR-500a-3p	miR-500a-3p	1	0	0	0	-1	0	0	0	0
miR-501-3p/502-3p	miR-501-3p	1	0	0	0	-1	0	0	0	0
miR-652-3p	miR-652-3p	1	0	0	0	-1	0	0	0	0
miR-655-3p	miR-655-3p	1	0	0	0	-1	0	0	0	0
miR-17-5p/20-5p/93-5p/106-5p/519-3p	miR-93-5p	1	0	0	0	-1	0	0	0	0
miR-99-5p/100-5p	miR-99b-5p	1	0	0	0	-1	0	0	0	0
let-7i-3p	let-7i-3p	1	0	0	0	1	0	0	0	0
miR-129-3p	miR-129-1-3p	1	0	0	0	1	0	0	0	0
miR-219-5p	miR-219a-5p	1	0	0	0	1	0	0	0	0
miR-331-5p	miR-331-5p	1	0	0	0	1	0	0	0	0
miR-338-5p	miR-338-5p	1	0	0	0	1	0	0	0	0
miR-410-3p	miR-410-3p	1	0	0	0	0	1	0	0	0
miR-433-3p	miR-433-3p	1	0	0	0	0	1	0	0	0
miR-125b-1-3p	miR-125b-1-3p	1	0	0	0	0	0	-1	0	0
miR-128-1-5p	miR-128-1-5p	1	0	0	0	0	0	-1	0	0
miR-139-5p	miR-139-5p	1	0	0	0	0	0	-1	0	0
miR-153-3p	miR-153-3p	1	0	0	0	0	0	-1	0	0
miR-29a-5p	miR-29a-5p	1	0	0	0	0	0	-1	0	0
miR-582-3p	miR-582-3p	1	0	0	0	0	0	-1	0	0
miR-642a-5p	miR-642a-5p	1	0	0	0	0	0	-1	0	0
miR-216a-5p	miR-216a-5p	1	0	0	0	0	0	1	0	0
miR-1247-5p	miR-1247-5p	2	1	0	0	-1	0	0	0	0
miR-154-5p	miR-154-5p	2	1	0	0	-1	0	0	0	0
miR-187-3p	miR-187-3p	2	1	0	0	-1	0	0	0	0
miR-654-3p	miR-654-3p	2	1	0	0	-1	0	0	0	0
miR-326	miR-330-5p	2	1	0	0	0	0	-1	0	0
miR-7-3p	miR-7-1-3p	2	1	0	0	0	0	-1	0	0
miR-106a-3p	miR-106a-3p	2	0	0	-1	-1	0	0	0	0
miR-17-5p/20-5p/93-5p/106-5p/519-3p	miR-106a-5p	2	0	0	-1	-1	0	0	0	0
NA	miR-190b-5p	2	0	0	-1	-1	0	0	0	0
miR-199-3p	miR-199a-3p	2	0	0	-1	-1	0	0	0	0
miR-199-3p	miR-199b-3p	2	0	0	-1	-1	0	0	0	0
miR-17-5p/20-5p/93-5p/106-5p/519-3p	miR-20b-5p	2	0	0	-1	-1	0	0	0	0
miR-29-3p	miR-29a-3p	2	0	0	-1	-1	0	0	0	0
miR-31-5p	miR-31-5p	2	0	0	-1	-1	0	0	0	0
miR-25-3p/32-5p/92-3p/363-3p/367-3p	miR-363-3p	2	0	0	-1	-1	0	0	0	0
miR-518d-5p/519-5p	miR-518e-5p	2	0	0	-1	-1	0	0	0	0
miR-518d-5p/519-5p	miR-519b-5p	2	0	0	-1	-1	0	0	0	0
miR-518d-5p/519-5p	miR-519c-5p	2	0	0	-1	-1	0	0	0	0
miR-518d-5p/519-5p	miR-522-5p	2	0	0	-1	-1	0	0	0	0
miR-518d-5p/519-5p	miR-523-5p	2	0	0	-1	-1	0	0	0	0
miR-656-3p	miR-656-3p	2	0	0	-1	-1	0	0	0	0
miR-1307-3p	miR-1307-3p	2	0	0	1	1	0	0	0	0
miR-181-5p	miR-181a-5p	2	0	0	1	1	0	0	0	0
miR-2355-5p	miR-2355-5p	2	0	0	1	1	0	0	0	0
miR-24-5p	miR-24-1-5p	2	0	0	1	1	0	0	0	0
miR-130-3p/301-3p/454-3p	miR-301a-3p	2	0	0	1	1	0	0	0	0
miR-130-3p/301-3p/454-3p	miR-301b-3p	2	0	0	1	1	0	0	0	0
miR-760	miR-760	2	0	0	1	1	0	0	0	0
miR-887-3p	miR-887-3p	2	0	0	1	1	0	0	0	0
miR-9-3p	miR-9-3p	2	0	0	1	1	0	0	0	0
miR-30-5p	miR-30b-5p	2	0	0	1	0	0	1	0	0
let-7-5p/98-5p	let-7c-5p	2	0	0	-1	0	-1	0	0	0
miR-1283	miR-1283	2	0	0	-1	0	-1	0	0	0
miR-483-5p	miR-483-5p	2	0	0	-1	0	0	-1	0	0
NA	miR-411-5p	2	0	0	0	-1	0	-1	0	0
miR-455-5p	miR-455-5p	2	0	0	0	-1	0	-1	0	0
miR-873-3p	miR-873-3p	2	0	0	0	-1	0	-1	0	0
miR-106b-3p	miR-106b-3p	3	0	0	-1	-1	-1	0	0	0
miR-324-3p/1913	miR-324-3p	3	0	0	-1	-1	-1	0	0	0
miR-516a-5p	miR-516a-5p	3	0	0	-1	-1	-1	0	0	0
miR-519-3p	miR-519a-3p	3	0	0	-1	-1	-1	0	0	0
miR-518d-5p/519-5p	miR-519a-5p	3	0	0	-1	-1	-1	0	0	0
miR-522-3p	miR-522-3p	3	0	0	-1	-1	-1	0	0	0
miR-181-5p	miR-181b-5p	3	0	0	1	1	1	0	0	0
miR-24-3p	miR-24-3p	3	0	0	1	1	1	0	0	0
miR-339-5p	miR-339-5p	3	0	0	1	1	1	0	0	0
miR-877-5p	miR-877-5p	3	0	0	1	1	1	0	0	0
miR-218-5p	miR-218-5p	3	0	0	-1	-1	0	-1	0	0
miR-335-5p	miR-335-5p	3	0	0	-1	-1	0	-1	0	0
miR-628-5p	miR-628-5p	3	0	0	-1	-1	0	-1	0	0
miR-744-5p	miR-744-5p	3	0	0	-1	-1	0	-1	0	0
NA	miR-873-5p	3	0	0	-1	-1	0	-1	0	0
miR-129-3p	miR-129-2-3p	3	0	0	1	1	0	0	1	0
miR-146-5p	miR-146b-5p	4	-1	0	1	1	1	0	0	0
miR-302a-5p	miR-302a-5p	4	0	1	-1	-1	-1	0	0	0
miR-125a-3p	miR-125a-3p	4	0	0	-1	-1	-1	-1	0	0
miR-139-3p	miR-139-3p	4	0	0	-1	-1	-1	-1	0	0
miR-379-5p	miR-379-5p	4	0	0	-1	-1	-1	-1	0	0
miR-516b-5p	miR-516b-5p	4	0	0	-1	-1	-1	-1	0	0
miR-517-3p	miR-517a-3p	4	0	0	-1	-1	-1	-1	0	0
miR-517-3p	miR-517b-3p	4	0	0	-1	-1	-1	-1	0	0
miR-95-3p	miR-95-3p	4	0	0	-1	-1	-1	-1	0	0
miR-642-3p	miR-642a-3p	5	1	0	-1	-1	-1	-1	0	0
miR-99-3p	miR-99b-3p	5	1	0	-1	-1	-1	-1	0	0
miR-125b-2-3p	miR-125b-2-3p	5	0	1	-1	-1	-1	-1	0	0
miR-146b-3p	miR-146b-3p	5	0	-1	1	1	1	0	1	0
miR-129-5p	miR-129-5p	6	0	-1	1	1	1	1	1	0
miR-132-3p/212-3p	miR-212-3p	7	-1	-1	1	1	1	1	1	0
miR-132-3p/212-3p	miR-132-3p	7	-1	-1	1	1	1	1	1	0
miR-212-5p	miR-212-5p	8	-1	-1	1	1	1	1	1	1
miR-132-5p	miR-132-5p	8	-1	-1	1	1	1	1	1	1

## Sheet: S6
Supplementary Table 6. Statistics for miRNAs differentially expressed in both minimally-adjusted and fully-adjusted models.
		minimally-adjusted			fully-adjusted
miRNA	trait	logFC	P-value	Benjamini-Hochberg adjusted P-value	logFC	P.value	Benjamini-Hochberg adjusted P-value	logFC ratio (logFC miminally-adjusted / logFC fully-adjusted)
miR-139-3p	trajectory - global cognition	-0.20195	0.0019702	0.0072744	-0.30207	5.1459e-05	0.0011813	1.49577
miR-154-5p	neurofibrillary tangles	0.013465	0.0086006	0.037222	0.019228	0.0012531	0.028766	1.428
miR-139-3p	trajectory - episodic memory	-0.1792	0.0021072	0.0081531	-0.24736	0.00056946	0.017687	1.38036
miR-628-5p	trajectory - global cognition	-0.17271	0.01813	0.048103	-0.2328	0.006165	0.045847	1.34792
miR-153-3p	trajectory - perceptual speed	-0.25987	0.0065735	0.03603	-0.33819	0.0032185	0.048554	1.30138
miR-301b-3p	trajectory - global cognition	0.41487	0.00029842	0.0014589	0.53541	0.00021179	0.0034945	1.29055
miR-30d-3p	neurofibrillary tangles	-0.020518	0.00079033	0.0071947	-0.026319	0.00034078	0.012852	1.28273
miR-425-5p	clinical diagnosis	-0.033291	0.0015509	0.02559	-0.042523	0.00076444	0.040362	1.27731
miR-139-5p	trajectory - perceptual speed	-0.24088	0.00097514	0.0096405	-0.30731	0.0004045	0.011865	1.27578
miR-197-3p	neurofibrillary tangles	0.020578	6.7631e-05	0.0013226	0.025756	7.5633e-05	0.0049137	1.25163
miR-485-5p	neurofibrillary tangles	0.016948	0.0020624	0.01328	0.021113	0.00192	0.03899	1.24575
miR-516a-5p	trajectory - episodic memory	-0.7278	0.0001262	0.00078667	-0.9066	0.00013287	0.0077951	1.24567
miR-128-1-5p	trajectory - perceptual speed	-0.27161	0.0023478	0.017217	-0.33658	0.00092541	0.019545	1.2392
miR-127-3p	neurofibrillary tangles	0.015866	0.00082972	0.007249	0.019574	0.00051644	0.017042	1.23371
miR-301a-3p	trajectory - working memory	0.61743	0.0010201	0.004809	0.75973	0.00018435	0.0025615	1.23047
miR-30b-5p	trajectory - perceptual speed	0.24375	0.0016513	0.014293	0.29818	0.00047476	0.013006	1.2233
miR-873-3p	trajectory - working memory	-0.49159	0.00090687	0.004353	-0.60078	0.0002468	0.0031782	1.22212
miR-2355-5p	trajectory - global cognition	0.59925	0.0042382	0.013585	0.73042	0.0039463	0.034158	1.21889
miR-3065-5p	neurofibrillary tangles	0.044471	0.00018059	0.0025771	0.054195	5.2185e-05	0.0041233	1.21866
miR-379-3p	trajectory - working memory	-0.40408	0.0030099	0.011949	-0.49002	0.0020023	0.017478	1.21268
miR-628-5p	trajectory - perceptual speed	-0.23754	0.0043623	0.026174	-0.28605	0.0017556	0.028089	1.20422
miR-330-5p	neurofibrillary tangles	0.023416	3.3811e-05	0.0008501	0.027503	4.7089e-05	0.0041233	1.17454
miR-522-3p	trajectory - global cognition	-0.99062	3.1048e-05	0.0002135	-1.1609	6.5038e-05	0.0014086	1.17189
miR-873-3p	trajectory - perceptual speed	-0.29103	0.002166	0.0169	-0.34013	0.0016125	0.027256	1.16871
miR-628-5p	trajectory - working memory	-0.36439	0.005736	0.020887	-0.42517	0.0023285	0.019058	1.1668
miR-655-3p	trajectory - working memory	-0.36416	0.0014822	0.0064676	-0.418	0.00077662	0.008609	1.14785
miR-490-3p	clinical diagnosis	-0.060015	0.0011393	0.02474	-0.068808	0.00039079	0.03439	1.14651
let-7c-5p	trajectory - episodic memory	-0.17718	0.00037764	0.0019172	-0.20213	0.0010403	0.023442	1.14082
miR-29a-5p	trajectory - perceptual speed	-0.33779	8.4321e-05	0.0013913	-0.38508	9.8743e-05	0.0043447	1.14
miR-7-1-3p	trajectory - perceptual speed	-0.25237	0.00068465	0.0075312	-0.2862	0.00054167	0.013619	1.13405
miR-744-5p	trajectory - working memory	-0.33113	0.0034681	0.013252	-0.37473	0.0028137	0.021531	1.13167
miR-516a-5p	trajectory - global cognition	-0.94549	6.5626e-06	5.4141e-05	-1.0596	2.6446e-05	0.0008572	1.12069
miR-190b-5p	trajectory - global cognition	-0.58444	0.0024196	0.008517	-0.65301	0.0061125	0.045847	1.11733
miR-340-3p	neurofibrillary tangles	0.018962	0.00075974	0.0070376	0.02105	0.00092181	0.024336	1.11011
miR-193b-5p	trajectory - global cognition	-0.36958	0.00037938	0.0017885	-0.40961	0.0013376	0.014515	1.10831
miR-302a-5p	trajectory - episodic memory	-0.9519	7.2414e-06	7.803e-05	-1.0498	8.6476e-05	0.0058236	1.10285
miR-1307-3p	trajectory - global cognition	0.30512	0.0010671	0.0042682	0.3332	0.0035584	0.032239	1.09203
miR-199b-3p	trajectory - global cognition	-0.47246	0.00032086	0.0015401	-0.51592	0.00070876	0.0090604	1.09199
miR-199a-3p	trajectory - global cognition	-0.47172	0.00032623	0.0015518	-0.51505	0.00072071	0.0090604	1.09186
miR-522-3p	trajectory - episodic memory	-0.8475	9.4568e-05	0.00062415	-0.91832	0.00091752	0.023069	1.08356
miR-642a-3p	trajectory - working memory	-2.6499	0.00016392	0.00097559	-2.864	0.00022334	0.0029985	1.0808
miR-642a-3p	trajectory - global cognition	-2.1318	9.633e-08	1.6407e-06	-2.2876	1.2109e-06	7.104e-05	1.07308
miR-522-3p	trajectory - working memory	-1.6232	0.00013571	0.0008236	-1.7402	0.00022716	0.0029985	1.07208
miR-744-5p	trajectory - perceptual speed	-0.32487	6.1513e-06	0.00019105	-0.34601	1.2113e-05	0.00091366	1.06507
miR-106a-3p	trajectory - global cognition	-0.527	0.00046339	0.0020946	-0.5611	0.0020157	0.020081	1.06471
miR-383-5p	neurofibrillary tangles	0.025507	0.00080962	0.0072454	0.027036	0.002233	0.039884	1.05994
miR-1283	trajectory - episodic memory	-1.0578	0.00019707	0.001131	-1.1115	0.0016253	0.033005	1.05077
miR-2355-5p	trajectory - working memory	1.1134	0.003035	0.011959	1.1659	0.0047551	0.031384	1.04715
miR-877-3p	trajectory - global cognition	0.70488	7.3277e-05	0.00044471	0.73395	0.00061351	0.0080983	1.04124
miR-139-3p	trajectory - working memory	-0.45515	8.0726e-05	0.00055355	-0.47342	0.00016001	0.0023469	1.04014
miR-324-3p	trajectory - episodic memory	-0.24823	1.796e-05	0.00016636	-0.25816	0.00111	0.023442	1.04
miR-216a-5p	trajectory - perceptual speed	2.0064	1.3797e-05	0.00036424	2.061	8.8311e-05	0.0042389	1.02721
miR-642a-3p	trajectory - perceptual speed	-2.0763	1.1307e-05	0.00031421	-2.1261	4.4631e-05	0.0027036	1.02398
miR-411-5p	trajectory - working memory	-0.64614	1.5064e-05	0.00014203	-0.66032	5.5933e-05	0.0012414	1.02195
miR-190b-5p	trajectory - working memory	-1.0842	0.0021341	0.0088726	-1.1026	0.0048841	0.031837	1.01697
miR-642a-5p	trajectory - perceptual speed	-1.1287	0.00032811	0.0045591	-1.1458	0.00091409	0.019545	1.01515
miR-130b-5p	neurofibrillary tangles	0.023056	0.00048497	0.0054482	0.023217	0.0022765	0.039884	1.00698
miR-516b-5p	trajectory - global cognition	-2.1343	1.5213e-09	5.4869e-08	-2.1448	3.4324e-07	3.0205e-05	1.00492
miR-199a-5p	trajectory - global cognition	-0.56965	9.7534e-05	0.00057863	-0.57213	0.00059631	0.0080731	1.00435
miR-181a-5p	trajectory - global cognition	0.24867	0.0013328	0.0050995	0.24762	0.0036025	0.032239	0.995778
miR-330-5p	trajectory - perceptual speed	-0.32202	0.00086283	0.0089328	-0.32002	0.0029739	0.046183	0.993789
miR-3065-3p	neurofibrillary tangles	0.048036	0.00015069	0.0024863	0.047607	0.0010969	0.026326	0.991069
miR-517a-3p	trajectory - global cognition	-1.9711	3.1472e-09	9.2319e-08	-1.9314	8.5777e-07	5.6613e-05	0.979859
miR-517b-3p	trajectory - global cognition	-1.9711	3.1472e-09	9.2319e-08	-1.9314	8.5777e-07	5.6613e-05	0.979859
miR-516a-5p	trajectory - working memory	-1.7973	2.9975e-06	3.5505e-05	-1.761	2.6214e-05	0.00072846	0.979803
miR-1307-3p	trajectory - working memory	0.57721	0.00072744	0.0035896	0.56459	0.0023848	0.019058	0.978136
miR-642a-3p	neurofibrillary tangles	0.10965	0.00029123	0.0036384	0.10702	0.0022663	0.039884	0.976015
miR-1283	trajectory - global cognition	-1.2249	7.1245e-05	0.00043741	-1.1937	0.001347	0.014515	0.974529
let-7c-5p	trajectory - global cognition	-0.20859	0.00019624	0.0010466	-0.20306	0.0016545	0.017129	0.973489
miR-302a-5p	trajectory - global cognition	-1.0933	2.1953e-06	2.1075e-05	-1.0545	0.00015108	0.0028489	0.964511
miR-129-2-3p	trajectory - working memory	0.87771	6.2244e-05	0.00044412	0.84516	0.00026428	0.0033223	0.962915
miR-9-3p	trajectory - global cognition	0.18574	0.00060321	0.0026106	0.17842	0.0040168	0.034208	0.96059
miR-519a-3p	trajectory - global cognition	-1.2491	1.5901e-07	2.4694e-06	-1.1939	2.7599e-05	0.0008572	0.955808
miR-24-3p	trajectory - episodic memory	0.20942	3.1135e-05	0.00025291	0.19992	0.00091285	0.023069	0.954637
miR-519a-3p	trajectory - episodic memory	-0.98824	6.576e-06	7.2336e-05	-0.94076	0.00055256	0.017687	0.951955
miR-106a-3p	trajectory - working memory	-1.0273	0.00016445	0.00097559	-0.97653	0.0012409	0.012362	0.950579
miR-335-5p	trajectory - perceptual speed	-0.3961	2.1331e-06	8.045e-05	-0.37421	4.6084e-05	0.0027036	0.944736
miR-98-3p	neurofibrillary tangles	-0.031122	6.7575e-07	2.23e-05	-0.029369	4.9391e-05	0.0041233	0.943673
miR-106b-3p	trajectory - episodic memory	-0.21603	0.00019277	0.0011185	-0.20322	0.0029034	0.047906	0.940703
miR-519a-3p	trajectory - working memory	-1.992	2.7949e-06	3.4318e-05	-1.8654	6.9504e-05	0.0012654	0.936446
miR-873-5p	trajectory - global cognition	-0.46981	1.6991e-06	1.759e-05	-0.43861	0.00029763	0.00449	0.93359
miR-95-3p	trajectory - perceptual speed	-0.32444	9.2813e-06	0.00027225	-0.30214	0.00023881	0.0074171	0.931266
miR-516b-5p	trajectory - perceptual speed	-1.7246	2.3434e-05	0.00053795	-1.6035	0.00021476	0.0070871	0.929781
miR-125b-2-3p	trajectory - global cognition	-0.33255	6.7603e-12	3.245e-10	-0.30742	6.1594e-08	6.5044e-06	0.924432
miR-363-3p	trajectory - working memory	-0.74891	0.00028426	0.0015967	-0.69087	0.0020847	0.017753	0.922501
miR-361-5p	trajectory - working memory	-0.36797	7.3483e-05	0.00051732	-0.33863	0.00078264	0.008609	0.920265
miR-129-2-3p	trajectory - semantic memory	0.60362	1.2977e-07	6.2292e-06	0.5539	5.9823e-05	0.0045123	0.91763
miR-218-5p	trajectory - perceptual speed	-0.45166	1.4114e-08	9.3153e-07	-0.413	2.8499e-06	0.00025079	0.914405
miR-516b-5p	trajectory - episodic memory	-1.6594	3.1241e-07	6.3444e-06	-1.517	8.8237e-05	0.0058236	0.914186
miR-125b-2-3p	trajectory - episodic memory	-0.29184	5.1757e-11	3.9039e-09	-0.26538	6.4664e-07	6.8285e-05	0.909334
miR-139-3p	trajectory - perceptual speed	-0.35028	1.2211e-06	4.9595e-05	-0.31794	0.00012187	0.0049496	0.907674
miR-301b-3p	trajectory - working memory	1.0794	7.7649e-07	1.0629e-05	0.97823	2.9924e-05	0.00079	0.906272
miR-218-5p	trajectory - working memory	-0.53942	8.433e-06	8.9053e-05	-0.48815	0.0001581	0.0023469	0.904953
miR-518e-5p	trajectory - global cognition	-1.4908	8.0295e-08	1.4132e-06	-1.3423	4.3227e-05	0.0010375	0.900389
miR-519b-5p	trajectory - global cognition	-1.4908	8.0295e-08	1.4132e-06	-1.3423	4.3227e-05	0.0010375	0.900389
miR-519c-5p	trajectory - global cognition	-1.4908	8.0295e-08	1.4132e-06	-1.3423	4.3227e-05	0.0010375	0.900389
miR-522-5p	trajectory - global cognition	-1.4908	8.0295e-08	1.4132e-06	-1.3423	4.3227e-05	0.0010375	0.900389
miR-523-5p	trajectory - global cognition	-1.4908	8.0295e-08	1.4132e-06	-1.3423	4.3227e-05	0.0010375	0.900389
miR-324-3p	trajectory - working memory	-0.65007	1.6868e-07	3.5624e-06	-0.5815	2.2427e-05	0.00071098	0.894519
miR-519a-5p	trajectory - global cognition	-1.4392	1.5588e-09	5.4869e-08	-1.2858	3.8717e-06	0.00015725	0.893413
miR-517a-3p	trajectory - working memory	-3.2683	6.4133e-08	1.7822e-06	-2.9167	6.3947e-06	0.00033764	0.892421
miR-517b-3p	trajectory - working memory	-3.2683	6.4133e-08	1.7822e-06	-2.9167	6.3947e-06	0.00033764	0.892421
miR-134-5p	trajectory - working memory	-0.41389	0.00071184	0.0035458	-0.36849	0.0063302	0.040269	0.890309
miR-873-5p	trajectory - working memory	-1.0754	1.1169e-09	6.5525e-08	-0.95339	1.2358e-06	8.1563e-05	0.886545
miR-181a-5p	trajectory - working memory	0.42763	0.001274	0.0057414	0.37858	0.0046656	0.031183	0.885298
miR-29a-3p	trajectory - working memory	-0.41463	4.3959e-06	4.9383e-05	-0.36502	0.00018394	0.0025615	0.880351
miR-517a-3p	trajectory - episodic memory	-1.4973	1.0702e-06	1.7659e-05	-1.3161	0.00043483	0.016523	0.878982
miR-517b-3p	trajectory - episodic memory	-1.4973	1.0702e-06	1.7659e-05	-1.3161	0.00043483	0.016523	0.878982
miR-339-5p	trajectory - global cognition	0.72105	9.7574e-09	2.576e-07	0.63166	2.0772e-05	0.00073117	0.876028
miR-302a-5p	trajectory - working memory	-2.0928	1.0788e-06	1.3893e-05	-1.8277	8.0218e-05	0.0013663	0.873328
miR-106b-3p	trajectory - global cognition	-0.27939	1.465e-05	0.00010743	-0.24366	0.0011059	0.012596	0.872114
miR-483-5p	trajectory - global cognition	-1.7561	9.1629e-07	1.0751e-05	-1.5308	0.00028873	0.00449	0.871704
miR-519a-5p	trajectory - working memory	-2.2385	1.1398e-07	3.009e-06	-1.9397	2.489e-05	0.00072846	0.866518
miR-129-5p	trajectory - working memory	1.2389	3.5767e-11	2.6979e-09	1.0725	5.3227e-08	5.6207e-06	0.865687
miR-379-5p	trajectory - global cognition	-0.36183	4.3943e-06	3.867e-05	-0.31248	0.00055685	0.0078551	0.86361
miR-31-5p	trajectory - working memory	-0.96134	4.7222e-08	1.5583e-06	-0.82851	7.5625e-06	0.000363	0.861828
miR-379-5p	trajectory - working memory	-0.76577	1.3967e-07	3.3521e-06	-0.65815	2.2891e-05	0.00071098	0.859462
miR-518e-5p	trajectory - working memory	-2.5171	3.29e-07	5.7904e-06	-2.1567	6.5832e-05	0.0012414	0.856819
miR-519b-5p	trajectory - working memory	-2.5171	3.29e-07	5.7904e-06	-2.1567	6.5832e-05	0.0012414	0.856819
miR-519c-5p	trajectory - working memory	-2.5171	3.29e-07	5.7904e-06	-2.1567	6.5832e-05	0.0012414	0.856819
miR-522-5p	trajectory - working memory	-2.5171	3.29e-07	5.7904e-06	-2.1567	6.5832e-05	0.0012414	0.856819
miR-523-5p	trajectory - working memory	-2.5171	3.29e-07	5.7904e-06	-2.1567	6.5832e-05	0.0012414	0.856819
miR-517a-3p	trajectory - perceptual speed	-1.509	8.0755e-05	0.0013754	-1.291	0.0010728	0.020979	0.855533
miR-517b-3p	trajectory - perceptual speed	-1.509	8.0755e-05	0.0013754	-1.291	0.0010728	0.020979	0.855533
miR-483-5p	trajectory - perceptual speed	-1.6169	0.00010148	0.001576	-1.3807	0.00082657	0.018975	0.853918
miR-20b-5p	trajectory - working memory	-1.1943	4.6204e-07	7.6237e-06	-1.0156	5.8375e-05	0.0012414	0.850373
miR-129-1-3p	trajectory - working memory	1.041	1.1504e-05	0.00011461	0.88296	0.00052102	0.0059804	0.848184
miR-324-3p	trajectory - global cognition	-0.34959	2.4192e-07	3.4523e-06	-0.29459	0.00029494	0.00449	0.842673
miR-106a-5p	trajectory - working memory	-1.1922	8.0523e-07	1.0629e-05	-1.0033	0.0001052	0.0016831	0.841553
miR-642a-3p	trajectory - episodic memory	-1.7702	2.0116e-06	3.0346e-05	-1.4881	0.00049611	0.017463	0.840639
miR-363-3p	trajectory - global cognition	-0.53241	3.2262e-06	2.9885e-05	-0.44742	0.0011213	0.012596	0.840367
miR-339-5p	trajectory - working memory	0.90275	3.7429e-05	0.00030404	0.753	0.0016428	0.0155	0.834118
miR-95-3p	trajectory - global cognition	-0.30252	9.8803e-07	1.1182e-05	-0.25212	0.00095144	0.011164	0.833399
miR-129-2-3p	trajectory - global cognition	0.57791	2.0602e-06	2.0205e-05	0.48141	0.00075631	0.0092868	0.833019
miR-212-5p	trajectory - perceptual orientation	2.6472	5.2812e-07	0.00013942	2.203	3.6854e-05	0.012051	0.8322
miR-654-3p	neurofibrillary tangles	0.036787	4.3934e-08	2.5775e-06	0.030603	5.4665e-05	0.0041233	0.831897
miR-212-3p	trajectory - working memory	4.5294	2.5385e-21	3.3508e-19	3.7593	1.543e-14	2.0368e-12	0.829977
miR-7-1-3p	neurofibrillary tangles	0.026572	5.5388e-07	1.9497e-05	0.021942	9.3062e-05	0.0049137	0.825756
miR-212-5p	trajectory - working memory	5.1727	2.903e-26	7.6639e-24	4.2561	2.0513e-17	5.4154e-15	0.8228
miR-302a-5p	clinical diagnosis	0.2244	5.0604e-07	3.817e-05	0.18436	4.1986e-05	0.011084	0.821569
miR-365b-3p	trajectory - working memory	-0.64618	2.644e-05	0.00021883	-0.52961	0.001831	0.016432	0.819601
miR-365a-3p	trajectory - working memory	-0.64597	2.6525e-05	0.00021883	-0.52935	0.0018362	0.016432	0.819465
miR-125b-2-3p	clinical diagnosis	0.037826	1.3599e-05	0.00071802	0.030761	0.00019086	0.020155	0.813224
miR-335-5p	trajectory - working memory	-0.77488	1.3437e-08	5.4576e-07	-0.6293	1.1777e-05	0.00051818	0.812126
miR-132-5p	trajectory - working memory	4.9897	8.3976e-29	4.434e-26	4.0433	6.7037e-19	3.5395e-16	0.810329
miR-132-5p	trajectory - perceptual orientation	2.4002	3.2713e-07	0.00013942	1.9443	4.5647e-05	0.012051	0.810057
miR-132-3p	trajectory - working memory	3.968	1.6675e-22	2.9348e-20	3.2021	6.2694e-15	1.1034e-12	0.806981
miR-132-5p	trajectory - global cognition	2.8903	6.744e-34	3.5609e-31	2.3255	9.0041e-18	4.7542e-15	0.804588
miR-146a-5p	trajectory - working memory	-0.65381	7.6207e-05	0.00052944	-0.52555	0.0029441	0.021973	0.803827
miR-92b-3p	neurofibrillary tangles	0.027566	1.25e-06	3.8823e-05	0.022148	0.00069696	0.021647	0.803454
miR-299-5p	neurofibrillary tangles	0.050327	1.4661e-08	9.6761e-07	0.04038	3.6778e-05	0.0041233	0.802353
miR-877-5p	trajectory - working memory	1.0505	2.7401e-08	1.0334e-06	0.84145	2.2317e-05	0.00071098	0.801
miR-24-3p	trajectory - global cognition	0.31035	1.2307e-08	3.0944e-07	0.24781	6.6695e-05	0.0014086	0.798486
miR-125a-3p	trajectory - global cognition	-0.67455	3.5821e-12	1.8914e-10	-0.53782	2.869e-06	0.00013771	0.797302
miR-411-5p	trajectory - perceptual speed	-0.40899	1.5676e-05	0.00039413	-0.32581	0.001597	0.027256	0.796621
miR-125a-3p	trajectory - working memory	-1.044	4.0249e-09	1.932e-07	-0.82999	1.4247e-05	0.00057865	0.79501
miR-212-3p	trajectory - global cognition	2.8891	2.6695e-27	3.5238e-25	2.2787	2.8134e-14	3.7137e-12	0.788723
miR-125b-2-3p	trajectory - working memory	-0.67814	6.8317e-13	6.0119e-11	-0.53462	6.3948e-08	5.6274e-06	0.788362
miR-20b-5p	trajectory - global cognition	-0.63716	7.0104e-07	8.6081e-06	-0.50229	0.00086238	0.010349	0.788326
miR-212-5p	trajectory - global cognition	3.168	5.9459e-32	1.5697e-29	2.4964	1.1499e-16	3.0356e-14	0.788005
miR-516b-5p	trajectory - working memory	-3.3302	1.5241e-07	3.4988e-06	-2.6222	9.0359e-05	0.0014909	0.7874
miR-125b-2-3p	trajectory - perceptual speed	-0.31023	7.1255e-09	5.3747e-07	-0.24376	5.7843e-05	0.0030541	0.78574
miR-106b-3p	trajectory - working memory	-0.60408	1.657e-07	3.5624e-06	-0.47458	0.00011314	0.001757	0.785624
miR-760	trajectory - working memory	0.88167	8.9556e-05	0.00060623	0.69243	0.0045977	0.031123	0.785362
miR-181b-5p	trajectory - global cognition	0.46632	7.3085e-07	8.7702e-06	0.3651	0.00016023	0.0029173	0.782939
miR-99b-3p	neurofibrillary tangles	0.02462	3.0264e-07	1.1414e-05	0.019262	0.00032556	0.012852	0.782372
let-7i-3p	trajectory - working memory	0.64837	1.4657e-05	0.00014071	0.50588	0.001644	0.0155	0.780234
miR-125a-3p	trajectory - perceptual speed	-0.67802	8.0229e-11	7.3076e-09	-0.52712	2.5228e-06	0.00025079	0.77744
miR-873-5p	trajectory - perceptual speed	-0.51445	4.6295e-06	0.00015277	-0.39994	0.0016519	0.027256	0.777413
miR-519a-5p	trajectory - episodic memory	-1.1953	4.4394e-08	1.2337e-06	-0.92889	0.0004381	0.016523	0.777119
miR-379-5p	trajectory - perceptual speed	-0.42297	3.7782e-07	1.8135e-05	-0.32811	0.00015798	0.0058284	0.775729
miR-195-3p	neurofibrillary tangles	0.038949	1.4426e-07	6.6498e-06	0.029994	0.00021085	0.0092776	0.770084
miR-9-3p	trajectory - working memory	0.39651	4.3262e-05	0.00034093	0.30509	0.0024322	0.019058	0.769438
miR-132-3p	trajectory - global cognition	2.6036	1.462e-29	2.5732e-27	1.986	1.8463e-15	3.2495e-13	0.76279
miR-106a-5p	trajectory - global cognition	-0.69942	1.0876e-07	1.7402e-06	-0.53253	0.00056533	0.0078551	0.761388
miR-24-3p	trajectory - working memory	0.54517	6.0279e-08	1.7822e-06	0.41468	7.8842e-05	0.0013663	0.760643
miR-95-3p	trajectory - episodic memory	-0.27899	1.3861e-06	2.2178e-05	-0.21147	0.0027414	0.047814	0.757984
miR-146b-3p	trajectory - working memory	0.73666	9.4519e-06	9.7855e-05	0.55267	0.001558	0.015234	0.750238
miR-125b-1-3p	trajectory - perceptual speed	-0.33516	9.9004e-07	4.3562e-05	-0.24984	0.0011253	0.02122	0.745435
miR-501-3p	trajectory - working memory	-0.62964	6.2482e-07	9.8124e-06	-0.46662	0.00047834	0.0056125	0.74109
miR-146b-5p	trajectory - working memory	1.1717	2.4215e-10	1.5982e-08	0.86765	1.8173e-05	0.00068539	0.740505
miR-132-5p	trajectory - episodic memory	2.2598	4.7548e-26	2.5105e-23	1.6594	2.8154e-11	1.4865e-08	0.734313
miR-181b-5p	trajectory - working memory	0.6128	9.4958e-05	0.00062672	0.44933	0.004276	0.029707	0.733241
miR-93-5p	trajectory - working memory	-0.4001	2.3046e-05	0.0002098	-0.29188	0.0039393	0.027733	0.729518
miR-329-5p	neurofibrillary tangles	-0.040485	3.5771e-06	0.00010493	-0.02946	0.0025877	0.042697	0.727677
miR-455-5p	trajectory - perceptual speed	-0.70999	1.135e-07	6.6585e-06	-0.51591	0.00080956	0.018975	0.726644
miR-154-5p	trajectory - working memory	-0.6601	6.8761e-07	9.8124e-06	-0.47882	0.0010978	0.011365	0.725375
miR-132-3p	trajectory - perceptual speed	2.1898	4.8102e-18	8.466e-16	1.584	7.205e-10	2.9439e-07	0.723354
miR-219a-5p	trajectory - working memory	1.0839	2.5406e-05	0.00021883	0.7829	0.0030829	0.022298	0.722299
miR-379-5p	trajectory - episodic memory	-0.33857	2.2434e-06	3.1181e-05	-0.24413	0.0020616	0.038875	0.721062
miR-129-5p	trajectory - global cognition	0.73199	1.2397e-12	8.5394e-11	0.52385	3.1928e-06	0.00014048	0.715652
miR-500a-3p	trajectory - working memory	-0.5604	3.026e-06	3.5505e-05	-0.40079	0.00097506	0.010506	0.715186
miR-95-3p	trajectory - working memory	-0.46491	5.8527e-05	0.00042332	-0.33237	0.0082505	0.048947	0.714913
miR-129-5p	trajectory - perceptual speed	0.56895	2.4739e-07	1.3062e-05	0.40507	0.00049265	0.013006	0.711961
miR-146b-3p	clinical diagnosis	-0.088075	1.0039e-07	1.0601e-05	-0.062683	0.00012801	0.020155	0.7117
miR-338-5p	trajectory - working memory	0.83124	2.4183e-05	0.00021642	0.59076	0.0044904	0.030792	0.710697
miR-31-3p	trajectory - working memory	-0.98033	5.1448e-05	0.00038807	-0.69547	0.0083765	0.049142	0.709424
miR-129-5p	trajectory - episodic memory	0.49352	3.2179e-08	9.9945e-07	0.34882	0.0008427	0.023069	0.7068
miR-99b-3p	trajectory - global cognition	-0.47123	8.1757e-14	8.6335e-12	-0.3319	1.8327e-06	9.6767e-05	0.704327
miR-212-3p	trajectory - perceptual speed	2.5248	3.478e-17	4.591e-15	1.7759	9.6875e-09	1.516e-06	0.703382
miR-320a-3p	neurofibrillary tangles	0.031072	2.2025e-07	8.9454e-06	0.021795	0.00078114	0.022914	0.701435
miR-212-5p	trajectory - episodic memory	2.4585	1.9823e-24	3.4889e-22	1.7233	2.6877e-10	7.0955e-08	0.700956
miR-486-5p	trajectory - working memory	-1.302	5.6348e-06	6.1982e-05	-0.91093	0.0029547	0.021973	0.699639
miR-129-5p	clinical diagnosis	-0.083381	1.0368e-06	6.0828e-05	-0.058095	0.00068297	0.040362	0.696741
miR-99b-3p	trajectory - working memory	-0.80637	4.1712e-13	4.4048e-11	-0.55914	9.6257e-07	7.2605e-05	0.693404
miR-30c-2-3p	trajectory - working memory	-0.6304	7.6647e-06	8.2591e-05	-0.43564	0.0020193	0.017478	0.691053
miR-654-3p	trajectory - working memory	-0.66878	1.831e-05	0.0001696	-0.46176	0.0070754	0.043875	0.690451
miR-193a-5p	trajectory - working memory	-0.85406	6.8739e-07	9.8124e-06	-0.58926	0.00099492	0.010506	0.689952
miR-877-5p	trajectory - global cognition	0.76299	1.2939e-12	8.5394e-11	0.5251	2.0588e-05	0.00073117	0.688213
miR-24-1-5p	trajectory - working memory	0.97859	2.4558e-09	1.2966e-07	0.67323	4.8778e-05	0.0012264	0.687959
miR-652-3p	trajectory - working memory	-0.57094	4.536e-05	0.00035221	-0.39208	0.0075371	0.045222	0.686727
miR-877-5p	trajectory - episodic memory	0.59756	5.8649e-10	2.5806e-08	0.41033	0.00029925	0.014902	0.686676
miR-24-1-5p	trajectory - global cognition	0.45077	5.4729e-07	7.2243e-06	0.30927	0.0023161	0.022466	0.686093
miR-455-5p	trajectory - working memory	-1.1859	4.4062e-08	1.551e-06	-0.81181	0.00047798	0.0056125	0.684552
miR-212-5p	trajectory - perceptual speed	2.7037	3.3627e-19	1.7755e-16	1.848	1.1151e-09	2.9439e-07	0.683508
miR-181b-5p	trajectory - episodic memory	0.38165	1.0464e-05	0.00010625	0.25971	0.0028073	0.047814	0.680493
miR-187-3p	trajectory - working memory	-0.99646	6.8159e-07	9.8124e-06	-0.67764	0.0017234	0.015964	0.680047
miR-199b-3p	trajectory - working memory	-0.97315	2.5736e-05	0.00021883	-0.65963	0.0024346	0.019058	0.67783
miR-199a-3p	trajectory - working memory	-0.97214	2.6094e-05	0.00021883	-0.65886	0.0024544	0.019058	0.677742
miR-584-5p	trajectory - global cognition	0.6839	6.4442e-06	5.4008e-05	0.46301	0.002803	0.026008	0.677014
miR-339-5p	trajectory - episodic memory	0.68067	4.1875e-09	1.3819e-07	0.45941	0.00076229	0.02236	0.674938
miR-1247-5p	neurofibrillary tangles	0.073588	1.3576e-07	6.6498e-06	0.049522	0.0018272	0.03859	0.672963
miR-410-3p	trajectory - episodic memory	0.45801	1.2223e-07	2.9336e-06	0.30643	0.0026904	0.047814	0.669047
miR-760	trajectory - global cognition	0.62682	9.9599e-07	1.1182e-05	0.4179	0.0054306	0.043444	0.666699
miR-219a-2-3p	trajectory - global cognition	0.54726	3.908e-05	0.00026454	0.36468	0.0056661	0.043996	0.666374
miR-29a-3p	trajectory - global cognition	-0.29048	3.1915e-08	7.3267e-07	-0.19259	0.0014973	0.015812	0.663006
miR-146b-3p	trajectory - semantic memory	0.64168	5.0045e-13	5.2848e-11	0.42252	3.2358e-05	0.0028475	0.658459
miR-132-5p	trajectory - perceptual speed	2.4017	1.9743e-18	5.212e-16	1.5809	1.1485e-08	1.516e-06	0.658242
miR-218-5p	trajectory - global cognition	-0.36002	1.0843e-07	1.7402e-06	-0.23685	0.0028077	0.026008	0.65788
miR-181a-3p	trajectory - global cognition	0.39131	2.8832e-06	2.7184e-05	0.25675	0.0023402	0.022466	0.656129
miR-146b-3p	trajectory - global cognition	0.64748	1.3799e-11	6.0716e-10	0.42105	0.00018988	0.0032341	0.65029
miR-146b-5p	trajectory - global cognition	0.76904	3.2613e-12	1.8914e-10	0.49915	6.9507e-05	0.0014115	0.649056
miR-335-5p	trajectory - global cognition	-0.52225	6.9369e-11	2.8175e-09	-0.33614	0.00011916	0.0023302	0.643638
miR-146b-5p	neurofibrillary tangles	-0.044904	8.0409e-09	6.0651e-07	-0.028901	0.00083796	0.023286	0.643617
miR-3200-3p	neurofibrillary tangles	-0.041529	4.7107e-09	4.1454e-07	-0.026539	0.00051589	0.017042	0.639047
miR-129-5p	trajectory - semantic memory	0.71361	9.4075e-13	8.2786e-11	0.45515	2.1437e-05	0.0022637	0.637813
miR-99b-5p	trajectory - working memory	-0.56392	7.8894e-07	1.0629e-05	-0.35923	0.0023396	0.019058	0.637023
miR-212-3p	trajectory - episodic memory	2.324	4.8935e-22	6.4594e-20	1.4793	7.1601e-08	9.4513e-06	0.636532
miR-99b-3p	trajectory - perceptual speed	-0.45892	8.3041e-11	7.3076e-09	-0.29045	0.00016558	0.0058284	0.632899
miR-132-5p	trajectory - semantic memory	2.3234	8.1529e-23	4.3047e-20	1.4675	2.4088e-09	1.2719e-06	0.631617
miR-31-5p	trajectory - global cognition	-0.49585	5.8815e-07	7.5742e-06	-0.31242	0.0037892	0.033345	0.63007
miR-132-3p	trajectory - episodic memory	2.1283	8.2686e-25	2.1829e-22	1.3404	4.4298e-09	7.7965e-07	0.629798
miR-212-5p	neurofibrillary tangles	-0.11679	9.5098e-12	1.2553e-09	-0.07281	0.00013383	0.006424	0.623427
miR-381-3p	trajectory - working memory	-1.047	1.2774e-07	3.2118e-06	-0.65247	0.0012202	0.012362	0.623181
miR-455-3p	trajectory - working memory	-1.1119	2.5657e-06	3.2254e-05	-0.69235	0.0055377	0.035657	0.622673
miR-1247-5p	trajectory - working memory	-1.7818	6.6978e-07	9.8124e-06	-1.1051	0.0038261	0.027299	0.620216
miR-212-5p	trajectory - semantic memory	2.5136	1.2246e-21	3.233e-19	1.5541	5.2241e-09	1.3792e-06	0.618277
miR-127-5p	trajectory - working memory	-0.57665	3.9946e-07	6.8037e-06	-0.3537	0.0030009	0.022007	0.61337
miR-125a-3p	trajectory - episodic memory	-0.58124	7.602e-11	5.0174e-09	-0.35569	0.00096371	0.023129	0.61195
miR-146b-5p	trajectory - episodic memory	0.60603	3.2054e-10	1.5386e-08	0.37059	0.0011087	0.023442	0.611504
miR-132-5p	neurofibrillary tangles	-0.1119	1.8365e-13	4.6569e-11	-0.068249	3.0729e-05	0.0041233	0.609911
miR-99b-3p	trajectory - episodic memory	-0.4685	1.163e-15	1.2281e-13	-0.28298	7.9116e-06	0.00069622	0.604013
miR-146b-3p	trajectory - episodic memory	0.51909	1.1703e-09	4.7534e-08	0.31098	0.0019343	0.037826	0.599087
miR-28-3p	trajectory - working memory	-0.49987	9.8426e-06	9.9941e-05	-0.29761	0.008536	0.049528	0.595375
miR-132-3p	neurofibrillary tangles	-0.12391	7.8898e-17	4.1658e-14	-0.07336	3.6636e-06	0.0019344	0.592043
miR-212-3p	neurofibrillary tangles	-0.12462	2.6459e-13	4.6569e-11	-0.073424	8.9742e-05	0.0049137	0.589183
miR-187-3p	neurofibrillary tangles	0.049448	8.7607e-10	9.2512e-08	0.0291	0.0013143	0.028915	0.588497
miR-132-5p	clinical diagnosis	-0.27575	3.5146e-11	1.8557e-08	-0.15985	1.3948e-05	0.0073648	0.579692
miR-212-3p	trajectory - semantic memory	2.2951	1.83e-18	2.4156e-16	1.3186	9.1427e-07	0.00012068	0.574528
miR-132-3p	trajectory - semantic memory	2.0096	1.0086e-19	1.7752e-17	1.1447	3.8871e-07	6.8413e-05	0.569616
miR-212-5p	clinical diagnosis	-0.29567	1.5491e-10	4.0897e-08	-0.15431	0.0001781	0.020155	0.521899
miR-212-3p	clinical diagnosis	-0.27633	2.6082e-09	3.4428e-07	-0.13937	0.00063175	0.040362	0.504361
miR-132-3p	clinical diagnosis	-0.23501	2.1566e-09	3.4428e-07	-0.11606	0.00072442	0.040362	0.493851
miR-433-3p	trajectory - episodic memory	0.51182	2.129e-14	1.8736e-12	0.2427	0.00031045	0.014902	0.47419

## Sheet: S7
Supplementary Table 7. Results of enrichment analysis of genes targeted by at least 10 DE miRNAs for trajectory outcomes in the fully-adjusted analysis.
Input list size: 1192
Category	Term	Count	%	PValue	Genes	List Total	Pop Hits	Pop Total	Fold Enrichment	Bonferroni	Benjamini	FDR
GOTERM_MF_ALL	GO:0001071~nucleic acid binding transcription factor activity	111	10.0909	5.98645e-10	ZNF451, MYT1L, RORA, RORB, ETS1, IKZF4, ELK3, SALL1, ZSCAN30, ZNF844, ZNF566, SOX4, ZNF562, MEF2A, ZNF561, ZFP3, ZBTB37, ZFP69B, RUNX2, ZNF436, ZSCAN25, ZNF677, ZNF675, ATF3, ZNF275, ZBTB8A, ZNF791, TCF7, ZNF22, ZNF24, CDKN2AIP, NEUROD1, NHLH2, ZNF704, ZNF667, ZNF148, ZNF302, ZNF544, ZNF268, ZNF300, ZKSCAN1, ZBED3, ZBTB18, ZNF141, EGR3, SMAD3, ZNF260, SMAD5, NR4A2, NR4A3, ZNF37A, REL, CREBRF, ZNF…	797	978	12707	1.80954	7.49503e-07	3.74752e-07	3.69364e-07
GOTERM_MF_ALL	GO:0003700~transcription factor activity, sequence-specific DNA binding	111	10.0909	5.98645e-10	ZNF451, MYT1L, RORA, RORB, ETS1, IKZF4, ELK3, SALL1, ZSCAN30, ZNF844, ZNF566, SOX4, ZNF562, MEF2A, ZNF561, ZFP3, ZBTB37, ZFP69B, RUNX2, ZNF436, ZSCAN25, ZNF677, ZNF675, ATF3, ZNF275, ZBTB8A, ZNF791, TCF7, ZNF22, ZNF24, CDKN2AIP, NEUROD1, NHLH2, ZNF704, ZNF667, ZNF148, ZNF302, ZNF544, ZNF268, ZNF300, ZKSCAN1, ZBED3, ZBTB18, ZNF141, EGR3, SMAD3, ZNF260, SMAD5, NR4A2, NR4A3, ZNF37A, REL, CREBRF, ZNF…	797	978	12707	1.80954	7.49503e-07	3.74752e-07	3.69364e-07
GOTERM_MF_ALL	GO:0000981~RNA polymerase II transcription factor activity, sequence-specific DNA binding	106	9.63636	2.0691e-09	ZNF451, MYT1L, RORA, RORB, ETS1, ELK3, SALL1, ZSCAN30, ZNF844, ZNF566, SOX4, ZNF562, MEF2A, ZNF561, ZFP3, ZBTB37, ZFP69B, RUNX2, ZNF436, ZSCAN25, ZNF677, ZNF675, ATF3, ZNF275, ZBTB8A, ZNF791, TCF7, ZNF22, ZNF24, NEUROD1, NHLH2, ZNF148, ZNF302, ZNF544, ZNF268, ZNF300, ZKSCAN1, ZBED3, ZBTB18, ZNF141, EGR3, SMAD3, ZNF260, SMAD5, NR4A2, NR4A3, ZNF37A, REL, CREBRF, ZNF415, TCF4, HBP1, ZNF655, ZNF654, …	797	938	12707	1.80172	2.59051e-06	8.18012e-07	8.06251e-07
GOTERM_MF_ALL	GO:0000977~RNA polymerase II regulatory region sequence-specific DNA binding	110	10	3.26682e-09	RB1, MYT1L, RORA, RORB, ETS1, IKZF4, ELK3, SALL1, ZSCAN30, ZNF844, ZNF566, SOX4, ZNF562, MEF2A, ZNF561, ZFP3, ZBTB37, ZFP69B, RUNX2, ZNF436, ZSCAN25, ZNF677, ZNF675, ATF3, ZNF275, ZBTB8A, ZNF791, TCF7, ZNF22, ZNF24, NEUROD1, NHLH2, ZNF704, ZNF667, ZNF148, ZNF302, ZNF544, ZNF268, ZNF300, ZKSCAN1, ZBTB18, ZNF141, EGR3, SMAD3, ZNF260, SMAD5, NR4A2, NR4A3, ZNF37A, REL, CREBRF, ZNF415, TCF4, HBP1, ZNF…	797	994	12707	1.76438	4.09005e-06	8.18012e-07	8.06251e-07
GOTERM_MF_ALL	GO:0001012~RNA polymerase II regulatory region DNA binding	110	10	3.26682e-09	RB1, MYT1L, RORA, RORB, ETS1, IKZF4, ELK3, SALL1, ZSCAN30, ZNF844, ZNF566, SOX4, ZNF562, MEF2A, ZNF561, ZFP3, ZBTB37, ZFP69B, RUNX2, ZNF436, ZSCAN25, ZNF677, ZNF675, ATF3, ZNF275, ZBTB8A, ZNF791, TCF7, ZNF22, ZNF24, NEUROD1, NHLH2, ZNF704, ZNF667, ZNF148, ZNF302, ZNF544, ZNF268, ZNF300, ZKSCAN1, ZBTB18, ZNF141, EGR3, SMAD3, ZNF260, SMAD5, NR4A2, NR4A3, ZNF37A, REL, CREBRF, ZNF415, TCF4, HBP1, ZNF…	797	994	12707	1.76438	4.09005e-06	8.18012e-07	8.06251e-07
GOTERM_BP_DIRECT	GO:0006357~regulation of transcription from RNA polymerase II promoter	122	11.0909	5.25403e-08	RB1, MYT1L, ARID4B, RORA, RORB, ETS1, IKZF4, ELK3, SALL1, ZSCAN30, ZNF844, ZNF566, ZNF562, MEF2A, ZNF561, KDM2A, ZFP3, ZBTB37, ZFP69B, RUNX2, ZNF436, ZSCAN25, ZNF677, ZFPM2, ATF3, ZNF275, ZBTB8A, ZNF791, CBFB, TCF7, ZNF22, ZNF24, NEUROD1, NHLH2, ZNF704, ZNF667, ZNF148, ZNF302, ZNF544, ZNF268, ZNF300, ZKSCAN1, ZBED3, ZBTB18, EGR3, SMAD3, ZNF260, SMAD5, NR4A2, NR4A3, ZNF37A, REL, CREBRF, ZNF415, TC…	765	1219	12389	1.62081	0.000174471	0.000174486	0.000174486
GOTERM_MF_ALL	GO:0001067~regulatory region nucleic acid binding	116	10.5455	1.0735e-08	RB1, MYT1L, ARID4B, RORA, RORB, ETS1, IKZF4, ELK3, SALL1, ZSCAN30, ZNF844, ZNF566, SOX4, ZNF562, MEF2A, ZNF561, MBNL1, ZFP3, ZBTB37, ZFP69B, RUNX2, ZNF436, ZSCAN25, ZNF677, ZNF675, ATF3, ZNF275, ZBTB8A, ZNF791, TCF7, ZNF22, ZNF24, NEUROD1, NHLH2, ZNF704, ZNF667, ZNF148, ZNF302, ZNF544, ZNF268, ZNF300, ZKSCAN1, ZBTB18, ZNF141, EGR3, SMAD3, CBX4, ZNF260, ELL2, SMAD5, NR4A2, NR4A3, ZNF37A, REL, CREB…	797	1091	12707	1.69519	1.34401e-05	2.24004e-06	2.20783e-06
GOTERM_MF_ALL	GO:0044212~transcription regulatory region DNA binding	114	10.3636	3.54537e-08	RB1, MYT1L, ARID4B, RORA, RORB, ETS1, IKZF4, ELK3, SALL1, ZSCAN30, ZNF844, ZNF566, SOX4, ZNF562, MEF2A, ZNF561, ZFP3, ZBTB37, ZFP69B, RUNX2, ZNF436, ZSCAN25, ZNF677, ZNF675, ATF3, ZNF275, ZBTB8A, ZNF791, TCF7, ZNF22, ZNF24, NEUROD1, NHLH2, ZNF704, ZNF667, ZNF148, ZNF302, ZNF544, ZNF268, ZNF300, ZKSCAN1, ZBTB18, ZNF141, EGR3, SMAD3, CBX4, ZNF260, ELL2, SMAD5, NR4A2, NR4A3, ZNF37A, REL, CREBRF, ZNF…	797	1089	12707	1.66902	4.4387e-05	5.5485e-06	5.46873e-06
GOTERM_MF_ALL	GO:0000975~regulatory region DNA binding	114	10.3636	3.54537e-08	RB1, MYT1L, ARID4B, RORA, RORB, ETS1, IKZF4, ELK3, SALL1, ZSCAN30, ZNF844, ZNF566, SOX4, ZNF562, MEF2A, ZNF561, ZFP3, ZBTB37, ZFP69B, RUNX2, ZNF436, ZSCAN25, ZNF677, ZNF675, ATF3, ZNF275, ZBTB8A, ZNF791, TCF7, ZNF22, ZNF24, NEUROD1, NHLH2, ZNF704, ZNF667, ZNF148, ZNF302, ZNF544, ZNF268, ZNF300, ZKSCAN1, ZBTB18, ZNF141, EGR3, SMAD3, CBX4, ZNF260, ELL2, SMAD5, NR4A2, NR4A3, ZNF37A, REL, CREBRF, ZNF…	797	1089	12707	1.66902	4.4387e-05	5.5485e-06	5.46873e-06
GOTERM_MF_ALL	GO:0000976~transcription regulatory region sequence-specific DNA binding	113	10.2727	4.89007e-08	RB1, MYT1L, ARID4B, RORA, RORB, ETS1, IKZF4, ELK3, SALL1, ZSCAN30, ZNF844, ZNF566, SOX4, ZNF562, MEF2A, ZNF561, ZFP3, ZBTB37, ZFP69B, RUNX2, ZNF436, ZSCAN25, ZNF677, ZNF675, ATF3, ZNF275, ZBTB8A, ZNF791, TCF7, ZNF22, ZNF24, NEUROD1, NHLH2, ZNF704, ZNF667, ZNF148, ZNF302, ZNF544, ZNF268, ZNF300, ZKSCAN1, ZBTB18, ZNF141, EGR3, SMAD3, CBX4, ZNF260, ELL2, SMAD5, NR4A2, NR4A3, ZNF37A, REL, CREBRF, ZNF…	797	1082	12707	1.66508	6.12219e-05	6.80264e-06	6.70483e-06
GOTERM_MF_ALL	GO:0043565~sequence-specific DNA binding	123	11.1818	7.82613e-08	RB1, ZNF451, MYT1L, ARID4B, RORA, RORB, ETS1, IKZF4, ELK3, SALL1, ZSCAN30, ZNF844, ZNF566, SOX4, ZNF562, MEF2A, ZNF561, KDM2A, ZFP3, ZBTB37, TINF2, ZFP69B, RUNX2, ZNF436, ZSCAN25, ZNF677, ZNF675, ATF3, ZNF275, ZBTB8A, ZNF791, CBFB, TCF7, ZNF22, ZNF24, NEUROD1, NHLH2, ZNF704, ZNF667, ZNF148, ZNF302, ZNF544, ZNF268, ZNF300, ZKSCAN1, ZBTB18, ZNF141, EGR3, SMAD3, CBX4, ZNF260, ELL2, SMAD5, NR4A2, NR4…	797	1220	12707	1.60742	9.79784e-05	9.79832e-06	9.65745e-06
GOTERM_MF_ALL	GO:0000987~core promoter proximal region sequence-specific DNA binding	94	8.54545	1.0231e-07	ONECUT2, THRA, MYT1L, BHLHE41, RORA, RORB, HIF3A, ETS1, IKZF4, ELK3, SALL1, ZSCAN30, ZNF528, ZNF765, SOX4, ZIK1, ZNF562, KLF10, MEF2A, ZNF561, KLF12, ZNF362, KLF13, ZBTB37, SIRT1, RAD23B, RUNX2, ZNF514, RARB, ZNF677, ZSCAN25, ZNF675, JDP2, ATF3, ZNF233, ZNF594, ZNF275, ZBTB8A, HLF, PLAG1, TCF7, ZBTB43, ZNF24, ASCL1, ZBTB41, NEUROD1, NHLH2, ZNF704, MXI1, ZNF229, ZNF667, ZNF148, ZNF544, E2F5, ZNF22…	797	860	12707	1.74267	0.000128084	1.01073e-05	9.96203e-06
GOTERM_MF_ALL	GO:0001159~core promoter proximal region DNA binding	94	8.54545	1.0231e-07	ONECUT2, THRA, MYT1L, BHLHE41, RORA, RORB, HIF3A, ETS1, IKZF4, ELK3, SALL1, ZSCAN30, ZNF528, ZNF765, SOX4, ZIK1, ZNF562, KLF10, MEF2A, ZNF561, KLF12, ZNF362, KLF13, ZBTB37, SIRT1, RAD23B, RUNX2, ZNF514, RARB, ZNF677, ZSCAN25, ZNF675, JDP2, ATF3, ZNF233, ZNF594, ZNF275, ZBTB8A, HLF, PLAG1, TCF7, ZBTB43, ZNF24, ASCL1, ZBTB41, NEUROD1, NHLH2, ZNF704, MXI1, ZNF229, ZNF667, ZNF148, ZNF544, E2F5, ZNF22…	797	860	12707	1.74267	0.000128084	1.01073e-05	9.96203e-06
GOTERM_MF_ALL	GO:0000978~RNA polymerase II core promoter proximal region sequence-specific DNA binding	93	8.45455	1.04948e-07	ONECUT2, THRA, MYT1L, BHLHE41, RORA, RORB, HIF3A, ETS1, IKZF4, ELK3, SALL1, ZSCAN30, ZNF528, ZNF765, SOX4, ZIK1, ZNF562, KLF10, MEF2A, ZNF561, KLF12, ZNF362, KLF13, ZBTB37, SIRT1, RAD23B, RUNX2, ZNF514, RARB, ZNF677, ZSCAN25, ZNF675, JDP2, ATF3, ZNF233, ZNF594, ZNF275, ZBTB8A, HLF, PLAG1, TCF7, ZBTB43, ZNF24, ASCL1, ZBTB41, NEUROD1, NHLH2, ZNF704, MXI1, ZNF229, ZNF667, ZNF148, ZNF544, E2F5, ZNF22…	797	848	12707	1.74852	0.000131387	1.01073e-05	9.96203e-06
GOTERM_MF_ALL	GO:1990837~sequence-specific double-stranded DNA binding	115	10.4545	1.17727e-07	RB1, MYT1L, ARID4B, RORA, RORB, ETS1, IKZF4, ELK3, SALL1, ZSCAN30, ZNF844, ZNF566, SOX4, ZNF562, MEF2A, ZNF561, ZFP3, ZBTB37, ZFP69B, RUNX2, ZNF436, ZSCAN25, ZNF677, ZNF675, ATF3, ZNF275, ZBTB8A, ZNF791, TCF7, ZNF22, ZNF24, NEUROD1, NHLH2, ZNF704, ZNF667, ZNF148, ZNF302, ZNF544, ZNF268, ZNF300, ZKSCAN1, ZBTB18, ZNF141, EGR3, SMAD3, CBX4, ZNF260, ELL2, SMAD5, NR4A2, NR4A3, ZNF37A, REL, CREBRF, ZNF…	797	1126	12707	1.62834	0.000147383	1.05281e-05	1.03768e-05
GOTERM_MF_DIRECT	GO:0000981~RNA polymerase II transcription factor activity, sequence-specific DNA binding	97	8.81818	1.44248e-09	ZNF451, MYT1L, RORA, RORB, ETS1, ELK3, SALL1, ZSCAN30, ZNF844, ZNF566, SOX4, ZNF562, MEF2A, ZNF561, ZFP3, ZBTB37, ZFP69B, RUNX2, ZNF436, ZSCAN25, ZNF677, ZNF675, ATF3, ZNF275, ZBTB8A, ZNF791, TCF7, ZNF22, ZNF24, NEUROD1, NHLH2, ZNF302, ZNF300, ZKSCAN1, ZBED3, ZBTB18, ZNF141, EGR3, SMAD3, ZNF260, SMAD5, NR4A2, NR4A3, ZNF37A, REL, CREBRF, ZNF415, TCF4, HBP1, ZNF655, ZNF654, MXD1, ZNF136, ZNF256, ZN…	797	824	12707	1.87685	1.24342e-06	1.24342e-06	1.24342e-06
GOTERM_MF_DIRECT	GO:0000978~RNA polymerase II core promoter proximal region sequence-specific DNA binding	93	8.45455	1.04948e-07	ONECUT2, THRA, MYT1L, BHLHE41, RORA, RORB, HIF3A, ETS1, IKZF4, ELK3, SALL1, ZSCAN30, ZNF528, ZNF765, SOX4, ZIK1, ZNF562, KLF10, MEF2A, ZNF561, KLF12, ZNF362, KLF13, ZBTB37, SIRT1, RAD23B, RUNX2, ZNF514, RARB, ZNF677, ZSCAN25, ZNF675, JDP2, ATF3, ZNF233, ZNF594, ZNF275, ZBTB8A, HLF, PLAG1, TCF7, ZBTB43, ZNF24, ASCL1, ZBTB41, NEUROD1, NHLH2, ZNF704, MXI1, ZNF229, ZNF667, ZNF148, ZNF544, E2F5, ZNF22…	797	848	12707	1.74852	9.04615e-05	4.52328e-05	4.52328e-05
GOTERM_MF_ALL	GO:0003690~double-stranded DNA binding	118	10.7273	5.62637e-07	RB1, MYT1L, ARID4B, RORA, RORB, ETS1, IKZF4, ELK3, SALL1, ZSCAN30, ZNF844, ZNF566, SOX4, ZNF562, MEF2A, ZNF561, ZFP3, ZBTB37, ZFP69B, RUNX2, ZNF436, ZSCAN25, ZNF677, ZNF675, ATF3, ZNF275, ZBTB8A, ZNF791, TCF7, ZNF22, ZNF24, NEUROD1, NHLH2, ZNF704, ZNF667, ZNF148, ZNF302, ZNF544, ZNF268, ZNF300, ZKSCAN1, ZBTB18, ZNF141, EGR3, SMAD3, CBX4, ZNF260, ELL2, SMAD5, NR4A2, NR4A3, ZNF37A, REL, CREBRF, ZNF…	797	1200	12707	1.56778	0.000704174	4.69614e-05	4.62863e-05
GOTERM_MF_DIRECT	GO:0001228~transcriptional activator activity, RNA polymerase II transcription regulatory region sequence-specific binding	37	3.36364	0.000204693	ZNF594, HLF, ONECUT2, PLAG1, RORB, ZNF24, ETS1, ELK3, NEUROD1, NHLH2, STOX2, ZNF229, ZNF225, ZNF544, ZNF268, SOX4, ZNF300, KLF10, MEF2A, KLF13, EGR3, SMAD3, PRRX1, FOXJ3, STAT3, MEIS2, RUNX2, NR4A2, KLF7, KLF6, NR4A3, NFIA, NFIB, CREBRF, REL, TCF4, ATF3	797	307	12707	1.92153	0.161771	0.0483542	0.0483542
GOTERM_MF_DIRECT	GO:0019003~GDP binding	14	1.27273	0.000224382	DIRAS2, RAB7L1, RAB27A, RHOA, RAB22A, RAP2C, RAP2A, RAB31, RAB12, RRAGD, KRAS, ARL8B, RAB8B, ARF6	797	67	12707	3.33149	0.17588	0.0483542	0.0483542
KEGG_PATHWAY	hsa05206:MicroRNAs in cancer	23	2.09091	2.50344e-05	PDGFRA, CDKN1A, FZD3, PRKCE, STAT3, PTEN, PIK3CB, EFNA5, SIRT1, RHOA, BCL2L11, CDK6, MMP16, ERBB3, CASP3, BCL2, MAPK1, MDM4, KRAS, ZFPM2, CRK, SOX4, BCL2L2	350	138	5732	2.72952	0.00720893	0.00723494	0.00670922
KEGG_PATHWAY	hsa05210:Colorectal cancer	15	1.36364	0.000281574	TCF7L2, CDKN1A, SMAD3, TCF7, PIK3CB, RHOA, TGFBR2, BCL2L11, RPS6KB1, CASP3, BCL2, MAPK1, CYCS, KRAS, RAC1	350	80	5732	3.07071	0.0781625	0.0323623	0.0300108
KEGG_PATHWAY	hsa04218:Cellular senescence	20	1.81818	0.000391468	RB1, LIN54, CDKN1A, CDKN2B, SMAD3, PTEN, PIK3CB, ETS1, SIRT1, HIPK3, ZFP36L1, TGFBR2, CDK6, MAPK1, KRAS, CALM1, E2F5, LIN52	350	133	5732	2.46273	0.106989	0.0323623	0.0300108
KEGG_PATHWAY	hsa05417:Lipid and atherosclerosis	22	2	0.000447922	LYN, MAP2K4, APAF1, STAT3, PIK3CB, RHOA, CASP7, CASP8, CASP3, TNFSF10, BCL2, MAPK1, CYCS, KRAS, TAB1, RAC1, CALM1, LDLR, MYD88, MAP3K5	350	156	5732	2.3096	0.121446	0.0323623	0.0300108
KEGG_PATHWAY	hsa05168:Herpes simplex virus 1 infection	44	4	0.00061989	ZNF275, ZNF791, PIK3CB, CASP8, CASP3, ZNF627, ZNF528, ZNF229, ZNF667, ZNF765, ZNF589, ZNF225, ZNF302, ZNF544, ZNF566, ZNF268, ZNF300, ZNF124, ZNF101, ZIK1, ZNF286A, ZNF562, ZNF584, ZNF561, ZNF141, ZNF460, APAF1, ZFP69B, ZNF37A, ZNF616, BCL2, ZNF514, ZNF415, CYCS, ZNF436, ZNF677, TAB1, ZNF599, ZNF675, ZNF136, MYD88, ZNF256, ZNF233, ZNF772	350	428	5732	1.68363	0.164064	0.0358297	0.0332261
KEGG_PATHWAY	hsa04115:p53 signaling pathway	12	1.09091	0.000968432	CDKN1A, CASP8, CDK6, RRM2B, APAF1, ZMAT3, CASP3, PTEN, BCL2, CYCS, MDM4, RCHY1	350	61	5732	3.22173	0.244226	0.0466462	0.0432566
REACTOME_PATHWAY	R-HSA-112314~Neurotransmitter receptors and postsynaptic signal transmission	26	2.36364	1.00068e-05	GABRB2, GABRA1, KCNJ6, PRKAB2, KCNJ10, PRKAA2, GABRA4, NRG1, AKAP5, LIN7C, GNG12, GRIN2B, NCALD, CACNG8, GLRA3, DLG2, PRKAR2A, CAMK4, NPTN, MAPK1, KRAS, RAC1, CALM1, KCNJ3	467	167	8050	2.68371	0.0137738	0.0138694	0.0138094
INTERPRO	IPR013087:Zinc finger C2H2-type/integrase DNA-binding domain	76	6.90909	6.40108e-07	ZNF512B, ZNF451, IKZF4, SALL1, ZSCAN30, ZNF528, ZNF800, ZNF844, ZNF765, ZNF566, ZNF488, ZNF124, ZIK1, ZNF562, KLF10, ZNF561, KLF12, ZNF362, KLF13, ZFP3, ZBTB37, ZFP69B, ZFP91, YOD1, ZNF514, ZNF436, ZNF677, ZSCAN25, ZNF512, ZNF599, ZFPM2, ZNF675, ZNF233, ZNF594, ZNF275, ZBTB8A, ZNF791, PLAG1, ZBTB43, ZNF22, ZNF24, ZBTB41, ZMAT3, ZNF704, ZNF627, ZNF229, ZNF667, ZNF589, ZNF148, ZNF544, ZNF225, ZNF30…	797	675	12743	1.80021	0.000716025	0.000716281	0.000716281
GOTERM_MF_ALL	GO:0019207~kinase regulator activity	31	2.81818	9.71941e-05	CDKN1C, CDKN1A, GMFB, CCNJ, CCNI, GSKIP, EFNA5, CKS1B, SOCS2, SPRED1, ERBB3, CAMK2N1, CASP3, PRKAR2A, CHP1, YWHAG, CDKN2B, NRG1, ELP4, GREM1, MOB1B, GPRC5B, PKIA, TAOK1, KRAS, TAB1, MAP3K13, CALM1, CDK5R1	797	229	12707	2.1583	0.11458	0.00760544	0.0074961
GOTERM_MF_ALL	GO:0019887~protein kinase regulator activity	29	2.63636	0.000121085	CDKN1C, CDKN1A, GMFB, CCNJ, CCNI, GSKIP, EFNA5, CKS1B, SPRED1, ERBB3, CAMK2N1, CASP3, PRKAR2A, CHP1, YWHAG, CDKN2B, NRG1, ELP4, GREM1, MOB1B, GPRC5B, PKIA, TAOK1, KRAS, MAP3K13, CALM1, CDK5R1	797	210	12707	2.20173	0.140674	0.00891753	0.00878933
GOTERM_BP_ALL	GO:0060255~regulation of macromolecule metabolic process	360	32.7273	1.35149e-06	RB1, CCNJ, CCNI, TFRC, MYT1L, LDLRAD3, IKZF4, ELK3, GJA1, ZSCAN30, TNFSF10, HABP4, ZNF844, RPL37, SOX4, MEF2A, MBNL1, NHLRC3, ZFP3, PRKCE, RPL22, TINF2, ARRDC3, FRS2, YOD1, MIF4GD, RUNX2, ZSCAN25, ZFPM2, ALG10B, ATF3, PFN2, BEX4, ZNF275, ZBTB8A, DCUN1D4, EIF5A2, TWF1, GSKIP, DCUN1D2, ZNF22, PTTG1IP, ZNF24, C9ORF72, CDKN2AIP, C12ORF65, FXR1, NHLH2, CHTF8, PRRC1, MIER3, ZNF704, PRKAR2A, ZNF148, ZNF…	765	4812	12389	1.21158	0.00900204	0.0090428	0.00901442
SMART	SM00355:ZnF_C2H2	74	6.72727	7.0571e-07	ZNF512B, ZNF451, IKZF4, SALL1, ZSCAN30, ZNF528, ZNF800, ZNF844, ZNF765, ZNF566, ZNF488, ZNF124, ZIK1, ZNF562, KLF10, ZNF561, KLF12, ZNF362, KLF13, ZFP3, ZBTB37, ZFP69B, ZFP91, ZNF514, ZNF436, ZNF677, ZSCAN25, ZNF512, ZNF599, ZFPM2, ZNF675, ZNF233, ZNF594, ZNF275, ZBTB8A, ZNF791, PLAG1, ZBTB43, ZNF22, ZNF24, ZBTB41, ZMAT3, ZNF627, ZNF229, ZNF667, ZNF589, ZNF148, ZNF544, ZNF225, ZNF302, ZNF268, ZKS…	455	642	7027	1.78014	0.000182057	0.000182073	0.000182073
SMART	SM00349:KRAB	38	3.45455	0.000290415	ZNF791, ZNF627, ZNF528, ZNF229, ZNF844, ZNF667, ZNF765, ZNF589, ZNF225, ZNF302, ZNF544, ZNF566, ZNF268, ZNF300, ZKSCAN1, ZNF124, ZNF101, ZIK1, ZNF286A, ZNF562, ZNF584, ZNF561, ZNF141, ZNF460, ZFP69B, ZNF37A, ZNF616, ZNF514, ZNF415, ZNF436, ZNF677, ZNF655, ZNF599, ZNF675, ZNF136, ZNF256, ZNF233, ZNF772	455	317	7027	1.85133	0.0721991	0.0374636	0.0374636
GOTERM_BP_ALL	GO:0080090~regulation of primary metabolic process	355	32.2727	3.82674e-06	RB1, LPGAT1, CCNJ, CCNI, TFRC, MYT1L, LDLRAD3, IKZF4, ELK3, EDNRA, SCP2, ZSCAN30, TNFSF10, HABP4, ZNF844, RPL37, SOX4, MEF2A, MBNL1, STARD4, PRKAB2, NHLRC3, ZFP3, PRKCE, RPL22, TINF2, ARRDC3, FRS2, YOD1, MIF4GD, RUNX2, ZSCAN25, ZFPM2, ALG10B, ATF3, PFN2, BEX4, ZNF275, ZBTB8A, DCUN1D4, EIF5A2, TWF1, GSKIP, DCUN1D2, ZNF22, PTTG1IP, ZNF24, C9ORF72, CDKN2AIP, C12ORF65, FXR1, NHLH2, CHTF8, PRRC1, MIER…	765	4777	12389	1.20351	0.0252798	0.0123077	0.0122691
GOTERM_BP_ALL	GO:0050794~regulation of cellular process	551	50.0909	5.51832e-06	RB1, GMFB, TFRC, MYT1L, ELK3, SCAMP5, GJA1, LSM11, SCP2, ZSCAN30, DPYSL2, RPL37, SAMD12, SAMD10, MEF2A, MBNL1, STARD4, PRKAB2, NHLRC3, PRKCE, RPL22, FRS2, CD2AP, RUFY2, ZSCAN25, ALG10B, ATF3, ZNF275, ZBTB8A, NLRX1, FICD, ZNF22, ZNF24, C9ORF72, C12ORF65, BLOC1S5, BLOC1S6, ADAMTS13, RHOT1, RDH11, PRKAR2A, BLOC1S3, ZNF148, ZNF268, LYN, GPR17, FZD3, SNAPIN, ZNF141, HOMER1, ZNF260, MEX3C, BTBD10, ELL2…	765	8013	12389	1.11361	0.0362499	0.0123077	0.0122691
UP_KW_BIOLOGICAL_PROCESS	KW-0805~Transcription regulation	153	13.9091	0.000183917	RB1, ZNF451, MYT1L, ARID4B, RORA, RORB, ETS1, BZW1, IKZF4, ELK3, SALL1, ZSCAN30, HABP4, ZNF844, ZNF566, SOX4, ZNF562, MEF2A, ZNF561, KDM2A, ZFP3, LMO3, ZBTB37, ZFP69B, RUNX2, TIMELESS, ZNF436, ZSCAN25, ZNF677, ZFPM2, ZNF675, ATF3, PRR13, ZNF275, ZBTB8A, ZNF791, INO80D, TCF7, ZNF22, ZNF24, NEUROD1, NHLH2, COMMD8, ATXN1, MIER3, ZNF704, ZNF667, SUDS3, ZNF148, ZNF302, ZNF544, ZNF268, ZNF300, ZKSCAN1,…	502	1859	7897	1.2947	0.0176834	0.00990123	0.00979916
GOTERM_MF_ALL	GO:0001228~transcriptional activator activity, RNA polymerase II transcription regulatory region sequence-specific binding	37	3.36364	0.000204693	ZNF594, HLF, ONECUT2, PLAG1, RORB, ZNF24, ETS1, ELK3, NEUROD1, NHLH2, STOX2, ZNF229, ZNF225, ZNF544, ZNF268, SOX4, ZNF300, KLF10, MEF2A, KLF13, EGR3, SMAD3, PRRX1, FOXJ3, STAT3, MEIS2, RUNX2, NR4A2, KLF7, KLF6, NR4A3, NFIA, NFIB, CREBRF, REL, TCF4, ATF3	797	307	12707	1.92153	0.226092	0.0142375	0.0140328
GOTERM_MF_ALL	GO:0019003~GDP binding	14	1.27273	0.000224382	DIRAS2, RAB7L1, RAB27A, RHOA, RAB22A, RAP2C, RAP2A, RAB31, RAB12, RRAGD, KRAS, ARL8B, RAB8B, ARF6	797	67	12707	3.33149	0.244939	0.0147856	0.014573
GOTERM_BP_ALL	GO:0065007~biological regulation	598	54.3636	1.04405e-05	RB1, GMFB, TFRC, MYT1L, ELK3, SCAMP5, GJA1, LSM11, SCP2, ZSCAN30, DPYSL2, RPL37, SAMD12, SAMD10, PRIMA1, MEF2A, MBNL1, STARD4, PRKAB2, NHLRC3, PRKCE, RPL22, FRS2, CD2AP, RUFY2, ZSCAN25, ALG10B, ATF3, ZNF275, ZBTB8A, NLRX1, FICD, ZNF22, ZNF24, C9ORF72, C12ORF65, BLOC1S5, BLOC1S6, ADAMTS13, RHOT1, RDH11, PRKAR2A, BLOC1S3, ZNF148, ZNF268, LYN, GPR17, FZD3, SNAPIN, ZNF141, HOMER1, ZNF260, MEX3C, BTBD…	765	8858	12389	1.0933	0.0674738	0.0174644	0.0174096
UP_KW_BIOLOGICAL_PROCESS	KW-0804~Transcription	157	14.2727	0.000204149	RB1, ZNF451, MYT1L, ARID4B, RORA, RORB, ETS1, BZW1, IKZF4, ELK3, SALL1, ZSCAN30, HABP4, ZNF844, ZNF566, SOX4, ZNF562, MEF2A, ZNF561, KDM2A, ZFP3, LMO3, ZBTB37, ZFP69B, RUNX2, TIMELESS, ZNF436, ZSCAN25, ZNF677, ZFPM2, ZNF675, ATF3, PRR13, ZNF275, ZBTB8A, ZNF791, INO80D, TCF7, ZNF22, ZNF24, NEUROD1, NHLH2, COMMD8, ATXN1, MIER3, ZNF704, ZNF667, SUDS3, ZNF148, ZNF302, ZNF544, ZNF268, ZNF300, ZKSCAN1,…	502	1921	7897	1.28567	0.0196097	0.00990123	0.00979916
UP_KW_BIOLOGICAL_PROCESS	KW-0053~Apoptosis	46	4.18182	0.00116594	HRK, PTEN, HIF3A, TCHP, C3ORF38, BCL2L13, CASP7, CASP8, BCL2L11, DRAM1, ZMAT3, CASP3, FASTK, PEG10, PEA15, BCL7B, TNFSF10, MAPK1, BCAP29, SUDS3, RNF152, MAP3K5, PHLDA3, MEF2A, MAP2K4, EGLN3, APAF1, TNFRSF19, G0S2, SIRT1, C6ORF120, HIPK3, TGFBR2, RNF41, XKR8, DAP, RYBP, RPS6KB1, TAOK1, STK17B, BCL2, ELMO1, CYCS, XAF1, XKR4, BCL2L2	502	446	7897	1.62249	0.106994	0.0376987	0.03731
GOTERM_BP_ALL	GO:0019222~regulation of metabolic process	378	34.3636	2.39137e-05	RB1, LPGAT1, CCNJ, CCNI, TFRC, MYT1L, LDLRAD3, IKZF4, ELK3, GJA1, EDNRA, SCP2, ZSCAN30, TNFSF10, HABP4, ZNF844, RPL37, SOX4, MEF2A, MBNL1, STARD4, PRKAB2, NHLRC3, ZFP3, PRKCE, RPL22, TINF2, ARRDC3, FRS2, YOD1, MIF4GD, RUNX2, RRAGD, ZSCAN25, ZFPM2, ALG10B, ATF3, PFN2, BEX4, ZNF275, ZBTB8A, DCUN1D4, EIF5A2, TWF1, GSKIP, DCUN1D2, ZNF22, PTTG1IP, ZNF24, C9ORF72, CDKN2AIP, C12ORF65, FXR1, NHLH2, CHTF8…	765	5229	12389	1.17071	0.147863	0.0293767	0.0292845
GOTERM_BP_ALL	GO:0050789~regulation of biological process	571	51.9091	2.63428e-05	RB1, GMFB, TFRC, MYT1L, ELK3, SCAMP5, GJA1, LSM11, SCP2, ZSCAN30, DPYSL2, RPL37, SAMD12, SAMD10, MEF2A, MBNL1, STARD4, PRKAB2, NHLRC3, PRKCE, RPL22, FRS2, CD2AP, RUFY2, ZSCAN25, ALG10B, ATF3, ZNF275, ZBTB8A, NLRX1, FICD, ZNF22, ZNF24, C9ORF72, C12ORF65, BLOC1S5, BLOC1S6, ADAMTS13, RHOT1, RDH11, PRKAR2A, BLOC1S3, ZNF148, ZNF268, LYN, GPR17, FZD3, SNAPIN, ZNF141, HOMER1, ZNF260, MEX3C, BTBD10, ELL2…	765	8431	12389	1.09681	0.161602	0.0293767	0.0292845
UP_KW_DOMAIN	KW-0863~Zinc-finger	136	12.3636	7.59923e-06	ZNF451, MYT1L, RORA, RORB, IKZF4, SALL1, ZSCAN30, PEG10, ZNF844, RPL37, ZNF566, ZNF562, MYLIP, ZNF561, MBNL1, KDM2A, ZFP3, PRKCE, ZBTB37, ZFP69B, ZFYVE21, YOD1, RNF41, THAP6, RUFY2, ZNF436, ZSCAN25, ZNF677, ZFPM2, ZNF675, DGKH, ZNF275, ZBTB8A, ZNF791, ZNF22, ZNF24, ZFP36L1, FBXO40, ZMAT3, ZNF704, ZNF667, ZNF148, ZNF302, ZNF544, ZNF268, ZNF300, ZKSCAN1, ZBED3, ZBTB18, ZNF141, EGR3, ZRANB2, ZNF260,…	580	1532	9289	1.42174	0.000197561	0.00019758	0.000189981
UP_KW_DOMAIN	KW-1133~Transmembrane helix	257	23.3636	0.00333556	SLC46A1, TMEM183A, CHIC1, LPGAT1, PLEKHB2, TFRC, UXS1, C5ORF28, LDLRAD3, SCAMP5, GJA1, EDNRA, C3ORF18, TNFSF10, BCAP29, CALN1, PRIMA1, ARL10, ST6GAL2, ACSL4, TMEM170B, TM4SF1, CYP2U1, ALG10B, PFN2, GPM6A, TMEM161B, FICD, PEX11A, PTTG1IP, KIAA0040, SPAST, RHOT1, RDH11, ST8SIA4, VTI1A, MLEC, PCDHA4, KCNN3, SCN3B, GPR17, FZD3, SLC10A7, SLC35E1, CADM2, ST8SIA1, SURF4, ST8SIA3, IFNLR1, GRIN2B, BRI3BP,…	580	3602	9289	1.1427	0.0832032	0.0346819	0.033348
UP_KW_DOMAIN	KW-0812~Transmembrane	257	23.3636	0.00400176	SLC46A1, TMEM183A, CHIC1, LPGAT1, PLEKHB2, TFRC, UXS1, C5ORF28, LDLRAD3, SCAMP5, GJA1, EDNRA, C3ORF18, TNFSF10, BCAP29, CALN1, PRIMA1, ARL10, ST6GAL2, ACSL4, TMEM170B, TM4SF1, CYP2U1, ALG10B, PFN2, GPM6A, TMEM161B, FICD, PEX11A, PTTG1IP, KIAA0040, SPAST, RHOT1, RDH11, ST8SIA4, VTI1A, MLEC, PCDHA4, KCNN3, SCN3B, GPR17, FZD3, SLC10A7, SLC35E1, CADM2, ST8SIA1, SURF4, ST8SIA3, IFNLR1, GRIN2B, BRI3BP,…	580	3613	9289	1.13922	0.0990041	0.0346819	0.033348
UP_KW_LIGAND	KW-0862~Zinc	166	15.0909	7.14606e-06	ZNF451, PUS10, MYT1L, RORA, RORB, IKZF4, SALL1, RASSF3, ZSCAN30, PEG10, TNFSF10, SLC39A6, CHP1, ZNF844, RPL37, ZNF566, ENPP5, ZNF562, MYLIP, ZNF561, MBNL1, KDM2A, ZFP3, LMO3, PRKCE, ZBTB37, ZFP69B, ADAM10, ZFYVE21, YOD1, RNF41, THAP6, RUFY2, ADAM9, ZNF436, ZSCAN25, ZNF677, ZFPM2, ZNF675, DGKH, ZNF275, ZBTB8A, ZNF791, ZNF22, ZNF24, LPP, ZFP36L1, FBXO40, ADAMTS13, ZMAT3, ZNF704, ZNF667, TPPP, ZNF14…	336	1995	5273	1.30582	0.00021436	0.000214382	0.000214382
UP_KW_MOLECULAR_FUNCTION	KW-0238~DNA-binding	129	11.7273	2.93977e-06	RB1, MYT1L, ARID4B, RORA, RORB, ETS1, IKZF4, ELK3, SALL1, ZSCAN30, PEG10, ZNF844, ZNF566, SOX4, ZNF562, MEF2A, ZNF561, KDM2A, ZFP3, ZBTB37, ZFP69B, RUNX2, THAP6, ZNF436, ZSCAN25, ZNF677, ZFPM2, ZNF675, ATF3, ZNF275, ZBTB8A, ZNF791, TCF7, ZNF22, ZNF24, ZFP36L1, NEUROD1, NHLH2, CHTF8, ATXN1, ZNF704, ZNF667, ZNF148, ZNF302, ZNF544, ZNF268, ZNF300, ZKSCAN1, ZBTB18, ZNF141, EGR3, SMAD3, ZNF260, SMAD5,…	487	1455	7988	1.45424	0.000255727	0.00025576	0.00025576
UP_KW_MOLECULAR_FUNCTION	KW-0678~Repressor	52	4.72727	0.000806026	RB1, LIN54, MYT1L, CELF2, CDCA7L, BHLHE41, HIF3A, IKZF4, ELK3, SALL1, ZNF488, ZIK1, KLF10, KLF12, KLF13, KDM2A, CRY1, LCOR, ZFPM2, JDP2, ATF3, ZNF275, TCF7, ZNF24, ATXN1, MIER3, MXI1, BEND3, MAPK1, SUDS3, ZNF589, ZNF148, ZNF268, ZNF300, ZBTB18, TCF7L2, ZNF141, CBX4, PCGF5, PCGF3, KLF3, RYBP, CNOT7, BRMS1L, CREBRF, HBP1, TRIM37, HDGF, CPEB3, MXD1, ZNF136, ZNF256	487	536	7988	1.59128	0.0677484	0.0350621	0.0350621
UP_KW_PTM	KW-0449~Lipoprotein	64	5.81818	0.00022443	RNF11, WNT2B, CHIC1, TFRC, C2ORF88, DIRAS2, LDLRAD3, RAB22A, SPRED1, MAP1LC3B, EFR3A, UBL3, PHACTR2, CHP1, RAC1, RAB8B, LYNX1, RAB7L1, PHKA1, FRS2, F3, RHOA, RAP2C, PTP4A1, ARL4A, RAP2A, RAB30, MBLAC2, RAB31, PLSCR4, RGS7BP, ARF6, GPM6A, ARL6, AKAP5, EFNA5, NCALD, NEU3, CACNG8, APOL6, ARL13B, CNR1, GPC6, LDLR, OPCML, NTNG1, LYN, YES1, SYT1, KCNIP2, RAB27A, BTBD7, GNG12, DLG2, RAB12, GNAQ, FAM131B…	625	659	10206	1.58588	0.00514918	0.00538633	0.0051619
GOTERM_BP_ALL	GO:0031323~regulation of cellular metabolic process	356	32.3636	3.82825e-05	RB1, LPGAT1, CCNJ, CCNI, TFRC, MYT1L, IKZF4, ELK3, EDNRA, SCP2, ZSCAN30, TNFSF10, HABP4, ZNF844, RPL37, SOX4, MEF2A, MBNL1, STARD4, NHLRC3, ZFP3, PRKCE, RPL22, TINF2, ARRDC3, FRS2, MIF4GD, RUNX2, RRAGD, ZSCAN25, ZFPM2, ALG10B, ATF3, PFN2, BEX4, ZNF275, ZBTB8A, DCUN1D4, EIF5A2, TWF1, GSKIP, DCUN1D2, ZNF22, PTTG1IP, ZNF24, C9ORF72, CDKN2AIP, C12ORF65, FXR1, NHLH2, CHTF8, PRRC1, MIER3, ZNF704, PRKAR…	765	4902	12389	1.17612	0.225977	0.0365926	0.0364777
GOTERM_MF_ALL	GO:0003677~DNA binding	151	13.7273	0.000594833	RB1, ZNF451, MYT1L, ARID4B, RORA, RORB, ETS1, IKZF4, ELK3, SALL1, ZSCAN30, PEG10, ZNF844, ZNF566, SOX4, ZNF562, MEF2A, ZNF561, KDM2A, ZFP3, ZBTB37, TINF2, ZFP69B, RUNX2, THAP6, TIMELESS, ZNF436, ZSCAN25, ZNF677, ZFPM2, ZNF675, ATF3, ZNF275, ZBTB8A, ZNF791, CBFB, TCF7, ZNF22, ZNF24, ZFP36L1, NEUROD1, NHLH2, CHTF8, ATXN1, ZNF704, ZNF667, ZNF148, ZNF302, ZNF544, ZNF268, ZNF300, ZKSCAN1, ZBED3, ZBTB1…	797	1871	12707	1.28673	0.525243	0.0372365	0.0367012
UP_SEQ_FEATURE	ZN_FING:C2H2-type 2	69	6.27273	1.46934e-08	ZNF512B, ZNF451, IKZF4, SALL1, ZSCAN30, ZNF528, ZNF800, ZNF765, ZNF566, ZNF488, ZNF124, ZIK1, ZNF562, KLF10, KLF12, ZNF362, KLF13, ZFP3, ZBTB37, ZFP69B, ZFP91, ZNF514, ZNF436, ZNF677, ZSCAN25, ZNF512, ZNF599, ZFPM2, ZNF594, ZNF275, ZBTB8A, ZNF791, PLAG1, ZBTB43, ZNF22, ZNF24, ZBTB41, RNF138, ZNF627, ZNF229, ZNF667, ZNF589, ZNF148, ZNF544, ZNF225, ZNF302, ZNF268, ZKSCAN1, ZNF300, ZNF101, ZNF286A, …	834	534	13281	2.05765	4.23749e-05	4.23758e-05	4.22877e-05
UP_SEQ_FEATURE	ZN_FING:C2H2-type 3	65	5.90909	1.29484e-06	ZNF512B, ZNF451, IKZF4, SALL1, ZSCAN30, ZNF528, ZNF800, ZNF844, ZNF765, ZNF566, ZNF124, ZIK1, KLF10, ZNF561, KLF12, ZNF362, KLF13, ZFP3, ZBTB37, ZFP69B, ZFP91, ZNF514, ZNF436, ZNF677, ZSCAN25, ZNF599, ZFPM2, ZNF594, ZNF275, ZNF791, PLAG1, ZNF22, ZNF24, ZBTB41, ZNF627, ZNF229, ZNF667, ZNF589, ZNF148, ZNF544, ZNF225, ZNF302, ZNF268, ZKSCAN1, ZNF300, ZNF286A, ZNF584, ZBTB18, ZNF141, EGR3, ZNF460, ZN…	834	553	13281	1.87177	0.00372736	0.00186716	0.00186327
UP_SEQ_FEATURE	ZN_FING:C2H2-type 1	57	5.18182	3.6964e-06	ZNF451, IKZF4, ZSCAN30, ZNF528, ZNF488, ZNF124, ZIK1, KLF10, KLF12, ZNF362, KLF13, ZFP3, ZBTB37, ZFP69B, ZFP91, ZNF514, ZNF436, ZNF677, ZSCAN25, ZNF512, ZNF599, ZFPM2, ZNF594, ZNF275, ZBTB8A, ZNF791, PLAG1, ZNF22, ZNF24, ZBTB41, RNF138, ZNF627, ZNF667, ZNF589, ZNF148, ZNF225, ZNF302, ZNF268, ZKSCAN1, ZNF300, ZNF101, ZNF286A, ZNF584, ZBTB18, EGR3, ZNF460, ZNF260, KLF3, KLF7, KLF6, ZNF70, ZNF616, Z…	834	476	13281	1.90692	0.0106038	0.00355348	0.00354608
UP_SEQ_FEATURE	ZN_FING:C2H2-type 6	52	4.72727	2.93671e-05	ZNF451, IKZF4, SALL1, ZSCAN30, ZNF528, ZNF800, ZNF844, ZNF765, ZNF566, ZNF124, ZIK1, ZNF562, ZNF561, ZNF362, ZFP3, ZFP69B, ZNF514, ZNF436, ZNF677, ZSCAN25, ZNF599, ZNF675, ZNF233, ZNF594, ZNF275, ZNF791, PLAG1, ZBTB41, ZNF627, ZNF229, ZNF667, ZNF544, ZNF225, ZNF302, ZNF268, ZKSCAN1, ZNF300, ZNF101, ZNF286A, ZNF584, ZNF141, ZNF460, ZNF260, ZNF70, ZNF37A, ZNF616, ZNF415, ZNF655, ZNF136, ZNF697, ZNF…	834	451	13281	1.83608	0.0812084	0.0211737	0.0211296
UP_SEQ_FEATURE	ZN_FING:C2H2-type 4	57	5.18182	3.90294e-05	ZNF451, IKZF4, SALL1, ZSCAN30, ZNF528, ZNF800, ZNF844, ZNF765, ZNF566, ZNF124, ZIK1, ZNF562, ZNF362, ZFP3, ZFP69B, ZFP91, ZNF514, ZNF436, ZNF677, ZSCAN25, ZNF512, ZNF599, ZNF594, ZNF275, ZNF791, PLAG1, ZNF22, ZNF24, ZBTB41, ZNF627, ZNF229, ZNF667, ZNF589, ZNF148, ZNF544, ZNF225, ZNF302, ZNF268, ZKSCAN1, ZNF300, ZNF101, ZNF286A, ZNF584, ZBTB18, ZNF141, ZNF460, ZNF260, ZNF70, ZNF37A, ZNF616, ZNF415…	834	516	13281	1.7591	0.106459	0.0225122	0.0224653
KEGG_PATHWAY	hsa05200:Pathways in cancer	42	3.81818	0.00131181	RB1, CDKN1A, WNT2B, TCF7, PTEN, PIK3CB, ETS1, CKS1B, CASP7, EDNRA, CASP8, BCL2L11, CASP3, MAPK1, RAC1, EGLN1, TCF7L2, PDGFRA, CDKN2B, EGLN3, FZD3, EDN1, SMAD3, APAF1, TPM3, STAT3, GNG12, RHOA, TGFBR2, CXCL12, CDK6, RPS6KB1, GSTA4, GNAQ, BCL2, RARB, CYCS, KRAS, CALM1, CRK	350	418	5732	1.64555	0.315702	0.0516087	0.0478586
KEGG_PATHWAY	hsa05132:Salmonella infection	26	2.36364	0.00149585	DCTN5, TCF7, DCTN3, PIK3CB, CASP7, CASP8, CASP3, TNFSF10, MAPK1, RAC1, CYTH1, MAP2K4, TCF7L2, ACTR2, DYNLL2, RHOA, DYNC1LI2, BCL2, ELMO1, CYCS, TAB1, ACBD3, MYD88, PFN2, ARL8B, ARF6	350	218	5732	1.95324	0.351196	0.0516087	0.0478586
KEGG_PATHWAY	hsa05167:Kaposi sarcoma-associated herpesvirus infection	20	1.81818	0.00160719	LYN, RB1, MAP2K4, TCF7L2, CDKN1A, TCF7, STAT3, PIK3CB, GNG12, MAP1LC3B, CASP8, CDK6, CASP3, MAPK1, CYCS, KRAS, RAC1, CALM1	350	149	5732	2.19827	0.371772	0.0516087	0.0478586
REACTOME_PATHWAY	R-HSA-112315~Transmission across Chemical Synapses	29	2.63636	8.17162e-05	GABRB2, PRKAA2, AKAP5, SLC6A1, LIN7C, NCALD, CACNG8, GLRA3, PRKAR2A, NPTN, MAPK1, RAC1, KCNJ3, GABRA1, KCNJ6, PRKAB2, KCNJ10, SYT1, GABRA4, NRG1, GNG12, GRIN2B, DLG2, CAMK4, KRAS, CALM1, VAMP2	467	223	8050	2.24167	0.107084	0.0566293	0.0563842
INTERPRO	IPR001909:Krueppel-associated box	39	3.54545	0.000106033	ZNF791, ZNF627, ZNF528, ZNF229, ZNF844, ZNF667, ZNF765, ZNF589, ZNF225, ZNF302, ZNF544, ZNF566, ZNF268, ZNF300, ZKSCAN1, ZNF124, ZNF101, ZIK1, ZNF286A, ZNF562, ZNF584, ZNF561, ZNF141, ZNF460, ZFP69B, ZNF37A, ZNF616, ZNF514, ZNF415, ZNF436, ZNF677, ZSCAN25, ZNF655, ZNF599, ZNF675, ZNF136, ZNF256, ZNF233, ZNF772	797	321	12743	1.94255	0.111888	0.0593256	0.0593256
GOTERM_BP_ALL	GO:0031326~regulation of cellular biosynthetic process	255	23.1818	7.90375e-05	RB1, LPGAT1, TFRC, MYT1L, IKZF4, ELK3, EDNRA, SCP2, ZSCAN30, HABP4, ZNF844, SOX4, MEF2A, STARD4, NHLRC3, ZFP3, RPL22, TINF2, MIF4GD, RUNX2, ZSCAN25, ZFPM2, ALG10B, ATF3, ZNF275, ZBTB8A, EIF5A2, ZNF22, ZNF24, CDKN2AIP, C12ORF65, FXR1, NHLH2, CHTF8, MIER3, ZNF704, ZNF148, ZNF268, ZBED3, ZNF141, YES1, EGR3, ZNF260, ELL2, ACER2, ZNF37A, PKIA, CREBRF, REL, HBP1, HNRNPC, CALM1, CPEB3, ZNF136, CPEB2, ZN…	765	3368	12389	1.22615	0.410724	0.066105	0.0658975
GOTERM_BP_ALL	GO:0044700~single organism signaling	320	29.0909	0.00010688	RB1, GMFB, TFRC, RAPGEFL1, NUDT4, ELK3, RS1, GJA1, EDNRA, RASSF3, RASSF4, PEG10, DPYSL2, TNFSF10, RPL37, SAMD12, SOX4, SAMD10, MEF2A, PRKAB2, RSAD2, PRKCE, RPL22, ARRDC3, FRS2, ACSL4, YOD1, TMEM170B, RUNX2, CD2AP, RRAGD, C10ORF118, ALG10B, ATF3, PFN2, NLRX1, FICD, PEX11A, STC1, GSKIP, PTTG1IP, C9ORF72, CDKN2AIP, NEU3, BLOC1S6, ADAMTS13, RHOT1, TESPA1, RDH11, PRKAR2A, SCN3B, ZNF268, ZBED3, SRPK2, …	765	4389	12389	1.18075	0.510891	0.0732639	0.073034
GOTERM_BP_ALL	GO:0023052~signaling	323	29.3636	0.000109496	RB1, GMFB, TFRC, RAPGEFL1, NUDT4, ELK3, RS1, GJA1, EDNRA, RASSF3, RASSF4, PEG10, DPYSL2, TNFSF10, RPL37, SAMD12, SOX4, SAMD10, MEF2A, PRKAB2, RSAD2, PRKCE, RPL22, ARRDC3, FRS2, ACSL4, YOD1, TMEM170B, RUNX2, CD2AP, RRAGD, C10ORF118, ALG10B, ATF3, PFN2, NLRX1, FICD, PEX11A, STC1, GSKIP, PTTG1IP, C9ORF72, CDKN2AIP, NEU3, BLOC1S6, ADAMTS13, RHOT1, TESPA1, RDH11, PRKAR2A, SCN3B, ZNF268, ZBED3, SRPK2, …	765	4437	12389	1.17893	0.519381	0.0732639	0.073034
WIKIPATHWAYS	WP4216~Chromosomal and microsatellite instability in colorectal cancer	14	1.27273	0.000145404	TCF7L2, CDKN1A, SMAD3, TCF7, RHOA, TGFBR2, BCL2L11, CASP3, REL, BCL2, MAPK1, CYCS, KRAS, RAC1	345	70	5973	3.46261	0.0748474	0.077791	0.0747375
KEGG_PATHWAY	hsa05214:Glioma	12	1.09091	0.0027288	RB1, PDGFRA, CDKN1A, CDK6, CAMK4, PTEN, MAPK1, KRAS, PIK3CB, CALM1	350	69	5732	2.8482	0.546019	0.0788622	0.0731317
KEGG_PATHWAY	hsa01524:Platinum drug resistance	11	1	0.00301299	CDKN1A, CASP8, APAF1, GSTA4, SLC31A1, CASP3, BCL2, MAPK1, CYCS, PIK3CB, MAP3K5	350	60	5732	3.00248	0.581914	0.0791594	0.0734074
GOTERM_BP_ALL	GO:0009889~regulation of biosynthetic process	256	23.2727	0.000140768	RB1, LPGAT1, TFRC, MYT1L, IKZF4, ELK3, EDNRA, SCP2, ZSCAN30, HABP4, ZNF844, SOX4, MEF2A, STARD4, NHLRC3, ZFP3, RPL22, TINF2, MIF4GD, RUNX2, ZSCAN25, ZFPM2, ALG10B, ATF3, ZNF275, ZBTB8A, EIF5A2, ZNF22, ZNF24, CDKN2AIP, C12ORF65, FXR1, NHLH2, CHTF8, MIER3, ZNF704, ZNF148, ZNF268, ZBED3, ZNF141, YES1, EGR3, ZNF260, RAB27A, ELL2, ACER2, ZNF37A, PKIA, CREBRF, REL, HBP1, HNRNPC, CALM1, CPEB3, ZNF136, C…	765	3412	12389	1.21508	0.61013	0.0856251	0.0853564
UP_SEQ_FEATURE	ZN_FING:C2H2-type 5	53	4.81818	0.0001893	ZNF512B, ZNF451, IKZF4, SALL1, ZSCAN30, ZNF528, ZNF800, ZNF844, ZNF765, ZNF566, ZNF124, ZIK1, ZNF562, ZNF362, ZFP3, ZFP69B, ZFP91, ZNF514, ZNF436, ZNF677, ZSCAN25, ZNF599, ZNF675, ZNF594, ZNF275, ZNF791, PLAG1, ZNF22, ZBTB41, ZNF627, ZNF229, ZNF544, ZNF225, ZNF302, ZNF268, ZKSCAN1, ZNF300, ZNF101, ZNF286A, ZNF584, ZNF141, ZNF460, ZNF260, ZNF70, ZNF37A, ZNF616, ZNF415, ZNF655, ZNF654, ZNF136, ZNF6…	834	497	13281	1.69818	0.420733	0.0884797	0.0882956
UP_SEQ_FEATURE	ZN_FING:C2H2-type 7	47	4.27273	0.000227067	ZNF512B, ZNF594, ZNF275, ZNF791, PLAG1, ZBTB41, SALL1, ZSCAN30, ZNF627, ZNF528, ZNF229, ZNF800, ZNF844, ZNF667, ZNF765, ZNF225, ZNF302, ZNF544, ZNF566, ZNF268, ZNF300, ZNF124, ZNF101, ZIK1, ZNF286A, ZNF562, ZNF584, ZNF561, ZNF141, ZNF460, ZNF260, ZFP3, ZFP69B, ZNF70, ZNF37A, ZNF616, ZNF514, ZNF415, ZNF436, ZNF677, ZNF599, ZNF675, ZNF136, ZNF697, ZNF256, ZNF233, ZNF772	834	427	13281	1.75281	0.480524	0.0884797	0.0882956
UP_SEQ_FEATURE	DOMAIN:KRAB	38	3.45455	0.000245436	ZNF791, ZNF627, ZNF528, ZNF229, ZNF844, ZNF667, ZNF765, ZNF589, ZNF225, ZNF302, ZNF544, ZNF566, ZNF268, ZNF300, ZKSCAN1, ZNF124, ZNF101, ZIK1, ZNF286A, ZNF562, ZNF584, ZNF561, ZNF141, ZNF460, ZFP69B, ZNF37A, ZNF616, ZNF514, ZNF415, ZNF436, ZNF677, ZNF655, ZNF599, ZNF675, ZNF136, ZNF256, ZNF233, ZNF772	834	321	13281	1.88514	0.507334	0.0884797	0.0882956
UP_KW_CELLULAR_COMPONENT	KW-0770~Synapse	46	4.18182	0.00205841	CHRM2, GABRB2, GPM6A, RGS17, PTEN, AKAP5, SLC6A1, LIN7C, CPLX2, C9ORF72, SCAMP5, CACNG8, RIMS4, GLRA3, CAMK2N1, FRRS1L, CNR1, NPTN, RAC1, SH2D5, PRIMA1, GABRA1, SNAPIN, SYT2, SYT1, HOMER1, KCNB1, CADM2, GABRA4, SYT9, GRIN2B, TANC1, DLG2, OLFM3, RPS6KB1, SNPH, AAK1, VWC2, VAMP1, CPEB3, SHANK2, VAMP2, ARL8B, CPEB4, VAMP3	748	464	11972	1.58674	0.0941719	0.0909815	0.0909815
UP_KW_CELLULAR_COMPONENT	KW-0472~Membrane	367	33.3636	0.0037909	PI4K2B, SLC46A1, TMEM183A, CHIC1, LPGAT1, CCNI, PLEKHB2, TFRC, UXS1, C5ORF28, C2ORF88, LDLRAD3, SCAMP5, RS1, EFR3A, GJA1, EDNRA, C3ORF18, CCDC91, PEG10, DPYSL2, GOLGA1, TNFSF10, BCAP29, SEPHS1, CALN1, PRIMA1, ARL10, ST6GAL2, RSAD2, PRKCE, ARRDC3, FRS2, ACSL4, PHKA1, TMEM170B, TM4SF1, CYP2U1, ALG10B, PFN2, GPM6A, TMEM161B, NLRX1, FICD, PEX11A, EIF5A2, PTTG1IP, C9ORF72, KIAA0040, NEU3, BLOC1S6, SPA…	748	5294	11972	1.10955	0.166656	0.0909815	0.0909815
GOTERM_BP_ALL	GO:0007267~cell-cell signaling	106	9.63636	0.000163702	CHRM2, EDNRA, GJA1, RIMS4, SALL1, FRRS1L, TNFSF10, SOX4, PRKCE, RPL22, TMOD2, ADAM10, ACSL4, TMEM170B, C10ORF118, ROR1, NPTXR, PFN2, CSNK1G1, ARL6, TCF7, GSKIP, LIN7C, CPLX2, NDRG2, EFNA5, NEUROD1, EFNB2, SDCBP, BLOC1S6, EIF4EBP2, SCN3B, ZBED3, LYN, FZD3, SNAPIN, SYT2, EGR3, SMAD3, SYT1, HOMER1, HTR1F, SYT9, GRIN2B, UBAC2, NR4A2, DLG2, GNAQ, HBP1, AMOTL1, CALM1, CPEB3, SCN2B, GABRB2, DRAXIN, WNT2…	765	1210	12389	1.41872	0.665601	0.0912777	0.0909912
GOTERM_MF_ALL	GO:0005126~cytokine receptor binding	18	1.63636	0.00153798	EDA, SMAD3, FRS2, EFNA5, TGFBR2, RNF41, CD2AP, SOCS2, GREM1, SDCBP, SPRED1, CASP8, CXCL12, CASP3, TNFSF10, TRIM37, SH2B3, MYD88	797	122	12707	2.35233	0.854421	0.091693	0.0903747
UP_KW_PTM	KW-0564~Palmitate	29	2.63636	0.00770107	GPM6A, RNF11, CHIC1, TFRC, C2ORF88, AKAP5, SPRED1, CACNG8, EFR3A, UBL3, ARL13B, CNR1, RAC1, LYN, YES1, SYT1, KCNIP2, F3, RAP2C, RAP2A, DLG2, MBLAC2, GNAQ, PLSCR4, PLP1, MAP6D1, KRAS, RGS7BP, CDC42SE2	625	282	10206	1.67929	0.162899	0.0924129	0.0885624
WIKIPATHWAYS	WP2038~Microtubule cytoskeleton regulation	10	0.909091	0.000349301	SPRED1, DPYSL2, CFL2, GNAQ, CAMK4, TAOK1, STAT3, PTEN, TPPP, RAC1	345	40	5973	4.32826	0.170481	0.0934381	0.0897704
WIKIPATHWAYS	WP710~DNA damage response (only ATM dependent)	15	1.36364	0.000703906	TCF7L2, CDKN1A, SMAD3, WNT2B, TCF7, PTEN, PIK3CB, RHOA, BCL2L11, SCP2, BCL2, MAPK1, KRAS, RAC1, LDLR	345	92	5973	2.82278	0.313893	0.0934437	0.0897758
WIKIPATHWAYS	WP4685~Melanoma	12	1.09091	0.000930032	RB1, CDKN1A, CDK6, PTEN, MAPK1, KRAS, RAC1, PIK3CB, CALM1, ETS1	345	64	5973	3.2462	0.392133	0.0934437	0.0897758
WIKIPATHWAYS	WP1772~Apoptosis modulation and signaling	13	1.18182	0.00120286	HRK, APAF1, CASP7, BCL2L11, CASP8, CASP3, PEA15, TNFSF10, BCL2, CYCS, MYD88, BCL2L2, MAP3K5	345	76	5973	2.96144	0.474769	0.0934437	0.0897758
WIKIPATHWAYS	WP4539~Synaptic signaling pathways associated with autism spectrum disorder	10	0.909091	0.00142457	PRKAB2, PRKAA2, HOMER1, RPS6KB1, CAMK4, PTEN, MAPK1, KRAS, PIK3CB, GRIN2B	345	48	5973	3.60688	0.533589	0.0934437	0.0897758
WIKIPATHWAYS	WP4658~Small cell lung cancer	14	1.27273	0.00143635	CDKN1C, RB1, CDKN1A, CDKN2B, APAF1, PTEN, PIK3CB, CKS1B, CASP8, CDK6, CASP3, BCL2, RARB, CYCS	345	88	5973	2.75435	0.536523	0.0934437	0.0897758
WIKIPATHWAYS	WP1528~Physiological and pathological hypertrophy of the heart	7	0.636364	0.00152691	EDN1, PRKCE, STAT3, MAPK1, RAC1, CALM1, RHOA	345	23	5973	5.26919	0.558475	0.0934437	0.0897758
WIKIPATHWAYS	WP366~TGF-beta signaling pathway	17	1.54545	0.00157195	MEF2A, KLF10, MAP2K4, CDKN1A, CDKN2B, SMAD3, ETS1, RHOA, RUNX2, TGFBR2, KLF6, PRKAR2A, MAPK1, TAB1, RAC1, E2F5, ATF3	345	122	5973	2.41247	0.569003	0.0934437	0.0897758
UP_KW_PTM	KW-0636~Prenylation	17	1.54545	0.0129434	DIRAS2, RAB7L1, RAB27A, PHKA1, GNG12, RHOA, RAB22A, RAP2C, PTP4A1, RAB30, RAP2A, UBL3, RAB31, RAB12, KRAS, RAC1, RAB8B	625	142	10206	1.95495	0.258916	0.103547	0.0992327
GOTERM_BP_ALL	GO:2000112~regulation of cellular macromolecule biosynthetic process	241	21.9091	0.000207486	RB1, TFRC, MYT1L, IKZF4, ELK3, ZSCAN30, HABP4, ZNF844, SOX4, MEF2A, NHLRC3, ZFP3, RPL22, TINF2, MIF4GD, RUNX2, ZSCAN25, ZFPM2, ALG10B, ATF3, ZNF275, ZBTB8A, EIF5A2, ZNF22, ZNF24, CDKN2AIP, C12ORF65, FXR1, NHLH2, CHTF8, MIER3, ZNF704, ZNF148, ZNF268, ZBED3, ZNF141, YES1, EGR3, ZNF260, ELL2, ACER2, ZNF37A, PKIA, CREBRF, REL, HBP1, HNRNPC, CPEB3, ZNF136, CPEB2, ZNF256, CPEB4, CDKN1C, LIN54, CDKN1A, …	765	3199	12389	1.22005	0.750534	0.106792	0.106456
GOTERM_BP_ALL	GO:0001932~regulation of protein phosphorylation	94	8.54545	0.000230275	CDKN1C, RB1, CDKN1A, FLT1, CCNJ, CCNI, TFRC, PTEN, PIK3CB, IPO7, SPRED1, DEPTOR, LBH, CASP3, RB1CC1, NPTN, NCK2, CHP1, RAC1, YWHAG, MAP3K5, MAP2K4, PDGFRA, EDN1, NCBP2, PDE4D, LMO3, PRKCE, TNFRSF19, CTDSPL, ZFP91, NRG1, FRS2, EMP2, SIRT1, RHOA, TGFBR2, RNF41, GREM1, RAP2C, RAP2A, GPRC5B, MDFIC, ERP29, ADAM9, ROR1, ZNF675, CRK, ATF3, STK40, PFN2, NDRG4, PELI2, GSKIP, TWF1, EFNA5, NDRG2, DNAJC27, C…	765	1056	12389	1.44158	0.785822	0.110055	0.10971
GOTERM_BP_ALL	GO:0006357~regulation of transcription from RNA polymerase II promoter	167	15.1818	0.000251815	RB1, ZNF451, MYT1L, ARID4B, RORA, RORB, ETS1, IKZF4, ELK3, SALL1, ZSCAN30, NFATC2IP, ZNF844, ZNF566, SOX4, ZNF562, MEF2A, ZNF561, KDM2A, ZFP3, LMO3, ZBTB37, ZFP69B, RUNX2, TIMELESS, ZNF436, ZSCAN25, ZNF677, ZFPM2, ZNF675, ATF3, ZNF275, ZBTB8A, ZNF791, CBFB, TCF7, ZNF22, ZNF24, CDKN2AIP, NEUROD1, NHLH2, SDCBP, ATXN1, MIER3, ZNF704, ZNF667, SUDS3, ZNF148, ZNF302, ZNF544, ZNF268, ZNF300, ZKSCAN1, ZB…	765	2102	12389	1.28664	0.814575	0.112326	0.111974
UP_SEQ_FEATURE	DOMAIN:C2H2-type	50	4.54545	0.000357196	ZNF451, IKZF4, SALL1, ZSCAN30, ZNF800, ZNF844, ZNF566, ZIK1, ZNF562, ZNF561, KLF12, KLF13, ZBTB37, ZFP91, ZSCAN25, ZNF512, ZFPM2, ZNF594, ZNF275, ZBTB8A, ZNF791, PLAG1, ZNF22, ZNF24, ZBTB41, ZMAT3, ZNF704, ZNF229, ZNF667, ZNF589, ZNF148, ZNF544, ZNF302, ZNF268, ZKSCAN1, ZNF300, ZNF101, ZNF286A, ZNF584, ZNF141, EGR3, ZNF260, KLF7, KLF6, ZNF70, ZNF415, ZNF655, ZNF136, ZNF697, ZNF772	834	473	13281	1.68335	0.643114	0.114462	0.114223
KEGG_PATHWAY	hsa05163:Human cytomegalovirus infection	21	1.90909	0.00547598	RB1, PDGFRA, CDKN1A, STAT3, PIK3CB, GNG12, RHOA, CASP8, CXCL12, CDK6, RPS6KB1, CASP3, GNAQ, MAPK1, CYCS, KRAS, RAC1, CALM1, CRK	350	178	5732	1.93213	0.795443	0.117892	0.109326
KEGG_PATHWAY	hsa04215:Apoptosis - multiple species	7	0.636364	0.00585693	CASP7, BCL2L11, CASP8, APAF1, CASP3, BCL2, CYCS	350	28	5732	4.09429	0.816883	0.117892	0.109326
KEGG_PATHWAY	hsa04068:FoxO signaling pathway	15	1.36364	0.00601065	CDKN1A, CDKN2B, PRKAB2, SMAD3, PRKAA2, HOMER1, STAT3, PTEN, PIK3CB, SIRT1, TGFBR2, BCL2L11, TNFSF10, MAPK1, KRAS	350	109	5732	2.25374	0.824886	0.117892	0.109326
KEGG_PATHWAY	hsa04722:Neurotrophin signaling pathway	15	1.36364	0.00651812	MAP3K3, FRS2, PIK3CB, RHOA, CAMK4, BCL2, MAPK1, KRAS, RAC1, CALM1, SH2B3, CRK, MAP3K5	350	110	5732	2.23325	0.848914	0.117892	0.109326
KEGG_PATHWAY	hsa05161:Hepatitis B	17	1.54545	0.0065269	RB1, MAP2K4, CDKN1A, EGR3, SMAD3, APAF1, STAT3, PIK3CB, TGFBR2, CASP8, CASP3, BCL2, MAPK1, CYCS, KRAS, TAB1, MYD88	350	133	5732	2.09332	0.849299	0.117892	0.109326
UP_KW_LIGAND	KW-0479~Metal-binding	218	19.8182	0.00800722	MYT1L, IKZF4, NUDT4, ZSCAN30, PEG10, TNFSF10, ZNF844, RPL37, SEPHS1, CALN1, MBNL1, RSAD2, ZFP3, PRKCE, ZFYVE21, YOD1, THAP6, CYP2U1, RUFY2, ZSCAN25, ZFPM2, ZNF275, ZBTB8A, ZNF22, ZNF24, ADAMTS13, RHOT1, ZNF704, PCDHA4, ZNF148, ZNF268, ZBED3, ZNF141, ZRANB2, EGR3, NEBL, ZNF260, SIAH3, MEX3C, GRIN2B, ACER2, ZNF37A, CALU, TRMT13, CALM1, ZNF136, ZNF256, CPEB4, LIN54, CDKN1A, FKBP14, SLC6A1, ADO, CYB5…	336	3079	5273	1.11113	0.214303	0.120108	0.120108
GOTERM_BP_ALL	GO:0007154~cell communication	322	29.2727	0.000290334	RB1, GMFB, TFRC, RAPGEFL1, NUDT4, ELK3, RS1, GJA1, EDNRA, RASSF3, RASSF4, PEG10, DPYSL2, TNFSF10, RPL37, SAMD12, SOX4, SAMD10, MEF2A, PRKAB2, RSAD2, PRKCE, RPL22, ARRDC3, FRS2, ACSL4, YOD1, TMEM170B, RUNX2, CD2AP, RRAGD, C10ORF118, ALG10B, ATF3, PFN2, NLRX1, FICD, PEX11A, STC1, GSKIP, PTTG1IP, C9ORF72, CDKN2AIP, NEU3, BLOC1S6, ADAMTS13, RHOT1, TESPA1, RDH11, PRKAR2A, SCN3B, ZNF268, ZBED3, SRPK2, …	765	4472	12389	1.16608	0.856713	0.121414	0.121033
WIKIPATHWAYS	WP1971~Integrated cancer pathway	9	0.818182	0.00234577	RB1, CDKN1A, CDKN2B, SMAD3, CASP8, CASP3, PTEN, BCL2, MAP3K5	345	42	5973	3.70994	0.71534	0.123426	0.118581
WIKIPATHWAYS	WP254~Apoptosis	12	1.09091	0.00279807	HRK, MAP2K4, HELLS, CASP7, BCL2L11, CASP8, APAF1, CASP3, BCL2, TNFSF10, CYCS, BCL2L2	345	73	5973	2.84598	0.776662	0.123426	0.118581
WIKIPATHWAYS	WP2507~Nanomaterial induced apoptosis	6	0.545455	0.0028263	CASP7, CASP8, APAF1, CASP3, BCL2, CYCS	345	18	5973	5.77101	0.780018	0.123426	0.118581
WIKIPATHWAYS	WP231~TNF-alpha signaling pathway	13	1.18182	0.00320046	MAP2K4, MAP3K3, APAF1, KSR2, CASP7, CASP8, CASP3, REL, MAPK1, KRAS, TAB1, RAC1, MAP3K5	345	85	5973	2.64788	0.820035	0.123426	0.118581
WIKIPATHWAYS	WP4549~Fragile X syndrome	16	1.45455	0.00322984	GABRB2, GABRA1, HOMER1, PTEN, PIK3CB, AKAP5, SLC6A1, GRIN2B, MAP1LC3B, DEPTOR, RPS6KB1, CNR1, CAMK4, MAPK1, EIF4EBP2, KRAS	345	119	5973	2.3278	0.82285	0.123426	0.118581
GOTERM_BP_ALL	GO:0006915~apoptotic process	120	10.9091	0.000315129	RB1, TFRC, EDNRA, DEPTOR, PEG10, TNFSF10, BCAP29, SOX4, PHLDA3, MAP3K5, MEF2A, MAP2K4, PRKCE, RNF41, ELMO1, ERP29, ATF3, GSKIP, PTTG1IP, RTN4, SAV1, ZFP36L1, SOCS2, FXR1, NEUROD1, NHLH2, BCL2L13, BCL2L11, RHOT1, ZMAT3, SUDS3, ZNF268, IP6K2, SRPK2, LYN, FZD3, EGR3, SMAD3, CBX4, C6ORF120, SMAD5, KLHL20, ACER2, NR4A2, XKR8, AHI1, DAP, CXCL12, ARMC10, BCL2, CYCS, MDM4, CALM1, XKR4, XAF1, MYD88, BCL2L…	765	1429	12389	1.35995	0.878624	0.124031	0.123642
KEGG_PATHWAY	hsa00601:Glycosphingolipid biosynthesis - lacto and neolacto series	6	0.545455	0.00735394	FUT9, ST8SIA1, B3GNT5, B3GALT5, FUT1, B4GALT4	350	21	5732	4.67918	0.881536	0.125017	0.115933
GOTERM_BP_ALL	GO:0010556~regulation of macromolecule biosynthetic process	241	21.9091	0.000363034	RB1, TFRC, MYT1L, IKZF4, ELK3, ZSCAN30, HABP4, ZNF844, SOX4, MEF2A, NHLRC3, ZFP3, RPL22, TINF2, MIF4GD, RUNX2, ZSCAN25, ZFPM2, ALG10B, ATF3, ZNF275, ZBTB8A, EIF5A2, ZNF22, ZNF24, CDKN2AIP, C12ORF65, FXR1, NHLH2, CHTF8, MIER3, ZNF704, ZNF148, ZNF268, ZBED3, ZNF141, YES1, EGR3, ZNF260, ELL2, ACER2, ZNF37A, PKIA, CREBRF, REL, HBP1, HNRNPC, CPEB3, ZNF136, CPEB2, ZNF256, CPEB4, CDKN1C, LIN54, CDKN1A, …	765	3228	12389	1.20909	0.911919	0.125252	0.124859
GOTERM_BP_ALL	GO:0006469~negative regulation of protein kinase activity	25	2.27273	0.000367299	CDKN1C, LYN, RB1, CDKN1A, CDKN2B, PTEN, GSKIP, PIK3CB, IPO7, SIRT1, HIPK3, SPRED1, DBNDD2, DEPTOR, CAMK2N1, PKIA, CASP3, PRKAR2A, GNAQ, CHP1, NF2, ZNF675, SH2B3, YWHAG	765	183	12389	2.2124	0.914398	0.125252	0.124859
GOTERM_BP_ALL	GO:0035270~endocrine system development	15	1.36364	0.000391046	CDKN1C, PDGFRA, GDF11, EDN1, SMAD3, ONECUT2, THRA, ASCL1, NEUROD1, EDNRA, SALL1, CDK6, ZNF800, MAPK1, SOX4	765	81	12389	2.99903	0.926978	0.125252	0.124859
GOTERM_BP_ALL	GO:0008219~cell death	136	12.3636	0.000393109	RB1, TFRC, ETS1, EDNRA, DEPTOR, RASSF3, PEG10, TNFSF10, BCAP29, CHP1, SOX4, PHLDA3, MAP3K5, MEF2A, MAP2K4, PRKCE, FRS2, RNF41, ELMO1, ERP29, ZFPM2, ATF3, GSKIP, PTTG1IP, RTN4, SAV1, ZFP36L1, SOCS2, FXR1, NEUROD1, EFNB2, NHLH2, TMEM123, BCL2L13, BCL2L11, RHOT1, ZMAT3, SUDS3, ZNF268, IP6K2, SRPK2, LYN, FZD3, EGR3, SMAD3, CBX4, BTBD10, GRIN2B, C6ORF120, SMAD5, KLHL20, ACER2, NR4A2, XKR8, AHI1, DAP, …	765	1667	12389	1.32123	0.92798	0.125252	0.124859
KEGG_PATHWAY	hsa05226:Gastric cancer	15	1.36364	0.00824904	RB1, TCF7L2, CDKN1A, CDKN2B, FZD3, SMAD3, WNT2B, TCF7, PIK3CB, TGFBR2, RPS6KB1, BCL2, MAPK1, RARB, KRAS	350	113	5732	2.17396	0.908723	0.126704	0.117497
KEGG_PATHWAY	hsa04130:SNARE interactions in vesicular transport	7	0.636364	0.00833001	GOSR1, VTI1A, STX6, VAMP1, BET1L, VAMP2, VAMP3	350	30	5732	3.82133	0.910852	0.126704	0.117497
GOTERM_BP_ALL	GO:0023051~regulation of signaling	212	19.2727	0.00041789	RB1, TFRC, RS1, GJA1, PEG10, TNFSF10, RPL37, SOX4, RSAD2, PRKCE, RPL22, ARRDC3, FRS2, ACSL4, TMEM170B, RUNX2, CD2AP, RRAGD, ALG10B, ATF3, PFN2, NLRX1, FICD, GSKIP, PTTG1IP, C9ORF72, CDKN2AIP, NEU3, TESPA1, RDH11, ZNF268, ZBED3, NTNG1, LYN, GPR17, SNAPIN, HOMER1, GRIN2B, GPR137C, UBAC2, PEX5L, ARMC10, CREBRF, REL, NMT2, CALM1, CPEB3, CDC42SE2, CDKN1C, HRK, ARHGAP1, SLC6A1, SERP1, NKIRAS2, PEA15, R…	765	2795	12389	1.22837	0.938988	0.127096	0.126697
GOTERM_BP_ALL	GO:0010468~regulation of gene expression	260	23.6364	0.000476814	RB1, TFRC, MYT1L, LDLRAD3, IKZF4, ELK3, GJA1, ZSCAN30, HABP4, ZNF844, SOX4, MEF2A, MBNL1, NHLRC3, ZFP3, RPL22, MIF4GD, RUNX2, ZSCAN25, ZFPM2, ATF3, ZNF275, ZBTB8A, EIF5A2, ZNF22, ZNF24, CDKN2AIP, C12ORF65, FXR1, NHLH2, MIER3, ZNF704, ZNF148, ZNF268, ZBED3, SRPK2, ZNF141, YES1, EGR3, ZNF260, RAB27A, ELL2, ZNF37A, PKIA, CREBRF, REL, HBP1, HNRNPC, CPEB3, ZNF136, CPEB2, ZNF256, CPEB4, CDKN1C, LIN54, …	765	3534	12389	1.19147	0.958874	0.138711	0.138276
KEGG_PATHWAY	hsa04710:Circadian rhythm	7	0.636364	0.00981319	PRKAB2, PRKAA2, BHLHE41, CRY1, FBXL3, RORA, RORB	350	31	5732	3.69806	0.942157	0.139504	0.129367
KEGG_PATHWAY	hsa05212:Pancreatic cancer	11	1	0.0101924	RB1, CDKN1A, SMAD3, CDK6, RPS6KB1, STAT3, MAPK1, KRAS, RAC1, PIK3CB, TGFBR2	350	71	5732	2.5373	0.948218	0.139504	0.129367
KEGG_PATHWAY	hsa05160:Hepatitis C	15	1.36364	0.0111024	RB1, CDKN1A, RSAD2, APAF1, STAT3, PIK3CB, CASP8, CDK6, PPP2R2C, CASP3, MAPK1, CYCS, KRAS, LDLR, YWHAG	350	117	5732	2.09963	0.960305	0.139504	0.129367
KEGG_PATHWAY	hsa04371:Apelin signaling pathway	15	1.36364	0.0111024	MEF2A, PRKAB2, SMAD3, PRKAA2, PRKCE, GNG12, MAP1LC3B, RPS6KB1, CAMK4, GNAQ, MAPK1, KRAS, CALM1	350	117	5732	2.09963	0.960305	0.139504	0.129367
GOTERM_BP_ALL	GO:0007517~muscle organ development	34	3.09091	0.000512343	RB1, MTPN, BTG2, HLF, PTEN, SAV1, FXR1, EFNB2, GJA1, EDNRA, SERP1, SGCD, ERBB3, CFL2, FKTN, ZBTB18, MEF2A, EGLN1, EDN1, EGR3, SMAD3, HOMER1, FRS2, NRG1, GPCPD1, SIRT1, RHOA, TGFBR2, GREM1, RPS6KB1, BCL2, KRAS, ZFPM2, ATF3	765	291	12389	1.89217	0.967579	0.140325	0.139885
GOTERM_BP_ALL	GO:0010646~regulation of cell communication	209	19	0.000542924	RB1, TFRC, RS1, GJA1, PEG10, TNFSF10, RPL37, SOX4, RSAD2, PRKCE, RPL22, ARRDC3, FRS2, ACSL4, TMEM170B, RUNX2, CD2AP, RRAGD, ALG10B, ATF3, PFN2, NLRX1, FICD, GSKIP, PTTG1IP, C9ORF72, CDKN2AIP, NEU3, TESPA1, RDH11, ZNF268, ZBED3, NTNG1, LYN, GPR17, SNAPIN, HOMER1, GRIN2B, GPR137C, UBAC2, PEX5L, ARMC10, CREBRF, REL, NMT2, CALM1, CPEB3, CDC42SE2, CDKN1C, HRK, ARHGAP1, SLC6A1, SERP1, NKIRAS2, PEA15, R…	765	2763	12389	1.22501	0.973581	0.140325	0.139885
GOTERM_BP_ALL	GO:0060537~muscle tissue development	35	3.18182	0.000545279	RB1, MTPN, BTG2, NDRG4, HLF, PTEN, SAV1, EFNB2, GJA1, EDNRA, SGCD, ERBB3, CFL2, ZBTB18, MEF2A, EGLN1, MAP2K4, PDGFRA, EDN1, SMAD3, HOMER1, NEBL, FRS2, NRG1, GPCPD1, SMAD5, RHOA, TGFBR2, GREM1, RPS6KB1, BCL2, RARB, KRAS, ZFPM2, ATF3	765	304	12389	1.86453	0.973995	0.140325	0.139885
UP_KW_LIGAND	KW-0342~GTP-binding	30	2.72727	0.0141424	ARL6, GIMAP1, DIRAS2, AK3, AK4, DNAJC27, RAB22A, RHOT1, ARL13B, NKIRAS2, RAC1, GBP3, RAB8B, ARL10, ARL15, RAB7L1, RAB27A, RHOA, DNM3, RAP2C, ARL4A, RAP2A, RAB30, RAB31, RAB12, GNAQ, RRAGD, KRAS, ARL8B, ARF6	336	300	5273	1.56935	0.347732	0.141424	0.141424
WIKIPATHWAYS	WP5205~Clock-controlled autophagy in bone metabolism	11	1	0.00413068	EFNB2, MAP1LC3B, PRKAA2, ATG16L1, RB1CC1, BCL2, BHLHE41, CRY1, RORB, SMAD5, RUNX2	345	66	5973	2.88551	0.890791	0.147328	0.141545
REACTOME_PATHWAY	R-HSA-109606~Intrinsic Pathway for Apoptosis	11	1	0.000408355	CASP7, BCL2L11, CASP8, APAF1, CASP3, STAT3, BCL2, MAPK1, CYCS, DYNLL2, YWHAG	467	49	8050	3.86968	0.432262	0.148695	0.148051
REACTOME_PATHWAY	R-HSA-212436~Generic Transcription Pathway	86	7.81818	0.000607854	RB1, CDKN1A, BTG2, COX7B, THRA, PTEN, RORA, COX7C, ZNF528, ZNF566, YWHAG, ZNF124, ZIK1, ZNF562, ZNF561, RMI2, PRKAB2, CNOT6L, APAF1, ZFP69B, SIRT1, RUNX2, RRM2B, RRAGD, ZNF514, RARB, ZNF436, ZNF677, ZSCAN25, ZNF599, ZNF675, ZNF233, ZNF791, PRKAA2, CBFB, TCF7, BCL2L11, ZNF704, ZNF627, POLR2D, MAPK1, ZNF667, ZNF589, ZNF544, E2F5, ZNF225, ZNF302, ZNF268, ZKSCAN1, ZNF300, ZNF101, ZNF286A, ZNF584, TCF…	467	1049	8050	1.41319	0.569471	0.148695	0.148051
REACTOME_PATHWAY	R-HSA-112316~Neuronal System	36	3.27273	0.000628119	GABRB2, PRKAA2, AKAP5, SLC6A1, LIN7C, NCALD, CACNG8, GLRA3, PRKAR2A, NPTN, MAPK1, KCNN3, RAC1, KCNJ3, GABRA1, KCNJ6, PRKAB2, SYT2, KCNJ10, SYT1, HOMER1, KCNB1, GABRA4, KCNJ14, NRG1, SYT9, GNG12, GRIN2B, DLG2, CAMK4, KRAS, CALM1, SHANK2, VAMP2	467	341	8050	1.81981	0.581403	0.148695	0.148051
REACTOME_PATHWAY	R-HSA-438064~Post NMDA receptor activation events	13	1.18182	0.000689756	PRKAB2, DLG2, PRKAA2, PRKAR2A, CAMK4, MAPK1, KRAS, NRG1, RAC1, CALM1, GRIN2B	467	71	8050	3.1562	0.6157	0.148695	0.148051
REACTOME_PATHWAY	R-HSA-6802952~Signaling by BRAF and RAF1 fusions	12	1.09091	0.000750985	FXR1, CLCN6, BCL2L11, FAM114A2, FAM131B, MAPK1, KRAS, KSR2, CALM1, QKI	467	62	8050	3.33633	0.646989	0.148695	0.148051
WIKIPATHWAYS	WP4864~Host-pathogen interaction of human coronaviruses - apoptosis	6	0.545455	0.0046501	CASP7, BCL2L11, CASP8, APAF1, CASP3, BCL2	345	20	5973	5.19391	0.917388	0.148865	0.143022
WIKIPATHWAYS	WP2261~Glioblastoma signaling pathways	12	1.09091	0.00473029	RB1, MAP2K4, PDGFRA, CDKN1A, CDKN2B, CDK6, ERBB3, PTEN, MAPK1, MDM4, KRAS, PIK3CB	345	78	5973	2.66355	0.920874	0.148865	0.143022
WIKIPATHWAYS	WP4666~Hepatitis B infection	16	1.45455	0.00516944	MAP2K4, CDKN1A, EGR3, SMAD3, APAF1, STAT3, PIK3CB, TGFBR2, CASP8, CASP3, BCL2, MAPK1, CYCS, KRAS, TAB1, MYD88	345	125	5973	2.21607	0.937515	0.149147	0.143292
WIKIPATHWAYS	WP314~Fas ligand pathway and stress induction of heat shock proteins	8	0.727273	0.0052968	RB1, MAP2K4, CASP7, CASP8, APAF1, CASP3, BCL2, CYCS	345	38	5973	3.64485	0.941651	0.149147	0.143292
KEGG_PATHWAY	hsa04933:AGE-RAGE signaling pathway in diabetic complications	12	1.09091	0.0133931	EDN1, SMAD3, CASP3, PRKCE, STAT3, BCL2, MAPK1, KRAS, RAC1, PIK3CB, F3, TGFBR2	350	85	5732	2.31207	0.979693	0.150036	0.139134
KEGG_PATHWAY	hsa05222:Small cell lung cancer	12	1.09091	0.0133931	RB1, CDKN1A, CDKN2B, CDK6, APAF1, CASP3, PTEN, BCL2, RARB, CYCS, PIK3CB, CKS1B	350	85	5732	2.31207	0.979693	0.150036	0.139134
KEGG_PATHWAY	hsa01521:EGFR tyrosine kinase inhibitor resistance	11	1	0.0134981	PDGFRA, BCL2L11, ERBB3, RPS6KB1, STAT3, PTEN, BCL2, MAPK1, KRAS, NRG1, PIK3CB	350	74	5732	2.43444	0.980307	0.150036	0.139134
WIKIPATHWAYS	WP4255~Non-small cell lung cancer	11	1	0.00571302	RB1, CDKN1A, CASP8, CDK6, CASP3, STAT3, MAPK1, RARB, CYCS, KRAS, PIK3CB	345	69	5973	2.76005	0.953357	0.152823	0.146825
REACTOME_PATHWAY	R-HSA-442755~Activation of NMDA receptors and postsynaptic events	14	1.27273	0.000883846	PRKAB2, DLG2, PRKAA2, PRKAR2A, CAMK4, MAPK1, KRAS, NRG1, RAC1, CALM1, LIN7C, GRIN2B	467	83	8050	2.90756	0.706405	0.153126	0.152463
WIKIPATHWAYS	WP4540~Hippo signaling regulation pathways	13	1.18182	0.00614913	PDGFRA, TCF7L2, PRKAB2, FLT1, SMAD3, PRKAA2, PRKCE, TCF7, RHOA, PRKAR2A, GNAQ, NF2, RAC1	345	92	5973	2.44641	0.963115	0.153446	0.147423
WIKIPATHWAYS	WP2864~Apoptosis-related network due to altered Notch3 in ovarian cancer	9	0.818182	0.00630994	HELLS, CDKN1A, CASP7, ERBB3, RPS6KB1, SERBP1, MAPK1, NRG1, ETS1	345	49	5973	3.17995	0.966174	0.153446	0.147423
WIKIPATHWAYS	WP2855~Dopaminergic neurogenesis	5	0.454545	0.00682277	NR4A2, CDKN1C, NEUROD1, STAT3, ASCL1	345	14	5973	6.18323	0.974337	0.158704	0.152474
WIKIPATHWAYS	WP363~Wnt signaling pathway	9	0.818182	0.00714566	TCF7L2, GJA1, CDK6, MAPK1, ROR1, TCF4, RAC1, RHOA, CSNK1G1	345	50	5973	3.11635	0.978434	0.159289	0.153036
WIKIPATHWAYS	WP4263~Pancreatic adenocarcinoma pathway	12	1.09091	0.00759642	RB1, CDKN1A, SMAD3, CDK6, RPS6KB1, STAT3, MAPK1, KRAS, RAC1, PIK3CB, RHOA, TGFBR2	345	83	5973	2.50309	0.983086	0.159753	0.153483
WIKIPATHWAYS	WP536~Calcium regulation in cardiac cells	16	1.45455	0.00796207	CHRM2, RGS17, KCNB1, PRKCE, GNG12, GJA1, STIM2, PKIA, PRKAR2A, CAMK4, GNAQ, CALM1, YWHAG, KCNJ3	345	131	5973	2.11457	0.986112	0.159753	0.153483
WIKIPATHWAYS	WP195~IL-1 signaling pathway	9	0.818182	0.00806231	MAP3K2, MAP2K4, MAP3K3, PELI2, UBE2N, REL, MAPK1, TAB1, MYD88	345	51	5973	3.05524	0.986843	0.159753	0.153483
REACTOME_PATHWAY	R-HSA-5339562~Uptake and actions of bacterial toxins	8	0.727273	0.00106569	MAP2K4, SYT2, SYT1, VAMP1, CALM1, VAMP2	467	29	8050	4.75522	0.771868	0.164116	0.163405
GOTERM_BP_ALL	GO:0012501~programmed cell death	125	11.3636	0.000705676	RB1, TFRC, ETS1, EDNRA, DEPTOR, RASSF3, PEG10, TNFSF10, BCAP29, SOX4, PHLDA3, MAP3K5, MEF2A, MAP2K4, PRKCE, FRS2, RNF41, ELMO1, ERP29, ATF3, GSKIP, PTTG1IP, RTN4, SAV1, ZFP36L1, SOCS2, FXR1, NEUROD1, NHLH2, BCL2L13, BCL2L11, RHOT1, ZMAT3, SUDS3, ZNF268, IP6K2, SRPK2, LYN, FZD3, EGR3, SMAD3, CBX4, C6ORF120, SMAD5, KLHL20, ACER2, NR4A2, XKR8, AHI1, DAP, CXCL12, ARMC10, BCL2, ANP32E, CYCS, MDM4, NF2…	765	1532	12389	1.32137	0.991115	0.17172	0.171182
GOTERM_BP_ALL	GO:0014706~striated muscle tissue development	33	3	0.000725161	RB1, BTG2, NDRG4, HLF, PTEN, SAV1, EFNB2, GJA1, EDNRA, SGCD, ERBB3, CFL2, ZBTB18, MEF2A, EGLN1, MAP2K4, PDGFRA, EDN1, HOMER1, NEBL, FRS2, NRG1, GPCPD1, SMAD5, RHOA, TGFBR2, GREM1, RPS6KB1, BCL2, RARB, KRAS, ZFPM2, ATF3	765	285	12389	1.87518	0.992201	0.17172	0.171182
GOTERM_BP_ALL	GO:0061061~muscle structure development	52	4.72727	0.000771036	RB1, BTG2, BHLHE41, PTEN, RORA, GJA1, EDNRA, SGCD, SERP1, CFL2, CASP3, SOX4, MAP3K5, MEF2A, MAP2K4, PDGFRA, MBNL1, EDN1, TMOD2, NRG1, FRS2, GPCPD1, SIRT1, RHOA, TGFBR2, GREM1, TANC1, RARB, ZFPM2, ATF3, RNF165, MTPN, HLF, ZFP36L1, SAV1, FXR1, EFNB2, FBXO40, ERBB3, FKTN, EGLN1, ZBTB18, TCF7L2, EGR3, SMAD3, HOMER1, NEBL, QKI, XKR8, RPS6KB1, BCL2, KRAS	765	524	12389	1.60711	0.994264	0.17172	0.171182
GOTERM_BP_ALL	GO:0043170~macromolecule metabolic process	489	44.4545	0.000786636	RB1, GMFB, TFRC, MYT1L, ELK3, GJA1, LSM11, ZSCAN30, RPL37, MEF2A, MBNL1, PRKAB2, NHLRC3, PRKCE, RPL22, PHKA1, FRS2, CD2AP, ZSCAN25, ALG10B, ATF3, ZNF275, ZBTB8A, FICD, ZNF22, ZNF24, C9ORF72, C12ORF65, BLOC1S6, ADAMTS13, PRKAR2A, ZNF148, ZNF268, NAA50, LYN, SNAPIN, ZNF141, PRPF38A, ZNF260, MEX3C, ELL2, GRIN2B, ZNF37A, PKIA, REL, NMT2, HBP1, HNRNPC, CPEB3, ZNF136, CPEB2, ZNF256, CPEB4, CDKN1C, PIGS…	765	7233	12389	1.09488	0.994833	0.17172	0.171182
GOTERM_BP_ALL	GO:0051248~negative regulation of protein metabolic process	80	7.27273	0.000845742	CDKN1C, RB1, ZNF451, CDKN1A, BTG2, PUS10, PTEN, PIK3CB, IPO7, SPRED1, DEPTOR, CASP3, TIMP2, NCK2, CHP1, RPL37, SOX4, YWHAG, EDN1, NHLRC3, NCBP2, VBP1, PDE4D, LMO3, PRKCE, TINF2, CTDSPL, YOD1, NRG1, SIRT1, GREM1, CRY1, SPOPL, PFDN1, ZNF675, ATF3, PFDN6, BEX4, PRKAA2, DERL2, GSKIP, NDRG2, C9ORF72, RTN4, ZFP36L1, FXR1, CST3, SDCBP, CAMK2N1, PRKAR2A, EIF4EBP2, TPPP, SH2B3, LDLR, FKTN, ZBED3, LYN, CDK…	765	902	12389	1.43634	0.996522	0.17172	0.171182
GOTERM_BP_ALL	GO:0007268~chemical synaptic transmission	55	5	0.000943716	CHRM2, GABRB2, ELAVL4, PTEN, SLC6A1, RIMS4, FRRS1L, NPTN, YWHAG, LYNX1, EDN1, PRKCE, RPL22, TMOD2, SNPH, NPTXR, SHANK2, VAMP2, PFN2, SLC24A2, AKAP5, LIN7C, CPLX2, SDCBP, BLOC1S6, CACNG8, GLRA3, PDZD11, CNR1, EIF4EBP2, MAPK1, RIC3, GABRA1, SNAPIN, EGR3, KCNJ10, SYT2, SYT1, HOMER1, HTR1F, KCNB1, KCNIP2, GABRA4, SYT9, GRIN2B, P2RX6, DLG2, PLP1, KRAS, CALM1, CPEB3, SCN2B	765	568	12389	1.56816	0.998195	0.17172	0.171182
GOTERM_BP_ALL	GO:0098916~anterograde trans-synaptic signaling	55	5	0.000943716	CHRM2, GABRB2, ELAVL4, PTEN, SLC6A1, RIMS4, FRRS1L, NPTN, YWHAG, LYNX1, EDN1, PRKCE, RPL22, TMOD2, SNPH, NPTXR, SHANK2, VAMP2, PFN2, SLC24A2, AKAP5, LIN7C, CPLX2, SDCBP, BLOC1S6, CACNG8, GLRA3, PDZD11, CNR1, EIF4EBP2, MAPK1, RIC3, GABRA1, SNAPIN, EGR3, KCNJ10, SYT2, SYT1, HOMER1, HTR1F, KCNB1, KCNIP2, GABRA4, SYT9, GRIN2B, P2RX6, DLG2, PLP1, KRAS, CALM1, CPEB3, SCN2B	765	568	12389	1.56816	0.998195	0.17172	0.171182
GOTERM_BP_ALL	GO:0007165~signal transduction	289	26.2727	0.000948159	RB1, GMFB, TFRC, RAPGEFL1, NUDT4, ELK3, RS1, GJA1, EDNRA, RASSF3, RASSF4, PEG10, DPYSL2, TNFSF10, RPL37, SAMD12, SOX4, SAMD10, MEF2A, PRKAB2, RSAD2, PRKCE, ARRDC3, FRS2, YOD1, TMEM170B, RUNX2, CD2AP, RRAGD, ALG10B, ATF3, NLRX1, FICD, PEX11A, STC1, GSKIP, PTTG1IP, C9ORF72, CDKN2AIP, NEU3, ADAMTS13, RHOT1, TESPA1, RDH11, PRKAR2A, ZNF268, ZBED3, SRPK2, LYN, GPR17, FZD3, YES1, HOMER1, IFNLR1, GNG12, …	765	4023	12389	1.16338	0.998248	0.17172	0.171182
GOTERM_BP_ALL	GO:0007399~nervous system development	163	14.8182	0.00096894	RB1, CHRM2, GMFB, MYT1L, RORA, RORB, RAPGEFL1, EDNRA, GJA1, SALL1, DPYSL2, SOX4, PCDHAC2, MEF2A, MYLIP, MBNL1, TMOD2, VASH2, FRS2, ACSL4, PCDHA10, RUNX2, OLFM3, ROR1, GPM6A, NDRG4, PFKFB3, TWF1, CPLX2, NDRG2, ZNF24, EFNA5, FUT1, C9ORF72, RTN4, ZFP36L1, SOCS2, NEUROD1, EFNB2, BLOC1S5, NHLH2, SDCBP, BLOC1S6, SPAST, BCL2L11, ATXN1, FUT9, BTBD3, BLOC1S3, ST8SIA4, PCDHA4, TPPP, SUDS3, ZNF148, SCN3B, N…	765	2103	12389	1.25523	0.998476	0.17172	0.171182
GOTERM_BP_ALL	GO:0048857~neural nucleus development	12	1.09091	0.000970449	NFIB, BCL2, PLP1, SUDS3, CALM1, NDRG2, ZNF148, ASCL1, RHOA, CDK5R1	765	60	12389	3.23895	0.998491	0.17172	0.171182
GOTERM_BP_ALL	GO:0006468~protein phosphorylation	119	10.8182	0.000972894	RB1, CCNJ, GMFB, TFRC, CCNI, IPO7, EDNRA, DEPTOR, CHP1, MAP3K5, MEF2A, MAP2K4, PDGFRA, PRKAB2, LMO3, PRKCE, ADAM10, FRS2, RNF41, ERP29, ADAM9, ROR1, ZNF675, ATF3, PFN2, CSNK1G1, NDRG4, GSKIP, TWF1, NDRG2, EFNA5, DNAJC27, C9ORF72, ZFP36L1, FXR1, SDCBP, STK33, PRRC1, PRKAR2A, ZNF268, ZBED3, SRPK2, LYN, YES1, SMAD3, SMAD5, MOB1B, CNOT7, CDK6, PKIA, GNAQ, AAK1, BCL2, NF2, TAB1, CALM1, MAP3K13, MYD88,…	765	1458	12389	1.3218	0.998516	0.17172	0.171182
GOTERM_BP_ALL	GO:0001933~negative regulation of protein phosphorylation	38	3.45455	0.000975247	CDKN1C, RB1, CDKN1A, PTEN, GSKIP, PIK3CB, NDRG2, IPO7, C9ORF72, SPRED1, DEPTOR, CAMK2N1, CASP3, PRKAR2A, NCK2, CHP1, SH2B3, YWHAG, ZBED3, FKTN, LYN, CDKN2B, LMO3, PDE4D, CTDSPL, SIRT1, HIPK3, GREM1, DBNDD2, PKIA, GNAQ, NF2, CALM1, ZNF675, ATF3	765	351	12389	1.75328	0.998539	0.17172	0.171182
GOTERM_BP_ALL	GO:0045859~regulation of protein kinase activity	50	4.54545	0.00104034	CDKN1C, RB1, CDKN1A, FLT1, CCNJ, CCNI, PTEN, GSKIP, PIK3CB, IPO7, SPRED1, DEPTOR, PRRC1, ERBB3, CAMK2N1, CASP3, PRKAR2A, NCK2, CHP1, SH2B3, YWHAG, MAP3K5, LYN, CDKN2B, EDN1, ATP2B4, ZFP91, NRG1, EMP2, SIRT1, HIPK3, RHOA, TGFBR2, GREM1, RAP2C, DBNDD2, GPRC5B, PKIA, GNAQ, ERP29, ADAM9, NF2, TAB1, CALM1, MAP3K13, ZNF675, CDK5R1	765	505	12389	1.60344	0.999055	0.174828	0.17428
GOTERM_BP_ALL	GO:0031400~negative regulation of protein modification process	51	4.63636	0.00104516	CDKN1C, RB1, BEX4, ZNF451, CDKN1A, PRKAA2, PTEN, GSKIP, PIK3CB, NDRG2, IPO7, C9ORF72, SPRED1, DEPTOR, CAMK2N1, CASP3, PRKAR2A, NCK2, CHP1, RPL37, TPPP, SH2B3, SOX4, YWHAG, FKTN, ZBED3, LYN, CDKN2B, PDE4D, LMO3, PRKCE, TINF2, CTDSPL, ATP2B4, OXR1, SIRT1, HIPK3, ACER2, GREM1, DBNDD2, PKIA, GNAQ, CRY1, SPOPL, NF2, CALM1, ZNF675, ATF3	765	518	12389	1.59447	0.999085	0.174828	0.17428
UP_KW_BIOLOGICAL_PROCESS	KW-0524~Neurogenesis	27	2.45455	0.00727107	GPM6A, MYT1L, PTEN, GDPD5, EFNA5, NDRG2, ASCL1, CPLX2, RTN4, NEUROD1, EFNB2, SPAST, DPYSL2, BTBD3, NPTN, C21ORF91, ZSWIM6, ZNF488, NTNG1, MEF2A, FZD3, FBXL17, SEMA4G, NOVA1, DCX, TCF4, ARF6	502	247	7897	1.71959	0.507308	0.176323	0.174506
GOTERM_BP_ALL	GO:0044260~cellular macromolecule metabolic process	461	41.9091	0.00113246	RB1, GMFB, TFRC, MYT1L, ELK3, LSM11, ZSCAN30, RPL37, MEF2A, MBNL1, PRKAB2, NHLRC3, PRKCE, RPL22, PHKA1, FRS2, CD2AP, ZSCAN25, ALG10B, ATF3, ZNF275, ZBTB8A, FICD, ZNF22, ZNF24, C9ORF72, C12ORF65, ADAMTS13, PRKAR2A, ZNF148, ZNF268, NAA50, LYN, ZNF141, PRPF38A, ZNF260, MEX3C, ELL2, GRIN2B, ZNF37A, PKIA, REL, NMT2, HBP1, HNRNPC, CPEB3, ZNF136, CPEB2, ZNF256, CPEB4, CDKN1C, PIGS, LIN54, CDKN1A, BTG2, …	765	6794	12389	1.09888	0.99949	0.178148	0.177589
GOTERM_BP_ALL	GO:0071901~negative regulation of protein serine/threonine kinase activity	16	1.45455	0.00115168	LYN, CDKN1C, RB1, CDKN1A, CDKN2B, PTEN, PIK3CB, SIRT1, IPO7, HIPK3, PKIA, CASP3, PRKAR2A, CHP1, ZNF675, SH2B3	765	100	12389	2.59116	0.999552	0.178148	0.177589
GOTERM_BP_ALL	GO:0051171~regulation of nitrogen compound metabolic process	259	23.5455	0.00117472	RB1, TFRC, MYT1L, IKZF4, ELK3, EDNRA, ZSCAN30, HABP4, ZNF844, SOX4, MEF2A, MBNL1, NHLRC3, ZFP3, RPL22, TINF2, MIF4GD, RUNX2, ZSCAN25, ZFPM2, ATF3, ZNF275, ZBTB8A, EIF5A2, ZNF22, ZNF24, CDKN2AIP, C12ORF65, FXR1, NHLH2, CHTF8, MIER3, ZNF704, ZNF148, ZNF268, ZBED3, SRPK2, ZNF141, YES1, EGR3, ZNF260, ELL2, ZNF37A, PKIA, CREBRF, REL, HBP1, HNRNPC, CALM1, CPEB3, ZNF136, CPEB2, ZNF256, CPEB4, CDKN1C, LI…	765	3569	12389	1.17524	0.999616	0.178148	0.177589
GOTERM_BP_ALL	GO:0006464~cellular protein modification process	235	21.3636	0.00119813	RB1, GMFB, CCNJ, CCNI, TFRC, UBE2L6, EDNRA, RPL37, SEPHS1, SOX4, MEF2A, PRKAB2, ST6GAL2, NHLRC3, PRKCE, TINF2, ARRDC3, FRS2, YOD1, ALG10B, ATF3, PFN2, BEX4, FICD, DCUN1D4, TWF1, GSKIP, DCUN1D2, PTTG1IP, C9ORF72, FXR1, PRRC1, PRKAR2A, ST8SIA4, MLEC, ZNF268, ZBED3, SRPK2, NAA50, LYN, YES1, ST8SIA1, SIAH3, ST8SIA3, MEX3C, ACER2, PARP11, NCEH1, PKIA, NMT2, FBXL3, CALM1, CDKN1C, PIGS, CDKN1A, BTG2, SE…	765	3201	12389	1.18893	0.999672	0.178148	0.177589
GOTERM_BP_ALL	GO:0036211~protein modification process	235	21.3636	0.00119813	RB1, GMFB, CCNJ, CCNI, TFRC, UBE2L6, EDNRA, RPL37, SEPHS1, SOX4, MEF2A, PRKAB2, ST6GAL2, NHLRC3, PRKCE, TINF2, ARRDC3, FRS2, YOD1, ALG10B, ATF3, PFN2, BEX4, FICD, DCUN1D4, TWF1, GSKIP, DCUN1D2, PTTG1IP, C9ORF72, FXR1, PRRC1, PRKAR2A, ST8SIA4, MLEC, ZNF268, ZBED3, SRPK2, NAA50, LYN, YES1, ST8SIA1, SIAH3, ST8SIA3, MEX3C, ACER2, PARP11, NCEH1, PKIA, NMT2, FBXL3, CALM1, CDKN1C, PIGS, CDKN1A, BTG2, SE…	765	3201	12389	1.18893	0.999672	0.178148	0.177589
KEGG_PATHWAY	hsa05133:Pertussis	9	0.818182	0.0171917	CASP7, CFL2, CASP3, MAPK1, CALM1, RHOA, MYD88	350	55	5732	2.6799	0.99334	0.184015	0.170644
GOTERM_BP_ALL	GO:0099536~synaptic signaling	56	5.09091	0.00133966	CHRM2, GABRB2, ELAVL4, PTEN, SLC6A1, RIMS4, FRRS1L, NPTN, YWHAG, LYNX1, EDN1, PRKCE, RPL22, TMOD2, NRG1, SNPH, NPTXR, SHANK2, VAMP2, PFN2, SLC24A2, AKAP5, LIN7C, CPLX2, SDCBP, BLOC1S6, CACNG8, GLRA3, PDZD11, CNR1, EIF4EBP2, MAPK1, RIC3, GABRA1, SNAPIN, EGR3, KCNJ10, SYT2, SYT1, HOMER1, HTR1F, KCNB1, KCNIP2, GABRA4, SYT9, GRIN2B, P2RX6, DLG2, PLP1, KRAS, CALM1, CPEB3, SCN2B	765	590	12389	1.53713	0.999873	0.194862	0.19425
GOTERM_BP_ALL	GO:0099537~trans-synaptic signaling	55	5	0.00140035	CHRM2, GABRB2, ELAVL4, PTEN, SLC6A1, RIMS4, FRRS1L, NPTN, YWHAG, LYNX1, EDN1, PRKCE, RPL22, TMOD2, SNPH, NPTXR, SHANK2, VAMP2, PFN2, SLC24A2, AKAP5, LIN7C, CPLX2, SDCBP, BLOC1S6, CACNG8, GLRA3, PDZD11, CNR1, EIF4EBP2, MAPK1, RIC3, GABRA1, SNAPIN, EGR3, KCNJ10, SYT2, SYT1, HOMER1, HTR1F, KCNB1, KCNIP2, GABRA4, SYT9, GRIN2B, P2RX6, DLG2, PLP1, KRAS, CALM1, CPEB3, SCN2B	765	578	12389	1.54102	0.999915	0.197997	0.197375
GOTERM_BP_ALL	GO:0009719~response to endogenous stimulus	105	9.54545	0.00145917	RB1, ZNF451, ARID4B, EDNRA, GJA1, PEG10, TNFSF10, PDGFRA, LMO3, PRKCE, FRS2, RUNX2, DYNC1LI2, RAB31, RRAGD, TIMELESS, ADAM9, STEAP2, ABHD2, STC1, EFNA5, ZFP36L1, SOCS2, SDCBP, BCL2L11, ADAMTS13, EIF4EBP2, SUDS3, ZBED3, LYN, YES1, EGR3, SMAD3, HOMER1, CRIM1, SMAD5, NR4A2, NR4A3, CXCL12, BCL2, TAB1, CALM1, CPEB3, CPEB2, MYD88, BCL2L2, CPEB4, CDKN1C, GABRB2, BTG2, ONECUT2, THRA, ELAVL4, LRRC32, SLC6…	765	1273	12389	1.33578	0.999943	0.197997	0.197375
GOTERM_BP_ALL	GO:0051246~regulation of protein metabolic process	173	15.7273	0.0015009	RB1, ZNF451, PUS10, CCNJ, TFRC, CCNI, UBXN2A, LDLRAD3, IPO7, BZW1, CDC14B, DEPTOR, TNFSF10, HABP4, CHP1, RPL37, SOX4, MAP3K5, MAP2K4, PDGFRA, MYLIP, NHLRC3, LMO3, PRKCE, RPL22, TINF2, ARRDC3, FRS2, YOD1, LARP4B, MIF4GD, RNF41, ERP29, ADAM9, ROR1, ALG10B, ZNF675, ATF3, PFN2, BEX4, NDRG4, EIF5A2, DCUN1D4, RHOBTB3, GSKIP, TWF1, DCUN1D2, PTTG1IP, NDRG2, EFNA5, DNAJC27, C9ORF72, RTN4, ZFP36L1, C12ORF6…	765	2272	12389	1.23314	0.999957	0.197997	0.197375
GOTERM_BP_ALL	GO:0010604~positive regulation of macromolecule metabolic process	203	18.4545	0.00150191	RB1, TFRC, IKZF4, ELK3, GJA1, TNFSF10, HABP4, SOX4, MEF2A, PRKCE, TINF2, ARRDC3, FRS2, MIF4GD, RUNX2, ZFPM2, ALG10B, ATF3, PFN2, DCUN1D4, EIF5A2, DCUN1D2, PTTG1IP, ZNF24, CDKN2AIP, FXR1, NHLH2, CHTF8, PRRC1, ZNF148, ZNF268, ZBED3, SRPK2, LYN, YES1, EGR3, RAB27A, GRIN2B, ELL2, ACER2, CREBRF, REL, CALM1, CPEB3, CDKN1C, CDKN1A, BTG2, LRRC32, SERP1, RAC1, EDN1, RAB7L1, EMP2, F3, SIRT1, RHOA, RNF144A,…	765	2724	12389	1.20688	0.999957	0.197997	0.197375
GOTERM_BP_ALL	GO:0031952~regulation of protein autophosphorylation	9	0.818182	0.00157214	RAP2C, MOB1B, GREM1, RAP2A, CHP1, NRG1, CALM1	765	37	12389	3.93927	0.999973	0.197997	0.197375
GOTERM_BP_ALL	GO:0017156~calcium ion regulated exocytosis	19	1.72727	0.0015822	CHRM2, SNAPIN, SYT2, SYT1, KCNB1, SYT9, CPLX2, SCAMP5, BLOC1S6, RIMS4, SNPH, CALM1, VAMP2, PFN2, ARL8B, RAPGEF4, VAMP3	765	135	12389	2.27926	0.999975	0.197997	0.197375
GOTERM_BP_ALL	GO:0000122~negative regulation of transcription from RNA polymerase II promoter	70	6.36364	0.00161372	ZNF512B, CDKN1C, RB1, ZNF451, BTG2, THRA, MYT1L, BHLHE41, ARID4B, ELK3, SALL1, NCK2, ZNF566, ZNF124, KLF10, MEF2A, KLF12, EDN1, ZBTB37, ZFP69B, SIRT1, TIMELESS, CRY1, RARB, LCOR, ZNF436, ZNF599, ZFPM2, ZNF675, JDP2, ATF3, ZBTB8A, CBFB, ASCL1, SDCBP, ATXN1, MIER3, MXI1, BEND3, APBB2, SUDS3, ZNF589, ZNF148, ZNF268, ZBTB18, TCF7L2, ZNF141, SMAD3, PRRX1, CBX4, STAT3, KLF3, MEIS2, SMAD5, NR4A2, KLF7, …	765	784	12389	1.44596	0.99998	0.197997	0.197375
GOTERM_BP_ALL	GO:0033673~negative regulation of kinase activity	25	2.27273	0.00161954	CDKN1C, LYN, RB1, CDKN1A, CDKN2B, PTEN, GSKIP, PIK3CB, IPO7, SIRT1, HIPK3, SPRED1, DBNDD2, DEPTOR, CAMK2N1, PKIA, CASP3, PRKAR2A, GNAQ, CHP1, NF2, ZNF675, SH2B3, YWHAG	765	203	12389	1.99443	0.999981	0.197997	0.197375
GOTERM_BP_ALL	GO:2001141~regulation of RNA biosynthetic process	204	18.5455	0.00162753	RB1, TFRC, MYT1L, IKZF4, ELK3, ZSCAN30, ZNF844, SOX4, MEF2A, ZFP3, RUNX2, ZSCAN25, ZFPM2, ATF3, ZNF275, ZBTB8A, ZNF22, ZNF24, CDKN2AIP, NHLH2, MIER3, ZNF704, ZNF148, ZNF268, ZBED3, ZNF141, YES1, EGR3, ZNF260, ELL2, ZNF37A, PKIA, CREBRF, REL, HBP1, CPEB3, ZNF136, ZNF256, CDKN1C, LIN54, BTG2, BHLHE41, HIF3A, ZNF488, ZNF124, LIN52, ZIK1, HELLS, ZNF362, EDN1, TSC22D3, TSC22D2, SIRT1, RHOA, RAP2C, MDF…	765	2744	12389	1.20398	0.999982	0.197997	0.197375
WIKIPATHWAYS	WP2380~Brain-derived neurotrophic factor (BDNF) signaling pathway	16	1.45455	0.0104142	MEF2A, MAP3K2, PRKAA2, STAT3, FRS2, GRIN2B, BCL2L11, RPS6KB1, CNR1, CASP3, CAMK4, DPYSL2, NCK2, MAPK1, RAC1, CDK5R1	345	135	5973	2.05192	0.996305	0.198985	0.191175
GOTERM_MF_ALL	GO:0004860~protein kinase inhibitor activity	12	1.09091	0.00352152	CDKN1C, CDKN1A, CDKN2B, SPRED1, GMFB, CAMK2N1, PKIA, CASP3, PRKAR2A, GSKIP, CHP1, YWHAG	797	69	12707	2.77279	0.987926	0.200406	0.197525
GOTERM_BP_ALL	GO:0051252~regulation of RNA metabolic process	216	19.6364	0.00173478	RB1, TFRC, MYT1L, IKZF4, ELK3, ZSCAN30, HABP4, ZNF844, SOX4, MEF2A, MBNL1, ZFP3, RUNX2, ZSCAN25, ZFPM2, ATF3, ZNF275, ZBTB8A, ZNF22, ZNF24, CDKN2AIP, FXR1, NHLH2, MIER3, ZNF704, ZNF148, ZNF268, ZBED3, SRPK2, ZNF141, YES1, EGR3, ZNF260, ELL2, ZNF37A, PKIA, CREBRF, REL, HBP1, CPEB3, ZNF136, ZNF256, CDKN1C, LIN54, BTG2, BHLHE41, HIF3A, FASTK, PRX, ZNF488, ZNF124, LIN52, ZIK1, HELLS, ZNF362, EDN1, TS…	765	2929	12389	1.19429	0.999991	0.202906	0.202269
GOTERM_BP_ALL	GO:0042326~negative regulation of phosphorylation	40	3.63636	0.00174883	CDKN1C, RB1, CDKN1A, PTEN, GSKIP, PIK3CB, NDRG2, IPO7, C9ORF72, SPRED1, DEPTOR, CAMK2N1, CASP3, PRKAR2A, NCK2, CHP1, SH2B3, YWHAG, ZBED3, FKTN, LYN, CDKN2B, LMO3, PDE4D, STAT3, CTDSPL, SIRT1, HIPK3, RHOA, GREM1, DBNDD2, PKIA, GNAQ, NF2, CALM1, ZNF675, ATF3	765	388	12389	1.66956	0.999992	0.202906	0.202269
GOTERM_BP_ALL	GO:0042325~regulation of phosphorylation	98	8.90909	0.00175886	CDKN1C, RB1, CDKN1A, FLT1, CCNJ, TFRC, CCNI, PTEN, PIK3CB, IPO7, SPRED1, DEPTOR, LBH, CASP3, RB1CC1, NPTN, NCK2, CHP1, RAC1, YWHAG, MAP3K5, MAP2K4, PDGFRA, EDN1, NCBP2, PDE4D, LMO3, PRKCE, TNFRSF19, CTDSPL, ZFP91, NRG1, FRS2, EMP2, SIRT1, RHOA, TGFBR2, RNF41, GREM1, RAP2C, RAP2A, GPRC5B, MDFIC, ERP29, ADAM9, ROR1, CRK, ZNF675, ATF3, STK40, PFN2, NDRG4, PRKAA2, PELI2, GSKIP, TWF1, AK4, NDRG2, EFNA…	765	1179	12389	1.34613	0.999992	0.202906	0.202269
GOTERM_MF_ALL	GO:0030291~protein serine/threonine kinase inhibitor activity	8	0.727273	0.0037523	CDKN1C, CDKN1A, CDKN2B, SPRED1, PKIA, CASP3, PRKAR2A, YWHAG	797	33	12707	3.8651	0.990966	0.204256	0.201319
WIKIPATHWAYS	WP127~IL-5 signaling pathway	7	0.636364	0.0119185	LYN, SPRED1, RPS6KB1, STAT3, BCL2, MAPK1, KRAS	345	34	5973	3.56445	0.998363	0.206541	0.198434
WIKIPATHWAYS	WP4829~mBDNF and proBDNF regulation of GABA neurotransmission	7	0.636364	0.0119185	GABRB2, GABRA1, GABRA4, STAT3, PTEN, PIK3CB, RHOA	345	34	5973	3.56445	0.998363	0.206541	0.198434
WIKIPATHWAYS	WP3611~Photodynamic therapy-induced AP-1 survival signaling	8	0.727273	0.0119678	RB1, MAP2K4, PDGFRA, CDKN1A, BCL2L11, BCL2, TNFSF10, MAP3K5	345	44	5973	3.14783	0.998406	0.206541	0.198434
INTERPRO	IPR005225:Small GTP-binding protein domain	21	1.90909	0.000568123	ARL6, DIRAS2, RAB7L1, RAB27A, DNAJC27, RHOA, RAB22A, RAP2C, ARL4A, RAB30, RAP2A, RAB31, RHOT1, ARL13B, RAB12, NKIRAS2, KRAS, RAC1, ARL8B, RAB8B, ARF6	797	143	12743	2.34799	0.470547	0.21191	0.21191
UP_KW_CELLULAR_COMPONENT	KW-0333~Golgi apparatus	69	6.27273	0.0134401	PI4K2B, MCFD2, UBXN2B, GOLT1B, UXS1, GIMAP1, SCAMP5, CCDC91, GNPTAB, GOLGA1, AP3S2, CALN1, PDGFRA, CHST9, ST6GAL2, RSAD2, MMGT1, ADAM10, RAB7L1, EMP2, AP3B2, BET1L, RAB30, RAB31, B3GNT5, B4GALT4, ARF6, LEPROT, PARM1, GOSR1, RHOBTB3, FUT1, JAKMIP3, PRRC1, FUT9, VPS52, VTI1A, ST8SIA4, STX6, APBB2, TPPP, LDLR, FKTN, GBP3, CLVS1, GALNT7, LYN, RIC3, SNAPIN, SLC10A7, GALNT3, RNF24, ST8SIA1, YIPF5, SURF…	748	835	11972	1.3226	0.477693	0.215042	0.215042
KEGG_PATHWAY	hsa04066:HIF-1 signaling pathway	12	1.09091	0.0214957	EGLN1, CDKN1A, EDN1, EGLN3, FLT1, PFKFB3, RPS6KB1, TFRC, STAT3, BCL2, MAPK1, PIK3CB	350	91	5732	2.15962	0.998127	0.221866	0.205745
KEGG_PATHWAY	hsa04916:Melanogenesis	11	1	0.0224365	TCF7L2, EDN1, FZD3, WNT2B, GNAQ, TCF7, MAPK1, KRAS, CALM1	350	80	5732	2.25186	0.998581	0.223591	0.207344
WIKIPATHWAYS	WP4659~Gastrin signaling pathway	13	1.18182	0.0136909	CDKN1A, YES1, PRKCE, STAT3, RHOA, RPS6KB1, CASP3, GNAQ, MAPK1, KRAS, TCF4, RAC1, CRK	345	102	5973	2.20656	0.999373	0.227312	0.218389
WIKIPATHWAYS	WP707~DNA damage response	9	0.818182	0.0140211	RB1, CDKN1A, CASP8, CDK6, RRM2B, APAF1, CASP3, RPA2, CYCS	345	56	5973	2.78245	0.999476	0.227312	0.218389
GOTERM_BP_ALL	GO:0019219~regulation of nucleobase-containing compound metabolic process	237	21.5455	0.00201012	RB1, TFRC, MYT1L, IKZF4, ELK3, EDNRA, ZSCAN30, HABP4, ZNF844, SOX4, MEF2A, MBNL1, ZFP3, TINF2, RUNX2, ZSCAN25, ZFPM2, ATF3, ZNF275, ZBTB8A, ZNF22, ZNF24, CDKN2AIP, FXR1, NHLH2, CHTF8, MIER3, ZNF704, ZNF148, ZNF268, ZBED3, SRPK2, ZNF141, YES1, EGR3, ZNF260, ELL2, ZNF37A, PKIA, CREBRF, REL, HBP1, HNRNPC, CALM1, CPEB3, ZNF136, ZNF256, CDKN1C, LIN54, CDKN1A, BTG2, BHLHE41, HIF3A, FASTK, PRX, ZNF488, …	765	3259	12389	1.17771	0.999999	0.227962	0.227246
WIKIPATHWAYS	WP4806~EGFR tyrosine kinase inhibitor resistance	11	1	0.0145665	PDGFRA, BCL2L11, ERBB3, RPS6KB1, STAT3, PTEN, BCL2, MAPK1, KRAS, NRG1, PIK3CB	345	79	5973	2.41068	0.99961	0.229209	0.220212
GOTERM_MF_ALL	GO:0019210~kinase inhibitor activity	12	1.09091	0.00441395	CDKN1C, CDKN1A, CDKN2B, SPRED1, GMFB, CAMK2N1, PKIA, CASP3, PRKAR2A, GSKIP, CHP1, YWHAG	797	71	12707	2.69468	0.996068	0.230261	0.226951
WIKIPATHWAYS	WP4674~Head and neck squamous cell carcinoma	10	0.909091	0.0152333	RB1, CDKN1A, CASP8, PRKAA2, CDK6, PTEN, REL, KRAS, PIK3CB, TGFBR2	345	68	5973	2.54604	0.999729	0.230644	0.221591
WIKIPATHWAYS	WP1530~miRNA regulation of DNA damage response	9	0.818182	0.01552	RB1, CDKN1A, CASP8, CDK6, RRM2B, APAF1, CASP3, RPA2, CYCS	345	57	5973	2.73364	0.999768	0.230644	0.221591
WIKIPATHWAYS	WP5322~CKAP4 signaling pathway map	12	1.09091	0.0159747	GOLPH3, BCL2L11, SMAD3, CASP8, PRKAA2, APAF1, CASP3, TCF7, PTEN, BCL2, MAPK1, TGFBR2	345	92	5973	2.25822	0.999819	0.230985	0.221919
WIKIPATHWAYS	WP384~Apoptosis modulation by HSP70	5	0.454545	0.0173821	CASP7, CASP8, APAF1, CASP3, CYCS	345	18	5973	4.80918	0.999916	0.237292	0.227977
WIKIPATHWAYS	WP3941~Oxidative damage response	7	0.636364	0.01783	CDKN1C, MAP2K4, CDKN1A, APAF1, CASP3, BCL2, CYCS	345	37	5973	3.27544	0.999934	0.237292	0.227977
WIKIPATHWAYS	WP1544~MicroRNAs in cardiomyocyte hypertrophy	10	0.909091	0.018185	MAP2K4, EDN1, STAT3, MAPK1, NRG1, TAB1, RAC1, PIK3CB, CALM1, RHOA	345	70	5973	2.47329	0.999946	0.237292	0.227977
WIKIPATHWAYS	WP2034~Leptin signaling pathway	10	0.909091	0.018185	SOCS2, PRKAA2, RPS6KB1, CFL2, STAT3, PTEN, REL, MAPK1, RAC1, RHOA	345	70	5973	2.47329	0.999946	0.237292	0.227977
WIKIPATHWAYS	WP706~Sudden infant death syndrome (SIDS) susceptibility pathways	14	1.27273	0.0187653	CHRM2, GABRA1, CDCA7L, RORA, ASCL1, NEUROD1, GJA1, CASP3, PRKAR2A, PLP1, TPPP, SCN3B, YWHAG, VAMP2	345	119	5973	2.03683	0.99996	0.239034	0.229652
GOTERM_MF_ALL	GO:0035256~G-protein coupled glutamate receptor binding	5	0.454545	0.00504236	DNM3, HOMER1, CALM1	797	12	12707	6.64314	0.998216	0.242809	0.239318
GOTERM_MF_ALL	GO:0050998~nitric-oxide synthase binding	5	0.454545	0.00504236	DNM3, ATP2B4, CALM1	797	12	12707	6.64314	0.998216	0.242809	0.239318
WIKIPATHWAYS	WP5087~Malignant pleural mesothelioma	31	2.81818	0.0195176	CDKN1A, FLT1, WNT2B, PRKAA2, TCF7, PTEN, PIK3CB, EFNA5, SAV1, DEPTOR, RASSF3, RASSF4, RB1CC1, MAPK1, MAP3K5, MAP3K2, MAP2K4, TCF7L2, PDGFRA, MAP3K3, FZD3, PRKAB2, MOB1B, CXCL12, RPS6KB1, BCL2, CYCS, MDM4, ROR1, NF2, ATF3	345	353	5973	1.52041	0.999974	0.242836	0.233304
GOTERM_BP_ALL	GO:0005513~detection of calcium ion	5	0.454545	0.00223247	SYT1, KCNIP2, CALM1	765	10	12389	8.09739	1	0.248727	0.247946
GOTERM_BP_ALL	GO:0006355~regulation of transcription, DNA-templated	202	18.3636	0.00228602	RB1, TFRC, MYT1L, IKZF4, ELK3, ZSCAN30, ZNF844, SOX4, MEF2A, ZFP3, RUNX2, ZSCAN25, ZFPM2, ATF3, ZNF275, ZBTB8A, ZNF22, ZNF24, CDKN2AIP, NHLH2, MIER3, ZNF704, ZNF148, ZNF268, ZBED3, ZNF141, YES1, EGR3, ZNF260, ELL2, ZNF37A, PKIA, CREBRF, REL, HBP1, CPEB3, ZNF136, ZNF256, CDKN1C, LIN54, BTG2, BHLHE41, HIF3A, ZNF488, ZNF124, LIN52, ZIK1, HELLS, ZNF362, EDN1, TSC22D3, TSC22D2, SIRT1, RHOA, RAP2C, MDF…	765	2732	12389	1.19742	1	0.248727	0.247946
GOTERM_BP_ALL	GO:0048731~system development	266	24.1818	0.0023124	RB1, GMFB, TFRC, MYT1L, RAPGEFL1, ELK3, RS1, GJA1, EDNRA, DPYSL2, TNFSF10, SOX4, MEF2A, MBNL1, RSAD2, RPL22, ARRDC3, FRS2, ACSL4, RUNX2, ZFPM2, ATF3, GPM6A, TWF1, STC1, ZNF22, ZNF24, C9ORF72, FXR1, NHLH2, BLOC1S5, BLOC1S6, SPAST, TESPA1, BLOC1S3, ST8SIA4, PCDHA4, ZNF148, SCN3B, SRPK2, NTNG1, LYN, GPR17, FZD3, SNAPIN, SLC10A7, EGR3, HOMER1, CADM2, NEBL, MEX3C, GRIN2B, XKR8, CALM1, CPEB3, SCN2B, CD…	765	3719	12389	1.15832	1	0.248727	0.247946
GOTERM_BP_ALL	GO:1901698~response to nitrogen compound	70	6.36364	0.00234192	RB1, CHRM2, GABRB2, BTG2, PUS10, ELAVL4, SLC6A1, GJA1, CASP7, EDNRA, CASP3, DDI2, PEA15, TNFSF10, YWHAG, RAB8B, MAP3K5, PDGFRA, ACTR2, EDN1, NCBP2, PDE4D, PRKCE, SIRT1, RHOA, RAB31, RRM2B, RRAGD, TIMELESS, CRY1, CRK, VAMP2, LEPROT, STC1, ASCL1, ZFP36L1, SOCS2, BCL2L11, GLRA3, ADAMTS13, CNR1, EIF4EBP2, MAPK1, ZBED3, EGLN1, LYN, SMAD3, HOMER1, KCNB1, STAT3, ATP2B4, KLF3, NR4A2, P2RX6, GOLPH3, NR4A3…	765	796	12389	1.42416	1	0.248727	0.247946
GOTERM_BP_ALL	GO:0016049~cell growth	39	3.54545	0.0023902	RB1, DRAXIN, MTPN, CDKN1A, DERL2, RNF6, EFNA5, C9ORF72, CDKN2AIP, RTN4, TCHP, SDCBP, GJA1, EDNRA, SERTAD2, FRZB, DPYSL2, IP6K2, MAP2K4, EDN1, SYT2, SMAD3, SYT1, ADAM10, ACSL4, NRG1, SEMA4G, SIRT1, MEX3C, RHOA, TGFBR2, DCBLD2, GREM1, CXCL12, BCL2, DCX, MAP3K13, CRK, CDK5R1	765	382	12389	1.65339	1	0.249365	0.248582
GOTERM_BP_ALL	GO:1903506~regulation of nucleic acid-templated transcription	202	18.3636	0.00242247	RB1, TFRC, MYT1L, IKZF4, ELK3, ZSCAN30, ZNF844, SOX4, MEF2A, ZFP3, RUNX2, ZSCAN25, ZFPM2, ATF3, ZNF275, ZBTB8A, ZNF22, ZNF24, CDKN2AIP, NHLH2, MIER3, ZNF704, ZNF148, ZNF268, ZBED3, ZNF141, YES1, EGR3, ZNF260, ELL2, ZNF37A, PKIA, CREBRF, REL, HBP1, CPEB3, ZNF136, ZNF256, CDKN1C, LIN54, BTG2, BHLHE41, HIF3A, ZNF488, ZNF124, LIN52, ZIK1, HELLS, ZNF362, EDN1, TSC22D3, TSC22D2, SIRT1, RHOA, RAP2C, MDF…	765	2735	12389	1.1961	1	0.249365	0.248582
REACTOME_PATHWAY	R-HSA-6802957~Oncogenic MAPK signaling	13	1.18182	0.00181259	FXR1, CLCN6, SPRED1, BCL2L11, FAM114A2, FAM131B, MAPK1, KRAS, KSR2, CALM1, QKI	467	79	8050	2.83658	0.919099	0.251225	0.250138
WIKIPATHWAYS	WP2324~AGE/RAGE pathway	9	0.818182	0.0207105	SMAD3, CASP8, CASP3, STAT3, MAPK1, CYCS, RAC1, RHOA, MYD88	345	60	5973	2.59696	0.999986	0.251821	0.241936
WIKIPATHWAYS	WP4963~p53 transcriptional gene network	10	0.909091	0.0215325	CDKN1A, BTG2, PRKAB2, DRAM1, PRKAA2, DEPTOR, RRM2B, APAF1, ZMAT3, PTEN	345	72	5973	2.40459	0.999991	0.255997	0.245949
GOTERM_BP_ALL	GO:0009966~regulation of signal transduction	182	16.5455	0.00259259	RB1, ZNF451, GOLT1B, TFRC, ARID4B, RORA, RS1, GJA1, DEPTOR, SALL1, FRRS1L, PEG10, TNFSF10, CHP1, RPL37, SOX4, PHLDA3, MAP3K5, MAP2K4, PDGFRA, RSAD2, LMO3, PRKCE, TMOD2, ARRDC3, ADAM10, FRS2, TMEM170B, RUNX2, CD2AP, RNF41, FRMD6, RRAGD, ERP29, ADAM9, ROR1, NPTXR, ALG10B, ZNF675, ATF3, CSNK1G1, NDRG4, NLRX1, FICD, GSKIP, PTTG1IP, NDRG2, DNAJC27, C9ORF72, CDKN2AIP, RTN4, ARHGAP12, SOCS2, NEUROD1, NE…	765	2435	12389	1.21045	1	0.262833	0.262008
GOTERM_BP_ALL	GO:0014075~response to amine	9	0.818182	0.00265919	NR4A2, EDN1, EDNRA, ADAMTS13, RRM2B, CALM1, MYD88	765	40	12389	3.64382	1	0.265561	0.264728
UP_KW_BIOLOGICAL_PROCESS	KW-0810~Translation regulation	15	1.36364	0.0137068	CNOT6L, NCBP2, LARP4B, MIF4GD, BZW1, QKI, CNOT7, RPS6KB1, HABP4, NCK2, EIF4EBP2, LSM14B, CPEB3, CPEB2, KBTBD8	502	115	7897	2.05188	0.737828	0.265912	0.263171
KEGG_PATHWAY	hsa04071:Sphingolipid signaling pathway	13	1.18182	0.0285156	PRKCE, PTEN, PIK3CB, SGPP1, RHOA, ACER2, PPP2R2C, GNAQ, BCL2, MAPK1, KRAS, RAC1, MAP3K5	350	107	5732	1.98975	0.999766	0.268959	0.249415
KEGG_PATHWAY	hsa05170:Human immunodeficiency virus 1 infection	18	1.63636	0.0288502	PIK3CB, GNG12, CASP8, RPS6KB1, CASP3, CFL2, GNAQ, BCL2, MAPK1, CYCS, KRAS, TAB1, RAC1, CALM1, CRK, MYD88	350	170	5732	1.73405	0.999788	0.268959	0.249415
GOTERM_BP_ALL	GO:0031954~positive regulation of protein autophosphorylation	7	0.636364	0.00278146	RAP2C, GREM1, RAP2A, NRG1, CALM1	765	24	12389	4.72347	1	0.270118	0.26927
GOTERM_BP_ALL	GO:0023056~positive regulation of signaling	113	10.2727	0.00285089	GOLT1B, TFRC, GJA1, RIMS4, SALL1, TNFSF10, RPL37, SOX4, MAP3K5, MAP2K4, PDGFRA, RSAD2, LMO3, PRKCE, TMOD2, ARRDC3, ADAM10, FRS2, ACSL4, FRMD6, RRAGD, ERP29, ADAM9, ROR1, ATF3, CSNK1G1, NDRG4, GSKIP, DNAJC27, CDKN2AIP, RTN4, NEU3, SDCBP, BCL2L11, TESPA1, ZNF268, ZBED3, LYN, GPR17, SMAD3, SYT1, HOMER1, SYT9, GRIN2B, GPR137C, DLG2, AAK1, REL, UBE2N, TAB1, CALM1, MAP3K13, MYD88, CDKN1C, HRK, FLT1, ED…	765	1414	12389	1.29421	1	0.270118	0.26927
GOTERM_BP_ALL	GO:0048738~cardiac muscle tissue development	21	1.90909	0.0028592	MEF2A, EGLN1, PDGFRA, MAP2K4, NDRG4, EDN1, NEBL, PTEN, FRS2, NRG1, SMAD5, SAV1, TGFBR2, GREM1, EFNB2, GJA1, EDNRA, SGCD, ERBB3, RARB, ZFPM2	765	165	12389	2.06115	1	0.270118	0.26927
GOTERM_BP_ALL	GO:0032268~regulation of cellular protein metabolic process	160	14.5455	0.00290666	RB1, ZNF451, PUS10, CCNJ, TFRC, CCNI, UBXN2A, IPO7, BZW1, CDC14B, DEPTOR, TNFSF10, HABP4, CHP1, RPL37, SOX4, MAP3K5, MAP2K4, PDGFRA, MYLIP, NHLRC3, LMO3, PRKCE, RPL22, TINF2, ARRDC3, FRS2, LARP4B, MIF4GD, RNF41, ERP29, ADAM9, ROR1, ALG10B, ZNF675, ATF3, PFN2, BEX4, NDRG4, EIF5A2, DCUN1D4, GSKIP, TWF1, DCUN1D2, PTTG1IP, NDRG2, EFNA5, DNAJC27, C9ORF72, ZFP36L1, C12ORF65, FXR1, BCL2L13, SDCBP, BCL2L…	765	2112	12389	1.22688	1	0.270118	0.26927
GOTERM_BP_ALL	GO:0010605~negative regulation of macromolecule metabolic process	160	14.5455	0.00290666	RB1, ZNF451, PUS10, MYT1L, ARID4B, RORB, IPO7, IKZF4, ELK3, GJA1, DEPTOR, SALL1, CHP1, RPL37, ZNF566, SOX4, MEF2A, KDM2A, NHLRC3, LMO3, PRKCE, ZBTB37, TINF2, ZFP69B, ADAM10, YOD1, RUNX2, ERP29, TIMELESS, ZNF436, ZFPM2, ZNF675, ATF3, BEX4, ZBTB8A, CBFB, TCF7, GSKIP, NDRG2, ZNF24, C9ORF72, RTN4, ZFP36L1, FXR1, SDCBP, ATXN1, MIER3, PRKAR2A, EIF4EBP2, TPPP, SUDS3, ZNF148, ZNF268, ZBED3, LYN, ZBTB18, …	765	2112	12389	1.22688	1	0.270118	0.26927
WIKIPATHWAYS	WP4923~Autophagy	6	0.545455	0.0233008	PRKAB2, MAP1LC3B, PRKAA2, DEPTOR, ATG16L1, RB1CC1	345	29	5973	3.58201	0.999997	0.270999	0.260361
KEGG_PATHWAY	hsa04921:Oxytocin signaling pathway	15	1.36364	0.0307853	CDKN1A, KCNJ6, PRKAB2, PRKAA2, KCNJ14, RHOA, CACNG8, CAMK4, GNAQ, MAPK1, KRAS, CALM1, KCNJ3	350	133	5732	1.84705	0.999881	0.27803	0.257827
UP_SEQ_FEATURE	TRANSMEM:Helical; Anchor for type IV membrane protein	12	1.09091	0.000966051	RHOT1, SERP1, VAPB, GOSR1, GIMAP1, STX6, VAMP1, DNAJC16, BET1L, VAMP2, CALN1, VAMP3	834	59	13281	3.23887	0.938421	0.278609	0.278029
WIKIPATHWAYS	WP673~ErbB signaling pathway	11	1	0.0251411	MAP2K4, CDKN1A, BCL2L11, ERBB3, RPS6KB1, NCK2, MAPK1, KRAS, NRG1, PIK3CB, CRK	345	86	5973	2.21446	0.999999	0.284133	0.27298
WIKIPATHWAYS	WP3646~Hepatitis C and hepatocellular carcinoma	7	0.636364	0.0254923	CDKN1A, CASP7, SMAD3, FRZB, CASP3, STAT3, RAC1	345	40	5973	3.02978	0.999999	0.284133	0.27298
GOTERM_BP_ALL	GO:0051338~regulation of transferase activity	63	5.72727	0.00310192	CDKN1C, RB1, CDKN1A, FLT1, CCNJ, CCNI, PTEN, PIK3CB, IPO7, CDC14B, SPRED1, DEPTOR, CASP3, NCK2, CHP1, RPL37, YWHAG, MAP3K5, PDGFRA, EDN1, ARRDC3, ZFP91, NRG1, EMP2, SIRT1, RHOA, TGFBR2, GREM1, RAP2C, GPRC5B, ERP29, ADAM9, ROR1, ZNF675, PARM1, DCUN1D4, DCUN1D2, GSKIP, CHTF8, PRRC1, ERBB3, CAMK2N1, PRKAR2A, MAPK1, SH2B3, LYN, GINS1, GINS2, CDKN2B, ATP2B4, HIPK3, DBNDD2, PKIA, GNAQ, UBE2N, NF2, TAB1…	765	708	12389	1.44106	1	0.284315	0.283422
GOTERM_BP_ALL	GO:0035556~intracellular signal transduction	160	14.5455	0.00317429	RB1, GOLT1B, TFRC, RORA, RAPGEFL1, NUDT4, EDNRA, GJA1, DEPTOR, RASSF3, TNFSF10, CHP1, RPL37, SOX4, PHLDA3, MAP3K5, MEF2A, MAP2K4, PDGFRA, LMO3, PRKCE, ARRDC3, FRS2, CD2AP, RNF41, RAB30, FRMD6, RRAGD, ELMO1, ERP29, ADAM9, ROR1, ZNF675, ATF3, DGKH, NDRG4, NLRX1, RHOBTB3, GSKIP, PTTG1IP, NDRG2, DNAJC27, C9ORF72, RTN4, SAV1, ZFP36L1, ARHGAP12, SOCS2, NEUROD1, SDCBP, BCL2L11, RHOT1, PRKAR2A, EIF4EBP2,…	765	2115	12389	1.22514	1	0.286168	0.285269
GOTERM_BP_ALL	GO:0031399~regulation of protein modification process	116	10.5455	0.00320768	RB1, ZNF451, CCNJ, TFRC, CCNI, UBXN2A, IPO7, CDC14B, DEPTOR, CHP1, RPL37, SOX4, MAP3K5, MAP2K4, PDGFRA, LMO3, PRKCE, TINF2, ARRDC3, FRS2, RNF41, ERP29, ADAM9, ROR1, ALG10B, ZNF675, ATF3, PFN2, BEX4, NDRG4, DCUN1D4, GSKIP, TWF1, DCUN1D2, PTTG1IP, NDRG2, EFNA5, DNAJC27, C9ORF72, FXR1, SDCBP, PRRC1, PRKAR2A, TPPP, ZNF268, ZBED3, LYN, YES1, ACER2, MOB1B, CNOT7, PKIA, GNAQ, BCL2, UBE2N, NF2, TAB1, CAL…	765	1464	12389	1.28319	1	0.286168	0.285269
GOTERM_MF_ALL	GO:0035254~glutamate receptor binding	9	0.818182	0.0062385	DNM3, SDCBP, HOMER1, AKAP5, CALM1, SHANK2, CDK5R1	797	45	12707	3.18871	0.999604	0.287491	0.283358
GOTERM_MF_ALL	GO:0003924~GTPase activity	30	2.72727	0.00642951	RGS17, ARL6, DIRAS2, RHOBTB3, DNAJC27, RAB22A, RHOT1, ARL13B, NKIRAS2, TPPP, RAC1, GBP3, RAB8B, ARL10, ARL15, RAB7L1, RAB27A, RHOA, DNM3, RAP2C, ARL4A, RAP2A, RAB30, RAB31, RAB12, GNAQ, RRAGD, KRAS, ARL8B, ARF6	797	284	12707	1.68418	0.999689	0.287491	0.283358
GOTERM_BP_ALL	GO:0010647~positive regulation of cell communication	112	10.1818	0.00332111	GOLT1B, TFRC, GJA1, RIMS4, SALL1, TNFSF10, RPL37, SOX4, MAP3K5, MAP2K4, PDGFRA, RSAD2, LMO3, PRKCE, TMOD2, ARRDC3, ADAM10, FRS2, ACSL4, FRMD6, RRAGD, ERP29, ADAM9, ROR1, ATF3, CSNK1G1, NDRG4, GSKIP, DNAJC27, CDKN2AIP, RTN4, NEU3, SDCBP, BCL2L11, TESPA1, ZNF268, ZBED3, LYN, GPR17, SMAD3, SYT1, HOMER1, SYT9, GRIN2B, GPR137C, DLG2, AAK1, REL, UBE2N, TAB1, CALM1, MAP3K13, MYD88, CDKN1C, HRK, FLT1, ED…	765	1407	12389	1.28914	1	0.292389	0.291471
GOTERM_MF_ALL	GO:0019209~kinase activator activity	16	1.45455	0.00679443	CDKN1A, NRG1, EFNA5, CKS1B, MOB1B, GREM1, GPRC5B, ERBB3, TAOK1, KRAS, TAB1, CALM1, MAP3K13, CDK5R1	797	118	12707	2.16184	0.999804	0.293332	0.289115
WIKIPATHWAYS	WP4298~Acute viral myocarditis	9	0.818182	0.0270281	EDN1, CASP7, CASP8, SGCD, CASP3, STAT3, BCL2, MAPK1, CYCS	345	63	5973	2.47329	1	0.295103	0.28352
WIKIPATHWAYS	WP5265~Neurogenesis regulation in the olfactory epithelium	8	0.727273	0.0282573	NEUROD1, CXCL12, STAT3, NRG1, TCF4, ASCL1, RTN4, CDK5R1	345	52	5973	2.66355	1	0.302353	0.290485
WIKIPATHWAYS	WP4389~Bile acids synthesis and enterohepatic circulation	3	0.272727	0.0294487	FXR1, MAPK1, LDLR	345	5	5973	10.3878	1	0.303686	0.291765
WIKIPATHWAYS	WP2355~Corticotropin-releasing hormone signaling pathway	10	0.909091	0.0295171	NR4A2, GJA1, PRKAA2, CASP3, GNAQ, BCL2, MAPK1, TCF4, RHOA, MAP3K5	345	76	5973	2.27803	1	0.303686	0.291765
GOTERM_BP_ALL	GO:0016202~regulation of striated muscle tissue development	15	1.36364	0.0035228	MTPN, EDN1, SMAD3, PTEN, FRS2, NRG1, SAV1, TGFBR2, GREM1, EFNB2, GJA1, ERBB3, RPS6KB1, BCL2, ZFPM2	765	101	12389	2.40516	1	0.304147	0.303192
GOTERM_BP_ALL	GO:0032774~RNA biosynthetic process	209	19	0.00354558	RB1, TFRC, MYT1L, IKZF4, ELK3, ZSCAN30, ZNF844, SOX4, MEF2A, ZFP3, RUNX2, ZSCAN25, ZFPM2, ATF3, ZNF275, ZBTB8A, ZNF22, ZNF24, CDKN2AIP, NHLH2, MIER3, ZNF704, ZNF148, ZNF268, ZBED3, ZNF141, YES1, EGR3, ZNF260, ELL2, ZNF37A, PKIA, CREBRF, REL, HBP1, CPEB3, ZNF136, ZNF256, CDKN1C, LIN54, BTG2, BHLHE41, HIF3A, ZNF488, ZNF124, LIN52, ZIK1, HELLS, ZNF362, EDN1, TSC22D3, TSC22D2, SIRT1, RHOA, RAP2C, MDF…	765	2864	12389	1.18181	1	0.304147	0.303192
GOTERM_BP_ALL	GO:0045055~regulated exocytosis	24	2.18182	0.00368211	LYN, CHRM2, SNAPIN, SYT2, SYT1, KCNB1, RAB27A, SYT9, CPLX2, SCAMP5, BLOC1S6, RIMS4, NR4A3, RAB31, SNPH, CALM1, STEAP2, VAMP2, PFN2, ARL8B, RAPGEF4, VAMP3	765	204	12389	1.90527	1	0.305656	0.304696
GOTERM_BP_ALL	GO:0009893~positive regulation of metabolic process	216	19.6364	0.00374834	RB1, LPGAT1, TFRC, IKZF4, ELK3, GJA1, EDNRA, SCP2, TNFSF10, HABP4, SOX4, MEF2A, STARD4, PRKCE, TINF2, ARRDC3, FRS2, MIF4GD, RUNX2, ZFPM2, ALG10B, ATF3, PFN2, DCUN1D4, EIF5A2, DCUN1D2, PTTG1IP, ZNF24, C9ORF72, CDKN2AIP, FXR1, NHLH2, CHTF8, PRRC1, ZNF148, ZNF268, ZBED3, SRPK2, LYN, YES1, EGR3, RAB27A, IFNLR1, BTBD10, GRIN2B, ELL2, ACER2, CREBRF, REL, CALM1, CPEB3, CDKN1C, CDKN1A, BTG2, LRRC32, SERP…	765	2975	12389	1.17582	1	0.305656	0.304696
GOTERM_BP_ALL	GO:0048634~regulation of muscle organ development	15	1.36364	0.00385822	MTPN, EDN1, SMAD3, PTEN, FRS2, NRG1, SAV1, TGFBR2, GREM1, EFNB2, GJA1, ERBB3, RPS6KB1, BCL2, ZFPM2	765	102	12389	2.38158	1	0.305656	0.304696
GOTERM_BP_ALL	GO:0001952~regulation of cell-matrix adhesion	15	1.36364	0.00385822	SMAD3, ONECUT2, PTEN, EMP2, PIK3CB, EFNA5, FUT1, RHOA, AJAP1, ACER2, GREM1, CDK6, BCL2, NF2, RAC1	765	102	12389	2.38158	1	0.305656	0.304696
GOTERM_BP_ALL	GO:0006351~transcription, DNA-templated	202	18.3636	0.00386069	RB1, TFRC, MYT1L, IKZF4, ELK3, ZSCAN30, ZNF844, SOX4, MEF2A, ZFP3, RUNX2, ZSCAN25, ZFPM2, ATF3, ZNF275, ZBTB8A, ZNF22, ZNF24, CDKN2AIP, NHLH2, MIER3, ZNF704, ZNF148, ZNF268, ZBED3, ZNF141, YES1, EGR3, ZNF260, ELL2, ZNF37A, PKIA, CREBRF, REL, HBP1, CPEB3, ZNF136, ZNF256, CDKN1C, BTG2, BHLHE41, HIF3A, ZNF488, ZNF124, LIN52, ZIK1, HELLS, ZNF362, EDN1, TSC22D3, TSC22D2, SIRT1, RHOA, RAP2C, MDFIC, TET…	765	2763	12389	1.18398	1	0.305656	0.304696
GOTERM_BP_ALL	GO:0010243~response to organonitrogen compound	61	5.54545	0.0038823	RB1, GABRB2, BTG2, ELAVL4, SLC6A1, GJA1, CASP7, EDNRA, CASP3, PEA15, TNFSF10, YWHAG, RAB8B, PDGFRA, ACTR2, EDN1, PDE4D, PRKCE, SIRT1, RHOA, RAB31, RRM2B, RRAGD, TIMELESS, CRY1, CRK, VAMP2, LEPROT, STC1, ASCL1, ZFP36L1, SOCS2, BCL2L11, GLRA3, ADAMTS13, CNR1, EIF4EBP2, MAPK1, ZBED3, LYN, HOMER1, KCNB1, STAT3, ATP2B4, KLF3, NR4A2, P2RX6, GOLPH3, NR4A3, CXCL12, RPS6KB1, RAB12, BCL2, CALM1, CPEB3, CPE…	765	687	12389	1.43796	1	0.305656	0.304696
GOTERM_BP_ALL	GO:0008016~regulation of heart contraction	20	1.81818	0.00392913	CHRM2, MEF2A, EDN1, TMEM161B, THRA, KCNIP2, CELF2, PDE4D, HSPB7, ATP2B4, STC1, GJA1, EDNRA, RNF207, CALM1, SCN3B, KCNJ3, SCN2B	765	158	12389	2.04997	1	0.305656	0.304696
GOTERM_BP_ALL	GO:0007507~heart development	44	4	0.00396107	RB1, DCTN5, CDKN1A, NDRG4, HSPB7, PTEN, ASCL1, RTN4, SAV1, ZFP36L1, EFNB2, CASP7, GJA1, SPRED1, EDNRA, CASP8, SALL1, SGCD, ERBB3, ARL13B, CASP3, RB1CC1, MAPK1, SOX4, MEF2A, EGLN1, MAP2K4, PDGFRA, EDN1, SMAD3, NEBL, FRS2, NRG1, EMP2, SMAD5, RHOA, TGFBR2, GREM1, AHI1, RNF207, RARB, MDM4, TAB1, ZFPM2	765	459	12389	1.55244	1	0.305656	0.304696
GOTERM_BP_ALL	GO:0007420~brain development	60	5.45455	0.00405362	DRAXIN, BTG2, WNT2B, ELAVL4, PTEN, RORA, SALL1, DPYSL2, CASP3, C21ORF91, SUN2, APAF1, NRG1, FRS2, RHOA, TGFBR2, B3GNT5, DCX, RARB, CRK, SHANK2, MTPN, NDRG4, PFKFB3, ASCL1, NDRG2, FUT1, RTN4, NEUROD1, NHLH2, BLOC1S6, BCL2L11, ATXN1, ARL13B, BTBD3, ZSWIM6, SUDS3, ZNF148, FZD3, SYT1, CADM2, ATP2B4, GRIN2B, MEIS2, NR4A2, AHI1, UFM1, CXCL12, CDK6, ATG16L1, NFIB, BCL2, PLP1, KRAS, NF2, CALM1, BCL2L2, C…	765	675	12389	1.43954	1	0.305656	0.304696
GOTERM_BP_ALL	GO:0036294~cellular response to decreased oxygen levels	19	1.72727	0.00406471	EGLN1, EGLN3, EDN1, PRKCE, PTEN, STC1, AK4, RORA, PIK3CB, SDHD, ADO, SIRT1, RTN4, ZFP36L1, DDAH1, BCL2, MDM4, CPEB2, CPEB4	765	147	12389	2.0932	1	0.305656	0.304696
GOTERM_BP_ALL	GO:0034645~cellular macromolecule biosynthetic process	279	25.3636	0.00408609	RB1, TFRC, MYT1L, IKZF4, ELK3, RPS17, ZSCAN30, HABP4, ZNF844, RPL37, SOX4, MEF2A, ST6GAL2, NHLRC3, ZFP3, RPL22, TINF2, MIF4GD, RUNX2, ZSCAN25, ZFPM2, ALG10B, ATF3, ZNF275, ZBTB8A, EIF5A2, ZNF22, ZNF24, CDKN2AIP, C12ORF65, FXR1, NHLH2, CHTF8, MIER3, ZNF704, ST8SIA4, MLEC, ZNF148, ZNF268, ZBED3, ZNF141, YES1, EGR3, ST8SIA1, ZNF260, ST8SIA3, HARS2, ELL2, ACER2, PARP11, ZNF37A, PKIA, CREBRF, REL, NMT…	765	3961	12389	1.14071	1	0.305656	0.304696
GOTERM_BP_ALL	GO:0022008~neurogenesis	112	10.1818	0.00411135	RB1, MYT1L, RORA, RORB, EDNRA, GJA1, SALL1, DPYSL2, SOX4, MEF2A, MYLIP, VASH2, FRS2, ACSL4, RUNX2, OLFM3, ROR1, GPM6A, NDRG4, TWF1, EFNA5, C9ORF72, RTN4, SOCS2, NEUROD1, EFNB2, BLOC1S5, NHLH2, BLOC1S6, SPAST, FUT9, BTBD3, BLOC1S3, TPPP, NTNG1, LYN, GPR17, FZD3, SNAPIN, SYT2, SYT1, LSM1, NR4A2, AHI1, CXCL12, CDK6, UST, BCL2, TCF4, NF2, CPEB3, MAP3K13, CDKN1C, GABRB2, DRAXIN, BTG2, WNT2B, ONECUT2, …	765	1417	12389	1.28004	1	0.305656	0.304696
GOTERM_BP_ALL	GO:0060322~head development	63	5.72727	0.00416435	DRAXIN, BTG2, WNT2B, ELAVL4, PTEN, RORA, EDNRA, SALL1, DPYSL2, CASP3, C21ORF91, PDGFRA, SUN2, APAF1, NRG1, FRS2, RHOA, TGFBR2, B3GNT5, DCX, RARB, CRK, SHANK2, MTPN, NDRG4, PFKFB3, ASCL1, NDRG2, FUT1, RTN4, NEUROD1, NHLH2, BLOC1S6, BCL2L11, ATXN1, ARL13B, BTBD3, MAPK1, ZSWIM6, SUDS3, ZNF148, FZD3, SYT1, CADM2, ATP2B4, GRIN2B, MEIS2, NR4A2, AHI1, UFM1, CXCL12, CDK6, ATG16L1, NFIB, BCL2, PLP1, KRAS,…	765	717	12389	1.42297	1	0.306194	0.305233
GOTERM_BP_ALL	GO:0031325~positive regulation of cellular metabolic process	203	18.4545	0.0042446	RB1, LPGAT1, TFRC, IKZF4, ELK3, EDNRA, TNFSF10, HABP4, SOX4, MEF2A, STARD4, PRKCE, TINF2, ARRDC3, FRS2, MIF4GD, RUNX2, ZFPM2, ALG10B, ATF3, PFN2, DCUN1D4, EIF5A2, DCUN1D2, PTTG1IP, ZNF24, C9ORF72, CDKN2AIP, FXR1, NHLH2, CHTF8, PRRC1, ZNF148, ZNF268, ZBED3, LYN, YES1, EGR3, RAB27A, IFNLR1, BTBD10, GRIN2B, ELL2, ACER2, CREBRF, REL, CALM1, CPEB3, CDKN1C, CDKN1A, BTG2, SERP1, RAC1, RNF152, EDN1, RAB7…	765	2784	12389	1.18087	1	0.30659	0.305628
GOTERM_BP_ALL	GO:0019220~regulation of phosphate metabolic process	105	9.54545	0.00426673	RB1, CCNJ, TFRC, CCNI, IPO7, EDNRA, DEPTOR, SCP2, CHP1, MAP3K5, MAP2K4, PDGFRA, LMO3, PRKCE, FRS2, RNF41, ERP29, ADAM9, ROR1, ZNF675, ATF3, PFN2, NDRG4, GSKIP, TWF1, AK4, NDRG2, EFNA5, DNAJC27, C9ORF72, FXR1, SDCBP, PRRC1, PRKAR2A, ZNF268, ZBED3, LYN, YES1, SMAD3, BTBD10, MOB1B, CNOT7, PKIA, GNAQ, BCL2, NF2, TAB1, CALM1, MAP3K13, MYD88, CDKN1C, CDKN1A, FLT1, PTEN, PIK3CB, SPRED1, LBH, CASP3, RB1C…	765	1316	12389	1.29214	1	0.30659	0.305628
GOTERM_BP_ALL	GO:0070887~cellular response to chemical stimulus	168	15.2727	0.00445632	RB1, CHRM2, ZNF451, VKORC1L1, PUS10, TFRC, UBXN2A, ARID4B, RORA, RORB, EDNRA, GJA1, PEG10, SOX4, MAP3K5, MEF2A, MAP2K4, PDGFRA, LMO3, PRKCE, ADAM10, FRS2, YOD1, SDHD, RUNX2, DYNC1LI2, RAB31, CYP2U1, C10ORF118, RRAGD, TIMELESS, ADAM9, ZNF675, ATF3, FICD, ABHD2, TCF7, GSKIP, STC1, AK4, EFNA5, CDKN2AIP, RTN4, ZFP36L1, SOCS2, NEUROD1, EFNB2, SDCBP, BCL2L11, ADAMTS13, EIF4EBP2, SUDS3, ZNF268, IP6K2, L…	765	2253	12389	1.2076	1	0.30659	0.305628
GOTERM_BP_ALL	GO:0042063~gliogenesis	29	2.63636	0.00458439	RB1, PLAG1, PTEN, ASCL1, RTN4, SH3TC2, ERBB3, PRX, MAPK1, TPPP, ZNF488, SOX4, LYN, GPR17, SUN2, CDKN2B, KCNJ10, OPALIN, STAT3, NRG1, RHOA, CDK6, NFIB, DCX, PLP1, KRAS, ROR1, NF2, CDK5R1	765	269	12389	1.7459	1	0.30659	0.305628
GOTERM_BP_ALL	GO:1901214~regulation of neuron death	29	2.63636	0.00458439	GABRB2, DRAXIN, BTG2, ASCL1, EFNB2, CASP8, BCL2L11, ERBB3, CASP3, CHP1, MAP3K5, SRPK2, EGLN1, MAP2K4, EGLN3, KCNB1, RAB7L1, GRIN2B, OXR1, SIRT1, BTBD10, RHOA, NR4A2, NR4A3, BCL2, KRAS, HDGF, CDK5R1, CPEB4	765	269	12389	1.7459	1	0.30659	0.305628
GOTERM_BP_ALL	GO:1901861~regulation of muscle tissue development	15	1.36364	0.00460704	MTPN, EDN1, SMAD3, PTEN, FRS2, NRG1, SAV1, TGFBR2, GREM1, EFNB2, GJA1, ERBB3, RPS6KB1, BCL2, ZFPM2	765	104	12389	2.33578	1	0.30659	0.305628
GOTERM_BP_ALL	GO:0048513~animal organ development	190	17.2727	0.00463945	RB1, TFRC, ARID4B, RORA, RORB, ETS1, RS1, EDNRA, GJA1, SALL1, DPYSL2, CFL2, TNFSF10, SLC25A40, SOX4, MEF2A, MAP2K4, PDGFRA, RSAD2, RPL22, ARRDC3, THEMIS, VASH2, ADAM10, FRS2, RUNX2, RNF41, OLFM3, TIMELESS, ADAM9, ROR1, ZFPM2, ZNF675, ATF3, GPM6A, NDRG4, PFKFB3, CBFB, TCF7, RHOBTB3, STC1, ZNF22, NDRG2, FUT1, RTN4, SAV1, ZFP36L1, SOCS2, FXR1, NEUROD1, EFNB2, BLOC1S5, NHLH2, SDCBP, BLOC1S6, BCL2L11,…	765	2591	12389	1.18757	1	0.30659	0.305628
GOTERM_BP_ALL	GO:0045892~negative regulation of transcription, DNA-templated	87	7.90909	0.00464763	ZNF512B, CDKN1C, RB1, ZNF451, BTG2, THRA, MYT1L, BHLHE41, ARID4B, RORB, IKZF4, ELK3, SALL1, LBH, NCK2, ZNF566, ZNF488, ZNF124, KLF10, MEF2A, HELLS, KLF12, EDN1, KDM2A, ZBTB37, ZFP69B, NRG1, SIRT1, RUNX2, GREM1, MDFIC, TIMELESS, CRY1, RARB, LCOR, ZNF436, ZNF599, ZFPM2, ZNF675, JDP2, ATF3, ZBTB8A, CBFB, TCF7, ZNF24, ASCL1, SDCBP, ATXN1, MIER3, CREG1, MXI1, BEND3, APBB2, SUDS3, ZNF589, ZNF148, ZNF26…	765	1060	12389	1.32919	1	0.30659	0.305628
GOTERM_BP_ALL	GO:0051174~regulation of phosphorus metabolic process	105	9.54545	0.004793	RB1, CCNJ, TFRC, CCNI, IPO7, EDNRA, DEPTOR, SCP2, CHP1, MAP3K5, MAP2K4, PDGFRA, LMO3, PRKCE, FRS2, RNF41, ERP29, ADAM9, ROR1, ZNF675, ATF3, PFN2, NDRG4, GSKIP, TWF1, AK4, NDRG2, EFNA5, DNAJC27, C9ORF72, FXR1, SDCBP, PRRC1, PRKAR2A, ZNF268, ZBED3, LYN, YES1, SMAD3, BTBD10, MOB1B, CNOT7, PKIA, GNAQ, BCL2, NF2, TAB1, CALM1, MAP3K13, MYD88, CDKN1C, CDKN1A, FLT1, PTEN, PIK3CB, SPRED1, LBH, CASP3, RB1C…	765	1321	12389	1.28725	1	0.30659	0.305628
GOTERM_BP_ALL	GO:0044267~cellular protein metabolic process	287	26.0909	0.00489716	RB1, GMFB, CCNJ, CCNI, TFRC, UBE2L6, RPS17, EDNRA, TNFSF10, HABP4, RPL37, SEPHS1, SOX4, MEF2A, PRKAB2, ST6GAL2, NHLRC3, PRKCE, RPL22, TINF2, ARRDC3, FRS2, YOD1, MIF4GD, CD2AP, ALG10B, ATF3, PFN2, BEX4, FICD, DCUN1D4, EIF5A2, TWF1, GSKIP, DCUN1D2, PTTG1IP, C9ORF72, C12ORF65, FXR1, PRRC1, PRKAR2A, ST8SIA4, MLEC, ZNF268, ZBED3, SRPK2, NAA50, LYN, YES1, ST8SIA1, SIAH3, ST8SIA3, MEX3C, GRIN2B, HARS2, …	765	4097	12389	1.13446	1	0.30659	0.305628
GOTERM_BP_ALL	GO:0001666~response to hypoxia	28	2.54545	0.00495107	TFRC, PTEN, STC1, AK4, RORA, HIF3A, PIK3CB, ADO, RTN4, ZFP36L1, EDNRA, CASP3, EGLN1, EGLN3, EDN1, SMAD3, APAF1, PRKCE, SDHD, SIRT1, RHOA, TGFBR2, NR4A2, CXCL12, DDAH1, BCL2, MDM4, CPEB2	765	258	12389	1.75757	1	0.30659	0.305628
GOTERM_BP_ALL	GO:0060479~lung cell differentiation	6	0.545455	0.00495416	THRA, NFIB, RBBP9, KRAS, ASCL1, SAV1	765	19	12389	5.11414	1	0.30659	0.305628
GOTERM_BP_ALL	GO:0060487~lung epithelial cell differentiation	6	0.545455	0.00495416	THRA, NFIB, RBBP9, KRAS, ASCL1, SAV1	765	19	12389	5.11414	1	0.30659	0.305628
GOTERM_BP_ALL	GO:0099517~synaptic vesicle transport along microtubule	6	0.545455	0.00495416	BLOC1S5, BLOC1S6, SNAPIN, BLOC1S3, AP3S2, AP3B2	765	19	12389	5.11414	1	0.30659	0.305628
GOTERM_BP_ALL	GO:0048490~anterograde synaptic vesicle transport	6	0.545455	0.00495416	BLOC1S5, BLOC1S6, SNAPIN, BLOC1S3, AP3S2, AP3B2	765	19	12389	5.11414	1	0.30659	0.305628
GOTERM_BP_ALL	GO:0099514~synaptic vesicle cytoskeletal transport	6	0.545455	0.00495416	BLOC1S5, BLOC1S6, SNAPIN, BLOC1S3, AP3S2, AP3B2	765	19	12389	5.11414	1	0.30659	0.305628
GOTERM_BP_ALL	GO:0036293~response to decreased oxygen levels	29	2.63636	0.00508759	TFRC, PTEN, STC1, AK4, RORA, HIF3A, PIK3CB, ADO, RTN4, ZFP36L1, EDNRA, CASP3, EGLN1, EGLN3, EDN1, SMAD3, APAF1, PRKCE, SDHD, SIRT1, RHOA, TGFBR2, NR4A2, CXCL12, DDAH1, BCL2, MDM4, CPEB2, CPEB4	765	271	12389	1.73302	1	0.30659	0.305628
GOTERM_BP_ALL	GO:0071900~regulation of protein serine/threonine kinase activity	32	2.90909	0.0051022	CDKN1C, RB1, CDKN1A, FLT1, CCNJ, CCNI, PTEN, PIK3CB, IPO7, CASP3, PRKAR2A, CHP1, SH2B3, MAP3K5, LYN, CDKN2B, EDN1, ATP2B4, ZFP91, SIRT1, HIPK3, RHOA, PKIA, ERP29, ADAM9, TAB1, MAP3K13, CALM1, ZNF675, CDK5R1	765	309	12389	1.67713	1	0.30659	0.305628
GOTERM_BP_ALL	GO:1903507~negative regulation of nucleic acid-templated transcription	87	7.90909	0.00510264	ZNF512B, CDKN1C, RB1, ZNF451, BTG2, THRA, MYT1L, BHLHE41, ARID4B, RORB, IKZF4, ELK3, SALL1, LBH, NCK2, ZNF566, ZNF488, ZNF124, KLF10, MEF2A, HELLS, KLF12, EDN1, KDM2A, ZBTB37, ZFP69B, NRG1, SIRT1, RUNX2, GREM1, MDFIC, TIMELESS, CRY1, RARB, LCOR, ZNF436, ZNF599, ZFPM2, ZNF675, JDP2, ATF3, ZBTB8A, CBFB, TCF7, ZNF24, ASCL1, SDCBP, ATXN1, MIER3, CREG1, MXI1, BEND3, APBB2, SUDS3, ZNF589, ZNF148, ZNF26…	765	1063	12389	1.32544	1	0.30659	0.305628
GOTERM_BP_ALL	GO:0071456~cellular response to hypoxia	18	1.63636	0.00521405	EGLN1, EGLN3, EDN1, PRKCE, PTEN, STC1, AK4, RORA, PIK3CB, SDHD, ADO, SIRT1, RTN4, ZFP36L1, DDAH1, BCL2, MDM4, CPEB2	765	139	12389	2.09716	1	0.30659	0.305628
GOTERM_BP_ALL	GO:0030900~forebrain development	34	3.09091	0.0052149	DRAXIN, BTG2, WNT2B, ELAVL4, PTEN, ASCL1, FUT1, RTN4, NEUROD1, NHLH2, BLOC1S6, SALL1, ARL13B, CASP3, BTBD3, C21ORF91, ZSWIM6, SUN2, APAF1, ATP2B4, FRS2, NRG1, RHOA, NR4A2, CXCL12, CDK6, ATG16L1, NFIB, DCX, RARB, KRAS, NF2, CRK, CDK5R1	765	335	12389	1.64365	1	0.30659	0.305628
GOTERM_BP_ALL	GO:0050999~regulation of nitric-oxide synthase activity	7	0.636364	0.00522362	DDAH1, CNR1, ATP2B4, PIK3CB, CALM1	765	27	12389	4.19864	1	0.30659	0.305628
GOTERM_BP_ALL	GO:0031365~N-terminal protein amino acid modification	7	0.636364	0.00522362	NAA50, NAA30, NAA20, NMT2, MAP6D1, SOX4, METAP1	765	27	12389	4.19864	1	0.30659	0.305628
GOTERM_BP_ALL	GO:0043412~macromolecule modification	241	21.9091	0.00531787	RB1, GMFB, CCNJ, CCNI, TFRC, UBE2L6, EDNRA, RPL37, SEPHS1, SOX4, MEF2A, PRKAB2, ST6GAL2, NHLRC3, PRKCE, TINF2, ARRDC3, FRS2, YOD1, ALG10B, ATF3, PFN2, BEX4, FICD, DCUN1D4, TWF1, GSKIP, DCUN1D2, PTTG1IP, C9ORF72, FXR1, PRRC1, PRKAR2A, ST8SIA4, MLEC, ZNF268, ZBED3, SRPK2, NAA50, LYN, YES1, ST8SIA1, SIAH3, ST8SIA3, MEX3C, ACER2, PARP11, NCEH1, PKIA, NMT2, TRMT13, FBXL3, CALM1, CDKN1C, PIGS, CDKN1A, …	765	3384	12389	1.15335	1	0.309407	0.308436
GOTERM_BP_ALL	GO:0051348~negative regulation of transferase activity	26	2.36364	0.00541829	CDKN1C, RB1, CDKN1A, PTEN, GSKIP, PIK3CB, IPO7, SPRED1, DEPTOR, CAMK2N1, CASP3, PRKAR2A, CHP1, RPL37, SH2B3, YWHAG, LYN, CDKN2B, SIRT1, HIPK3, DBNDD2, PKIA, GNAQ, NF2, ZNF675	765	235	12389	1.79176	1	0.312533	0.311552
GOTERM_BP_ALL	GO:0061025~membrane fusion	20	1.81818	0.00552197	SNAPIN, SYT1, UBXN2B, TFRC, UBXN2A, YIPF5, GOSR1, SYT9, CPLX2, BET1L, BLOC1S6, RAB12, VTI1A, STX6, VAMP1, CHP1, VAMP2, ARL8B, RAB8B, VAMP3	765	163	12389	1.98709	1	0.313605	0.31262
GOTERM_BP_ALL	GO:0097659~nucleic acid-templated transcription	206	18.7273	0.00553062	RB1, TFRC, MYT1L, IKZF4, ELK3, ZSCAN30, ZNF844, SOX4, MEF2A, ZFP3, RUNX2, ZSCAN25, ZFPM2, ATF3, ZNF275, ZBTB8A, ZNF22, ZNF24, CDKN2AIP, NHLH2, MIER3, ZNF704, ZNF148, ZNF268, ZBED3, ZNF141, YES1, EGR3, ZNF260, ELL2, ZNF37A, PKIA, CREBRF, REL, HBP1, CPEB3, ZNF136, ZNF256, CDKN1C, LIN54, BTG2, BHLHE41, HIF3A, ZNF488, ZNF124, LIN52, ZIK1, HELLS, ZNF362, EDN1, TSC22D3, TSC22D2, SIRT1, RHOA, RAP2C, MDF…	765	2845	12389	1.17263	1	0.313605	0.31262
GOTERM_BP_ALL	GO:0009059~macromolecule biosynthetic process	281	25.5455	0.00561623	RB1, TFRC, MYT1L, IKZF4, ELK3, RPS17, ZSCAN30, HABP4, ZNF844, RPL37, SOX4, MEF2A, ST6GAL2, NHLRC3, ZFP3, RPL22, TINF2, MIF4GD, RUNX2, ZSCAN25, ZFPM2, ALG10B, ATF3, ZNF275, ZBTB8A, EIF5A2, ZNF22, ZNF24, CDKN2AIP, C12ORF65, FXR1, NHLH2, CHTF8, MIER3, ZNF704, ST8SIA4, MLEC, ZNF148, ZNF268, ZBED3, ZNF141, SLC10A7, YES1, EGR3, ST8SIA1, ZNF260, ST8SIA3, HARS2, ELL2, ACER2, PARP11, ZNF37A, PKIA, CREBRF,…	765	4013	12389	1.134	1	0.315783	0.314792
GOTERM_MF_ALL	GO:0019905~syntaxin binding	11	1	0.00761363	BLOC1S6, SYT2, SYT1, SNPH, VPS52, STX6, VAMP1, SYT9, CPLX2, VAMP2, VAMP3	797	66	12707	2.65726	0.99993	0.317742	0.313174
GOTERM_BP_ALL	GO:0022406~membrane docking	13	1.18182	0.00573599	NDRG4, SYT1, KCNB1, CPLX2, PEX5L, BLOC1S6, SNPH, RAB12, STX6, CHP1, CALM1, RAB8B, VAMP3	765	85	12389	2.47685	1	0.319829	0.318825
UP_KW_DOMAIN	KW-0735~Signal-anchor	28	2.54545	0.0493968	EDA, FICD, TFRC, UXS1, ABHD2, FUT1, SGCD, GNPTAB, FUT9, RDH11, ST8SIA4, TNFSF10, FKTN, GALNT7, CHST9, SUN2, ST6GAL2, GALNT3, ST8SIA1, ST8SIA3, ACSL4, SYT14, B3GALT5, NCEH1, B3GNT5, UST, NPTXR, B4GALT4	580	311	9289	1.44191	0.732095	0.321079	0.30873
GOTERM_MF_ALL	GO:0000149~SNARE binding	14	1.27273	0.00797763	SNAPIN, SYT2, SYT1, KCNB1, SYT9, CPLX2, BLOC1S6, SNPH, VPS52, VTI1A, STX6, VAMP1, VAMP2, VAMP3	797	98	12707	2.27765	0.999956	0.322193	0.317561
GOTERM_BP_ALL	GO:0097479~synaptic vesicle localization	22	2	0.00597463	CHRM2, SNAPIN, SYT2, SYT1, PTEN, RAB27A, SYT9, CPLX2, AP3B2, DNM3, BLOC1S5, BLOC1S6, RIMS4, SNPH, BLOC1S3, AP3S2, CALM1, VAMP2, PFN2, ARF6	765	188	12389	1.89513	1	0.328105	0.327075
GOTERM_BP_ALL	GO:0071495~cellular response to endogenous stimulus	83	7.54545	0.0060134	CDKN1C, RB1, GABRB2, ZNF451, ONECUT2, THRA, ELAVL4, ARID4B, LRRC32, GJA1, CASP7, SPRED1, EDNRA, LBH, PEG10, CASP3, NPTN, ITGB8, YWHAG, RAB8B, PDGFRA, ACTR2, EDN1, APAF1, PDE4D, LMO3, PRKCE, FRS2, SIRT1, RHOA, RUNX2, TGFBR2, GREM1, DYNC1LI2, RAB31, RRAGD, TIMELESS, CRY1, RARB, ADAM9, CRK, VAMP2, RNF165, ARF6, LEPROT, PRKAA2, ABHD2, STC1, RNF6, EFNA5, ZFP36L1, SOCS2, SDCBP, BCL2L11, EIF4EBP2, MAPK1…	765	1013	12389	1.32692	1	0.328105	0.327075
GOTERM_BP_ALL	GO:0007611~learning or memory	26	2.36364	0.00603153	SLC24A2, BTG2, NDRG4, THRA, ELAVL4, PTEN, SLC6A1, BLOC1S6, ATXN1, CAMK2N1, CNR1, CASP3, NPTN, MAPK1, EIF4EBP2, LDLR, ACTR2, TMOD2, GRIN2B, MEIS2, TANC1, RPS6KB1, CAMK4, KRAS, CPEB3, SHANK2	765	237	12389	1.77664	1	0.328105	0.327075
WIKIPATHWAYS	WP3982~miRNA regulation of p53 pathway in prostate cancer	5	0.454545	0.0346863	CASP8, APAF1, ZMAT3, CASP3, PTEN	345	22	5973	3.93478	1	0.336098	0.322905
WIKIPATHWAYS	WP4970~Galanin receptor pathway	4	0.363636	0.0351803	CDKN1C, CDKN1A, BCL2L11, VAMP2	345	13	5973	5.32709	1	0.336098	0.322905
WIKIPATHWAYS	WP5182~Pro-survival signaling of neuroprotectin D1	4	0.363636	0.0351803	CASP7, CASP8, CASP3, CYCS	345	13	5973	5.32709	1	0.336098	0.322905
WIKIPATHWAYS	WP5223~2q21.1 copy number variation syndrome	4	0.363636	0.0351803	PLEKHB2, STAT3, RAC1, RHOA	345	13	5973	5.32709	1	0.336098	0.322905
WIKIPATHWAYS	WP4223~Ras signaling	16	1.45455	0.0360302	PDGFRA, FLT1, PIK3CB, KSR2, GNG12, ETS1, GRIN2B, RHOA, REL, MAPK1, KRAS, RAC1, CALM1, ARF6	345	157	5973	1.76439	1	0.338178	0.324904
KEGG_PATHWAY	hsa05418:Fluid shear stress and atherosclerosis	13	1.18182	0.0388022	MEF2A, MAP2K4, EDN1, PRKAA2, GSTA4, BCL2, PIK3CB, RAC1, CALM1, RHOA, MAP3K5	350	112	5732	1.90092	0.999989	0.339813	0.31512
GOTERM_BP_ALL	GO:0008089~anterograde axonal transport	9	0.818182	0.00651466	BLOC1S5, BLOC1S6, SNAPIN, SPAST, DLG2, BLOC1S3, AP3S2, AP3B2, ARL8B	765	46	12389	3.16854	1	0.347482	0.346392
GOTERM_BP_ALL	GO:0030878~thyroid gland development	5	0.454545	0.00655096	EDN1, EDNRA, SMAD3, THRA, MAPK1	765	13	12389	6.22876	1	0.347482	0.346392
GOTERM_BP_ALL	GO:0071560~cellular response to transforming growth factor beta stimulus	24	2.18182	0.00659938	CDKN1C, ZNF451, CDKN2B, EDN1, YES1, SMAD3, ONECUT2, APAF1, STAT3, ARID4B, LRRC32, SIRT1, SMAD5, ZFP36L1, TGFBR2, SDCBP, SPRED1, PEG10, BRMS1L, ITGB8, ADAM9, SUDS3, TAB1, CRK	765	214	12389	1.81624	1	0.347482	0.346392
GOTERM_BP_ALL	GO:0043068~positive regulation of programmed cell death	45	4.09091	0.0066313	HRK, CDKN1A, PTEN, PIK3CB, ASCL1, SAV1, NEUROD1, C3ORF38, BCL2L13, CASP7, CASP8, BCL2L11, CNR1, FRZB, CASP3, PEA15, TNFSF10, NCK2, SUDS3, ZNF268, SOX4, IP6K2, MAP3K5, PHLDA3, SRPK2, LYN, MAP2K4, EGLN3, SMAD3, APAF1, G0S2, F3, SIRT1, RHOA, ACER2, DAP, RYBP, STK17B, BCL2, RARB, CYCS, CALM1, EEF1E1, ATF3, CDK5R1	765	486	12389	1.49952	1	0.347482	0.346392
GOTERM_BP_ALL	GO:1902679~negative regulation of RNA biosynthetic process	87	7.90909	0.0066474	ZNF512B, CDKN1C, RB1, ZNF451, BTG2, THRA, MYT1L, BHLHE41, ARID4B, RORB, IKZF4, ELK3, SALL1, LBH, NCK2, ZNF566, ZNF488, ZNF124, KLF10, MEF2A, HELLS, KLF12, EDN1, KDM2A, ZBTB37, ZFP69B, NRG1, SIRT1, RUNX2, GREM1, MDFIC, TIMELESS, CRY1, RARB, LCOR, ZNF436, ZNF599, ZFPM2, ZNF675, JDP2, ATF3, ZBTB8A, CBFB, TCF7, ZNF24, ASCL1, SDCBP, ATXN1, MIER3, CREG1, MXI1, BEND3, APBB2, SUDS3, ZNF589, ZNF148, ZNF26…	765	1075	12389	1.31065	1	0.347482	0.346392
GOTERM_BP_ALL	GO:0016310~phosphorylation	137	12.4545	0.00673143	RB1, PI4K2B, CCNJ, GMFB, TFRC, CCNI, IPO7, EDNRA, EFR3A, DEPTOR, GNPTAB, CHP1, SEPHS1, MAP3K5, MEF2A, MAP2K4, PDGFRA, PRKAB2, LMO3, PRKCE, ADAM10, FRS2, SDHD, RNF41, CMPK1, ERP29, ADAM9, ROR1, ZNF675, ATF3, DGKH, PFN2, CSNK1G1, NDRG4, PFKFB3, GSKIP, AK3, TWF1, AK4, NDRG2, EFNA5, DNAJC27, C9ORF72, ZFP36L1, SOCS2, FXR1, SDCBP, STK33, PRRC1, PRKAR2A, ZNF268, ZBED3, IP6K2, SRPK2, LYN, YES1, SMAD3, BT…	765	1812	12389	1.22444	1	0.349086	0.347991
GOTERM_BP_ALL	GO:0010033~response to organic substance	170	15.4545	0.00678243	RB1, CHRM2, ZNF451, PUS10, TFRC, UBXN2A, ARID4B, RORA, RORB, EDNRA, GJA1, PEG10, TNFSF10, SOX4, MAP3K5, MAP2K4, PDGFRA, LMO3, PRKCE, ADAM10, FRS2, YOD1, RUNX2, DYNC1LI2, RAB31, C10ORF118, RRAGD, TIMELESS, ADAM9, STEAP2, ZNF675, ATF3, FICD, ABHD2, TCF7, STC1, EFNA5, ZFP36L1, SOCS2, NEUROD1, EFNB2, SDCBP, BCL2L11, ADAMTS13, EIF4EBP2, SUDS3, ZNF268, ZBED3, IP6K2, LYN, GPR17, YES1, EGR3, SMAD3, HOMER…	765	2309	12389	1.19234	1	0.349086	0.347991
KEGG_PATHWAY	hsa04210:Apoptosis	13	1.18182	0.0411374	HRK, APAF1, PIK3CB, CASP7, BCL2L11, CASP8, CASP3, TNFSF10, BCL2, MAPK1, CYCS, KRAS, MAP3K5	350	113	5732	1.8841	0.999995	0.349668	0.324259
KEGG_PATHWAY	hsa05203:Viral carcinogenesis	16	1.45455	0.0426517	LYN, RB1, CDKN1A, CDKN2B, EGR3, STAT3, PIK3CB, RHOA, CASP8, CDK6, CASP3, REL, MAPK1, KRAS, RAC1, YWHAG	350	152	5732	1.72391	0.999997	0.352182	0.32659
KEGG_PATHWAY	hsa05134:Legionellosis	7	0.636364	0.0441813	BCL2L13, CASP7, CASP8, APAF1, CASP3, CYCS, MYD88	350	43	5732	2.66605	0.999998	0.354355	0.328606
KEGG_PATHWAY	hsa05218:Melanoma	8	0.727273	0.0477234	RB1, PDGFRA, CDKN1A, CDK6, PTEN, MAPK1, KRAS, PIK3CB	350	55	5732	2.38213	0.999999	0.354355	0.328606
KEGG_PATHWAY	hsa05131:Shigellosis	20	1.81818	0.0483987	ACTR2, PRKCE, PIK3CB, RHOA, MAP1LC3B, RPS6KB1, ATG16L1, RRAGD, UBE2N, BCL2, ELMO1, MAPK1, CYCS, TAB1, RAC1, CRK, MYD88, CYTH1, PFN2, ARF6	350	208	5732	1.57473	0.999999	0.354355	0.328606
KEGG_PATHWAY	hsa00603:Glycosphingolipid biosynthesis - globo and isoglobo series	4	0.363636	0.0493453	FUT9, ST8SIA1, B3GALT5, FUT1	350	14	5732	4.67918	1	0.354355	0.328606
KEGG_PATHWAY	hsa05225:Hepatocellular carcinoma	15	1.36364	0.0519085	RB1, TCF7L2, CDKN1A, FZD3, SMAD3, WNT2B, TCF7, PTEN, PIK3CB, TGFBR2, CDK6, RPS6KB1, GSTA4, MAPK1, KRAS	350	143	5732	1.71788	1	0.354355	0.328606
KEGG_PATHWAY	hsa05215:Prostate cancer	10	0.909091	0.0528432	RB1, PDGFRA, TCF7L2, CDKN1A, TCF7, PTEN, BCL2, MAPK1, KRAS, PIK3CB	350	80	5732	2.04714	1	0.354355	0.328606
KEGG_PATHWAY	hsa04012:ErbB signaling pathway	10	0.909091	0.0528432	MAP2K4, CDKN1A, ERBB3, RPS6KB1, NCK2, MAPK1, KRAS, NRG1, PIK3CB, CRK	350	80	5732	2.04714	1	0.354355	0.328606
KEGG_PATHWAY	hsa05211:Renal cell carcinoma	9	0.818182	0.0529664	EGLN1, CDKN1A, EGLN3, MAPK1, KRAS, RAC1, PIK3CB, ETS1, CRK	350	68	5732	2.16756	1	0.354355	0.328606
KEGG_PATHWAY	hsa04140:Autophagy - animal	14	1.27273	0.0545854	PRKAA2, PTEN, PIK3CB, C9ORF72, MAP1LC3B, DEPTOR, RPS6KB1, ATG16L1, TP53INP2, RB1CC1, RRAGD, BCL2, MAPK1, KRAS	350	131	5732	1.75023	1	0.354355	0.328606
KEGG_PATHWAY	hsa04725:Cholinergic synapse	11	1	0.0551764	CHRM2, KCNJ6, GNAQ, CAMK4, KCNJ14, BCL2, MAPK1, KRAS, PIK3CB, GNG12, KCNJ3	350	93	5732	1.93708	1	0.354355	0.328606
GOTERM_BP_ALL	GO:0051716~cellular response to stimulus	358	32.5455	0.00698171	RB1, GMFB, TFRC, RAPGEFL1, NUDT4, ELK3, SCAMP5, RS1, GJA1, EDNRA, RASSF3, RASSF4, PEG10, DPYSL2, TNFSF10, HABP4, RPL37, SAMD12, SOX4, SAMD10, MEF2A, PRKAB2, RSAD2, PRKCE, ARRDC3, FRS2, YOD1, TMEM170B, RUNX2, CD2AP, DYNC1LI2, CYP2U1, RRAGD, C10ORF118, ALG10B, ATF3, NLRX1, FICD, PEX11A, STC1, GSKIP, PTTG1IP, C9ORF72, CDKN2AIP, FXR1, NEU3, BLOC1S5, BLOC1S6, ADAMTS13, RHOT1, TESPA1, RDH11, PRKAR2A, B…	765	5252	12389	1.10391	1	0.3566	0.355481
UP_KW_PTM	KW-0832~Ubl conjugation	156	14.1818	0.0607922	ZNF451, C5ORF24, ARID4B, UBE2L6, RORA, MSANTD4, ETS1, BZW1, IKZF4, ELK3, RPS17, GJA1, DEPTOR, SALL1, LSM11, ZSCAN30, PEG10, HABP4, NFATC2IP, ZNF566, MAP3K5, MEF2A, PDGFRA, MYLIP, ZNF561, KDM2A, RSAD2, ZFP3, TINF2, ZFP69B, FRS2, RUNX2, RSBN1, CD2AP, RNF41, CMPK1, ZNF436, ZSCAN25, ZFPM2, NPTXR, ATF3, ARL8B, BEX4, ZBTB8A, INO80D, DCUN1D4, ZNF24, LPP, CDKN2AIP, ZFP36L1, SOCS2, FXR1, BCL2L11, ATXN1, R…	625	2269	10206	1.1227	0.76367	0.364753	0.349555
KEGG_PATHWAY	hsa05216:Thyroid cancer	6	0.545455	0.0586612	TCF7L2, CDKN1A, TPM3, TCF7, MAPK1, KRAS	350	35	5732	2.80751	1	0.368546	0.341766
GOTERM_BP_ALL	GO:0007275~multicellular organism development	280	25.4545	0.00739479	RB1, GMFB, TFRC, MYT1L, RAPGEFL1, ELK3, RS1, GJA1, EDNRA, DPYSL2, TNFSF10, SOX4, MEF2A, MBNL1, RSAD2, RPL22, ARRDC3, FRS2, ACSL4, RUNX2, TM4SF1, ZFPM2, ATF3, GPM6A, TWF1, STC1, ZNF22, ZNF24, C9ORF72, FXR1, NHLH2, BLOC1S5, BLOC1S6, SPAST, TESPA1, BLOC1S3, ST8SIA4, PCDHA4, ZNF148, SCN3B, ZBED3, SRPK2, NTNG1, LYN, GPR17, FZD3, SNAPIN, ZNF141, SLC10A7, EGR3, HOMER1, CADM2, NEBL, MEX3C, GRIN2B, XKR8, …	765	4019	12389	1.12827	1	0.371381	0.370216
GOTERM_BP_ALL	GO:0045844~positive regulation of striated muscle tissue development	9	0.818182	0.00743762	GREM1, EFNB2, EDN1, GJA1, ERBB3, RPS6KB1, BCL2, NRG1, ZFPM2	765	47	12389	3.10113	1	0.371381	0.370216
GOTERM_BP_ALL	GO:0048636~positive regulation of muscle organ development	9	0.818182	0.00743762	GREM1, EFNB2, EDN1, GJA1, ERBB3, RPS6KB1, BCL2, NRG1, ZFPM2	765	47	12389	3.10113	1	0.371381	0.370216
GOTERM_BP_ALL	GO:0048699~generation of neurons	103	9.36364	0.00754346	RB1, MYT1L, RORA, RORB, EDNRA, GJA1, SALL1, DPYSL2, SOX4, MEF2A, MYLIP, VASH2, FRS2, ACSL4, RUNX2, OLFM3, ROR1, GPM6A, NDRG4, TWF1, EFNA5, C9ORF72, RTN4, SOCS2, NEUROD1, EFNB2, BLOC1S5, NHLH2, BLOC1S6, SPAST, FUT9, BTBD3, BLOC1S3, NTNG1, LYN, FZD3, SNAPIN, SYT2, SYT1, LSM1, NR4A2, AHI1, CXCL12, CDK6, UST, BCL2, TCF4, NF2, CPEB3, MAP3K13, CDKN1C, GABRB2, DRAXIN, BTG2, WNT2B, ONECUT2, BHLHE41, PTEN…	765	1313	12389	1.27042	1	0.373876	0.372703
GOTERM_BP_ALL	GO:0034654~nucleobase-containing compound biosynthetic process	230	20.9091	0.00766964	RB1, TFRC, MYT1L, UXS1, IKZF4, ELK3, EDNRA, ZSCAN30, ZNF844, SOX4, MEF2A, ZFP3, TINF2, RUNX2, ZSCAN25, ZFPM2, ATF3, ZNF275, ZBTB8A, ZNF22, ZNF24, CDKN2AIP, NHLH2, CHTF8, MIER3, ZNF704, ZNF148, ZNF268, ZBED3, ZNF141, YES1, EGR3, ZNF260, ELL2, ZNF37A, PKIA, CREBRF, REL, HBP1, HNRNPC, CALM1, CPEB3, ZNF136, ZNF256, CDKN1C, LIN54, CDKN1A, BTG2, BHLHE41, HIF3A, ZNF488, ZNF124, LIN52, ZIK1, HELLS, ZNF36…	765	3238	12389	1.15034	1	0.377335	0.37615
WIKIPATHWAYS	WP4918~Cellular proteostasis	3	0.272727	0.042511	VBP1, PFDN1, PFDN6	345	6	5973	8.65652	1	0.378063	0.363223
WIKIPATHWAYS	WP3286~Copper homeostasis	7	0.636364	0.0426157	SLC31A1, CASP3, PTEN, ADAM9, ADAM10, XAF1, STEAP2	345	45	5973	2.69314	1	0.378063	0.363223
WIKIPATHWAYS	WP524~G13 signaling pathway	6	0.545455	0.0432518	RPS6KB1, CFL2, RAC1, PIK3CB, CALM1, RHOA	345	34	5973	3.05524	1	0.378063	0.363223
WIKIPATHWAYS	WP2371~Parkinson's disease pathway	6	0.545455	0.0432518	CASP7, APAF1, CASP3, CYCS, UBE2L6, UBE2G2	345	34	5973	3.05524	1	0.378063	0.363223
WIKIPATHWAYS	WP4205~MET in type 1 papillary renal cell carcinoma	8	0.727273	0.0438129	CDKN1A, STAT3, MAPK1, KRAS, RAC1, PIK3CB, ETS1, CRK	345	57	5973	2.4299	1	0.378063	0.363223
GOTERM_BP_ALL	GO:0021766~hippocampus development	12	1.09091	0.00806157	NEUROD1, BLOC1S6, BTG2, CDK6, ATG16L1, CASP3, PTEN, DCX, ATP2B4, NF2, CRK, CDK5R1	765	78	12389	2.4915	1	0.385875	0.384664
GOTERM_BP_ALL	GO:0048489~synaptic vesicle transport	21	1.90909	0.00808075	CHRM2, SNAPIN, SYT2, SYT1, RAB27A, SYT9, CPLX2, AP3B2, DNM3, BLOC1S5, BLOC1S6, RIMS4, SNPH, BLOC1S3, AP3S2, CALM1, VAMP2, PFN2, ARF6	765	181	12389	1.87895	1	0.385875	0.384664
GOTERM_BP_ALL	GO:0097480~establishment of synaptic vesicle localization	21	1.90909	0.00808075	CHRM2, SNAPIN, SYT2, SYT1, RAB27A, SYT9, CPLX2, AP3B2, DNM3, BLOC1S5, BLOC1S6, RIMS4, SNPH, BLOC1S3, AP3S2, CALM1, VAMP2, PFN2, ARF6	765	181	12389	1.87895	1	0.385875	0.384664
GOTERM_BP_ALL	GO:1902531~regulation of intracellular signal transduction	112	10.1818	0.00817235	GOLT1B, TFRC, RORA, GJA1, DEPTOR, TNFSF10, CHP1, RPL37, SOX4, PHLDA3, MAP3K5, MAP2K4, PDGFRA, LMO3, PRKCE, ARRDC3, FRS2, CD2AP, RNF41, FRMD6, RRAGD, ERP29, ADAM9, ROR1, ZNF675, ATF3, NDRG4, NLRX1, PTTG1IP, NDRG2, DNAJC27, C9ORF72, RTN4, ARHGAP12, SOCS2, NEUROD1, SDCBP, BCL2L11, ZNF268, LYN, GPR17, GPR137C, PEX5L, CNOT7, CXCL12, ARMC10, REL, BCL2, UBE2N, NF2, TAB1, CALM1, MAP3K13, MYD88, BCL2L2, C…	765	1449	12389	1.25177	1	0.385875	0.384664
GOTERM_BP_ALL	GO:0060359~response to ammonium ion	15	1.36364	0.00820002	CHRM2, GABRB2, HOMER1, PRKCE, ELAVL4, ATP2B4, SLC6A1, CASP7, EDNRA, CNR1, CASP3, GNAQ, PEA15, MAPK1, CDK5R1	765	111	12389	2.18848	1	0.385875	0.384664
GOTERM_BP_ALL	GO:0021537~telencephalon development	26	2.36364	0.00822522	DRAXIN, BTG2, PTEN, ASCL1, FUT1, RTN4, NEUROD1, BLOC1S6, SALL1, ARL13B, CASP3, BTBD3, ZSWIM6, SUN2, ATP2B4, NRG1, RHOA, CXCL12, CDK6, ATG16L1, NFIB, DCX, RARB, NF2, CRK, CDK5R1	765	243	12389	1.73277	1	0.385875	0.384664
GOTERM_BP_ALL	GO:0021782~glial cell development	14	1.27273	0.0083046	LYN, KCNJ10, PTEN, NRG1, ASCL1, CDK6, SH3TC2, PRX, PLP1, KRAS, ROR1, TPPP, ZNF488, SOX4	765	100	12389	2.26727	1	0.385875	0.384664
GOTERM_BP_ALL	GO:0043200~response to amino acid	14	1.27273	0.0083046	LYN, PDGFRA, EDN1, KCNB1, RHOA, GLRA3, RPS6KB1, CASP3, RRAGD, BCL2, CPEB3, MYD88, BCL2L2, CPEB4	765	100	12389	2.26727	1	0.385875	0.384664
GOTERM_BP_ALL	GO:1901863~positive regulation of muscle tissue development	9	0.818182	0.00845566	GREM1, EFNB2, EDN1, GJA1, ERBB3, RPS6KB1, BCL2, NRG1, ZFPM2	765	48	12389	3.03652	1	0.386835	0.385621
GOTERM_BP_ALL	GO:0051051~negative regulation of transport	36	3.27273	0.0085682	PXK, ARHGAP1, PTEN, DERL2, STC1, SCAMP5, NEU3, SDCBP, GJA1, ERBB3, CNR1, PEA15, CHP1, RAC1, EDN1, RSAD2, KCNB1, SIAH3, PRKCE, ACSL4, YOD1, NRG1, UBE2G2, UBAC2, KLF7, UFM1, MDFIC, PKIA, ERP29, BCL2, CRY1, CALM1, VAMP3, ARF6	765	373	12389	1.56303	1	0.386835	0.385621
GOTERM_BP_ALL	GO:0043065~positive regulation of apoptotic process	44	4	0.00862242	HRK, PTEN, PIK3CB, ASCL1, SAV1, NEUROD1, C3ORF38, BCL2L13, CASP7, CASP8, BCL2L11, CNR1, FRZB, CASP3, PEA15, TNFSF10, NCK2, SUDS3, ZNF268, SOX4, IP6K2, MAP3K5, PHLDA3, SRPK2, LYN, MAP2K4, EGLN3, SMAD3, APAF1, G0S2, F3, SIRT1, RHOA, ACER2, DAP, RYBP, STK17B, BCL2, RARB, CYCS, CALM1, EEF1E1, ATF3, CDK5R1	765	480	12389	1.48452	1	0.386835	0.385621
GOTERM_BP_ALL	GO:0030182~neuron differentiation	92	8.36364	0.00864054	CDKN1C, RB1, GABRB2, DRAXIN, BTG2, WNT2B, ONECUT2, MYT1L, ELAVL4, PTEN, RORA, RORB, EDNRA, SALL1, DPYSL2, CASP3, NPTN, NCK2, C21ORF91, RAC1, SOX4, MEF2A, MYLIP, ACTR2, EDN1, VASH2, RAB7L1, ACSL4, NRG1, RHOA, RUNX2, DNM3, RAP2A, GPRC5B, OLFM3, SNPH, DCX, ROR1, CRK, RNF165, ARF6, GPM6A, MTPN, NDRG4, TWF1, RNF6, GDPD5, EFNA5, ASCL1, C9ORF72, RTN4, SOCS2, NEUROD1, EFNB2, BLOC1S5, NHLH2, BLOC1S6, SPAS…	765	1157	12389	1.28774	1	0.386835	0.385621
GOTERM_BP_ALL	GO:0071559~response to transforming growth factor beta	24	2.18182	0.00865273	CDKN1C, ZNF451, CDKN2B, EDN1, YES1, SMAD3, ONECUT2, APAF1, STAT3, ARID4B, LRRC32, SIRT1, SMAD5, ZFP36L1, TGFBR2, SDCBP, SPRED1, PEG10, BRMS1L, ITGB8, ADAM9, SUDS3, TAB1, CRK	765	219	12389	1.77477	1	0.386835	0.385621
GOTERM_BP_ALL	GO:0045595~regulation of cell differentiation	114	10.3636	0.00867311	CCDC71L, RB1, PLEKHB2, RORA, RORB, ETS1, GJA1, DPYSL2, SOX4, MAP3K5, PDGFRA, MYLIP, LMO3, FRS2, RUNX2, RNF41, ROR1, ZFPM2, ZNF675, NDRG4, CBFB, TCF7, TWF1, EFNA5, RTN4, SAV1, ZFP36L1, SOCS2, NEUROD1, EFNB2, BLOC1S5, SDCBP, BLOC1S6, TESPA1, FUT9, ZNF268, NTNG1, LYN, FZD3, SNAPIN, SYT2, EGR3, SMAD3, SYT1, CRIM1, LSM1, MEX3C, SMAD5, XKR8, AHI1, CXCL12, CDK6, UST, BCL2, TCF4, NF2, CPEB3, MAP3K13, CDK…	765	1481	12389	1.24659	1	0.386835	0.385621
GOTERM_BP_ALL	GO:2000671~regulation of motor neuron apoptotic process	5	0.454545	0.00872995	MAP2K4, ERBB3, KCNB1, BCL2, RHOA	765	14	12389	5.78385	1	0.386835	0.385621
KEGG_PATHWAY	hsa04910:Insulin signaling pathway	13	1.18182	0.0634216	SOCS2, PRKAB2, PRKAA2, RPS6KB1, PRKAR2A, MAPK1, KRAS, PHKA1, PIK3CB, CALM1, CRK	350	121	5732	1.75953	1	0.389976	0.361638
REACTOME_PATHWAY	R-HSA-111459~Activation of caspases through apoptosome-mediated cleavage	4	0.363636	0.00337956	CASP7, APAF1, CASP3, CYCS	467	6	8050	11.4918	0.990832	0.390339	0.38865
REACTOME_PATHWAY	R-HSA-9022535~Loss of phosphorylation of MECP2 at T308	4	0.363636	0.00337956	CAMK4, CALM1	467	6	8050	11.4918	0.990832	0.390339	0.38865
GOTERM_BP_ALL	GO:0032940~secretion by cell	56	5.09091	0.00897144	CHRM2, SCAMP5, GJA1, RIMS4, SERP1, GNPTAB, SOX4, RAB8B, EDN1, RSAD2, PRKCE, ACSL4, SDHD, CD2AP, RAB31, SNPH, C10ORF118, ERP29, CRY1, ADAM9, STEAP2, VAMP2, ARL8B, RAPGEF4, PFN2, VAMP3, ARF6, EFNA5, LIN7C, CPLX2, NEUROD1, SDCBP, BLOC1S6, PDZD11, CNR1, VPS52, BLOC1S3, LYN, TCF7L2, SNAPIN, SYT2, SYT1, KCNB1, SYT16, RAB27A, TVP23A, TVP23B, SYT9, KLF7, GOLPH3, NR4A3, CXCL12, RAB12, CALM1	765	646	12389	1.40388	1	0.392355	0.391123
GOTERM_BP_ALL	GO:0006906~vesicle fusion	14	1.27273	0.009011	SNAPIN, SYT1, YIPF5, GOSR1, SYT9, CPLX2, RAB12, VTI1A, STX6, VAMP1, VAMP2, ARL8B, RAB8B, VAMP3	765	101	12389	2.24482	1	0.392355	0.391123
GOTERM_BP_ALL	GO:2000113~negative regulation of cellular macromolecule biosynthetic process	100	9.09091	0.00903044	RB1, ZNF451, PUS10, MYT1L, ARID4B, RORB, IKZF4, ELK3, SALL1, ZNF566, MEF2A, KDM2A, NHLRC3, ZBTB37, TINF2, ZFP69B, RUNX2, TIMELESS, ZNF436, ZFPM2, ZNF675, ATF3, ZBTB8A, CBFB, TCF7, ZNF24, ZFP36L1, FXR1, SDCBP, ATXN1, MIER3, EIF4EBP2, SUDS3, ZNF148, ZNF268, ZBTB18, ZNF141, SMAD3, CBX4, SMAD5, ACER2, NR4A2, DAP, NR4A3, CNOT7, CDK6, PKIA, CREBRF, MDM4, HNRNPC, CPEB3, MXD1, CPEB2, ZNF136, ZNF256, CPEB…	765	1276	12389	1.26918	1	0.392355	0.391123
WIKIPATHWAYS	WP289~Myometrial relaxation and contraction pathways	14	1.27273	0.0463179	RGS17, GJA1, CALD1, PKIA, PRKAR2A, PRKCE, GNAQ, PDE4D, CALM1, GNG12, YWHAG, ATF3	345	135	5973	1.79543	1	0.393335	0.377895
WIKIPATHWAYS	WP2447~Amyotrophic lateral sclerosis (ALS)	6	0.545455	0.048176	CST3, APAF1, CASP3, BCL2, RAC1, MAP3K5	345	35	5973	2.96795	1	0.395977	0.380434
WIKIPATHWAYS	WP2059~Alzheimer's disease and miRNA effects	20	1.81818	0.0488495	FZD3, WNT2B, APAF1, ADAM10, PIK3CB, GRIN2B, RTN4, CASP7, CASP8, CASP3, GNAQ, RB1CC1, MAPK1, CYCS, KRAS, CALM1, CDK5R1, MAP3K5	345	220	5973	1.57391	1	0.395977	0.380434
WIKIPATHWAYS	WP5124~Alzheimer's disease	20	1.81818	0.0488495	FZD3, WNT2B, APAF1, ADAM10, PIK3CB, GRIN2B, RTN4, CASP7, CASP8, CASP3, GNAQ, RB1CC1, MAPK1, CYCS, KRAS, CALM1, CDK5R1, MAP3K5	345	220	5973	1.57391	1	0.395977	0.380434
UP_KW_MOLECULAR_FUNCTION	KW-0649~Protein kinase inhibitor	5	0.454545	0.0137049	CDKN1C, CDKN1A, CAMK2N1, PKIA, CHP1	487	16	7988	5.12577	0.698978	0.397443	0.397443
WIKIPATHWAYS	WP35~G protein signaling pathways	10	0.909091	0.0512624	GNAQ, PDE4D, PRKAR2A, PRKCE, KRAS, AKAP5, CALM1, GNG12, RHOA, KCNJ3	345	84	5973	2.06108	1	0.400816	0.385083
WIKIPATHWAYS	WP4906~3q29 copy number variation syndrome	8	0.727273	0.0513269	CASP7, TFRC, NCBP2, UBE2N, ADAM10, NF2, SIRT1, DYNLL2	345	59	5973	2.34753	1	0.400816	0.385083
WIKIPATHWAYS	WP4838~Regucalcin in proximal tubule epithelial kidney cells	5	0.454545	0.0524432	CASP8, APAF1, CASP3, MAPK1, MAP3K5	345	25	5973	3.46261	1	0.400816	0.385083
WIKIPATHWAYS	WP5231~Hippocampal synaptogenesis and neurogenesis	5	0.454545	0.0524432	SYT2, CAMK4, BCL2, MAPK1, CALM1	345	25	5973	3.46261	1	0.400816	0.385083
GOTERM_BP_ALL	GO:0003012~muscle system process	31	2.81818	0.00949658	CHRM2, MTPN, TWF1, STC1, GJA1, EDNRA, SGCD, CALD1, APBB2, SCN3B, KCNJ3, MEF2A, MAP2K4, EDN1, SMAD3, HOMER1, TPM3, KCNIP2, PDE4D, TMOD2, ATP2B4, SMAD5, RHOA, P2RX6, NR4A3, RPS6KB1, RNF207, CALM1, SCN2B	765	310	12389	1.61948	1	0.407827	0.406547
GOTERM_BP_ALL	GO:0023061~signal release	33	3	0.00950844	CHRM2, EFNA5, LIN7C, CPLX2, NEUROD1, GJA1, BLOC1S6, RIMS4, SERP1, PDZD11, CNR1, SOX4, RAB8B, LYN, TCF7L2, EDN1, SNAPIN, SYT2, SYT1, KCNB1, PRKCE, ACSL4, SYT9, KLF7, SNPH, C10ORF118, CRY1, CALM1, VAMP2, PFN2, RAPGEF4	765	336	12389	1.59056	1	0.407827	0.406547
UP_KW_CELLULAR_COMPONENT	KW-0539~Nucleus	307	27.9091	0.0341421	RB1, CCNI, MYT1L, IKZF4, ELK3, LSM11, ZSCAN30, PEG10, HABP4, ZNF844, SEPHS1, SOX4, MEF2A, MBNL1, ZFP3, PRKCE, TINF2, MIF4GD, RUNX2, RRAGD, RUFY2, ZSCAN25, ZFPM2, ATF3, PRR13, BEX4, ZNF275, ZBTB8A, DCUN1D4, EIF5A2, GSKIP, DCUN1D2, ZNF22, PTTG1IP, ZNF24, C9ORF72, CDKN2AIP, NHLH2, COMMD8, SPAST, CHTF8, MIER3, ZNF704, ZNF148, ZNF268, SRPK2, NAA50, LYN, ZNF141, ZRANB2, EGR3, PRPF38A, ZNF260, MEX3C, BT…	748	4519	11972	1.08733	0.811272	0.409705	0.409705
GOTERM_BP_ALL	GO:0055024~regulation of cardiac muscle tissue development	10	0.909091	0.00962484	GREM1, EFNB2, EDN1, ERBB3, PTEN, FRS2, NRG1, ZFPM2, SAV1, TGFBR2	765	59	12389	2.74488	1	0.41019	0.408902
WIKIPATHWAYS	WP138~Androgen receptor signaling pathway	10	0.909091	0.0545659	RB1, CDKN1A, SMAD3, STAT3, PTEN, RNF6, RAC1, SIRT1, RHOA, RUNX2	345	85	5973	2.03683	1	0.411166	0.395026
BIOCARTA	h_at1rPathway:Angiotensin II mediated activation of JNK Pathway via Pyk2 dependent signaling	8	0.727273	0.00278974	MEF2A, MAP2K4, GNAQ, MAPK1, RAC1, CALM1	84	31	1277	3.9232	0.388402	0.411677	0.404659
BIOCARTA	h_pyk2Pathway:Links between Pyk2 and Map Kinases	7	0.636364	0.00744394	MAP2K4, GNAQ, MAPK1, RAC1, CALM1	84	28	1277	3.8006	0.731535	0.411677	0.404659
BIOCARTA	h_mitochondriaPathway:Role of Mitochondria in Apoptotic Signaling	6	0.545455	0.00914833	CASP7, CASP8, APAF1, CASP3, BCL2, CYCS	84	21	1277	4.34354	0.801609	0.411677	0.404659
BIOCARTA	h_nfatPathway:NFAT and Hypertrophy of the heart (Transcription in the broken heart)	8	0.727273	0.0122485	EDN1, RPS6KB1, PRKAR2A, CAMK4, MAPK1, CALM1	84	40	1277	3.04048	0.885714	0.411677	0.404659
BIOCARTA	h_ccr5Pathway:Pertussis toxin-insensitive CCR5 Signaling in Macrophage	5	0.454545	0.0130509	CXCL12, GNAQ, CALM1	84	15	1277	5.06746	0.900945	0.411677	0.404659
BIOCARTA	h_deathPathway:Induction of apoptosis through DR3 and DR4/5 Death Receptors	7	0.636364	0.0145139	CASP7, CASP8, APAF1, CASP3, BCL2, TNFSF10, CYCS	84	32	1277	3.32552	0.923706	0.411677	0.404659
BIOCARTA	h_vipPathway:Neuropeptides VIP and PACAP inhibit the apoptosis of activated T cells	6	0.545455	0.0163735	EGR3, GNAQ, PRKAR2A, CALM1	84	24	1277	3.8006	0.945283	0.411677	0.404659
KEGG_PATHWAY	hsa04015:Rap1 signaling pathway	17	1.54545	0.0687214	PDGFRA, FLT1, PIK3CB, EFNA5, GRIN2B, RHOA, CNR1, GNAQ, MAPK1, KRAS, RAC1, CALM1, CRK, PFN2, RAPGEF4	350	176	5732	1.58188	1	0.412436	0.382466
KEGG_PATHWAY	hsa04392:Hippo signaling pathway - multiple species	5	0.454545	0.0699285	MOB1B, FRMD6, RASSF4, NF2, SAV1	350	26	5732	3.14945	1	0.412436	0.382466
GOTERM_MF_ALL	GO:0030235~nitric-oxide synthase regulator activity	4	0.363636	0.0108103	ATP2B4, CALM1	797	8	12707	7.97177	0.999999	0.412931	0.406994
GOTERM_MF_ALL	GO:0030295~protein kinase activator activity	15	1.36364	0.010884	CDKN1A, NRG1, EFNA5, CKS1B, MOB1B, GREM1, GPRC5B, ERBB3, TAOK1, KRAS, CALM1, MAP3K13, CDK5R1	797	113	12707	2.1164	0.999999	0.412931	0.406994
GOTERM_MF_ALL	GO:0031997~N-terminal myristoylation domain binding	3	0.272727	0.0112685	CALM1	797	3	12707	15.9435	0.999999	0.414947	0.408982
KEGG_PATHWAY	hsa04928:Parathyroid hormone synthesis, secretion and action	10	0.909091	0.0722462	NR4A2, MEF2A, CDKN1A, MMP16, GNAQ, PDE4D, BCL2, MAPK1, RHOA, RUNX2	350	85	5732	1.92672	1	0.417583	0.38724
GOTERM_BP_ALL	GO:0042981~regulation of apoptotic process	92	8.36364	0.0100297	HRK, RB1, GABRB2, DRAXIN, BTG2, THRA, TFRC, PTEN, PIK3CB, ETS1, CASP7, DEPTOR, CASP8, RASSF3, CASP3, RB1CC1, PEA15, TNFSF10, NCK2, SOX4, PHLDA3, MAP3K5, MAP2K4, HELLS, EDN1, APAF1, TSC22D3, NRG1, FRS2, F3, SIRT1, RHOA, GREM1, RRM2B, ERP29, RARB, EEF1E1, ATF3, STK40, PRKAA2, PTTG1IP, ASCL1, RTN4, ZFP36L1, SAV1, SOCS2, NEUROD1, C3ORF38, BCL2L13, BCL2L11, ERBB3, FRZB, CNR1, SUDS3, ZNF268, IP6K2, SRP…	765	1165	12389	1.2789	1	0.423275	0.421947
GOTERM_BP_ALL	GO:0048523~negative regulation of cellular process	268	24.3636	0.0100584	RB1, GMFB, TFRC, MYT1L, IKZF4, ELK3, SCAMP5, GJA1, PEG10, RPL37, SOX4, MEF2A, NHLRC3, RSAD2, PRKCE, TINF2, ARRDC3, FRS2, YOD1, TMEM170B, RUNX2, CD2AP, ZFPM2, ATF3, PFN2, BEX4, ZBTB8A, NLRX1, TWF1, STC1, GSKIP, PTTG1IP, ZNF24, C9ORF72, CDKN2AIP, FXR1, NEU3, MIER3, PRKAR2A, ZNF148, ZNF268, ZBED3, SRPK2, LYN, FZD3, SNAPIN, ZNF141, EGR3, SIAH3, IFNLR1, BTBD10, GRIN2B, UBAC2, ACER2, ARMC10, PKIA, CREB…	765	3850	12389	1.12732	1	0.423275	0.421947
GOTERM_BP_ALL	GO:0032446~protein modification by small protein conjugation	68	6.18182	0.0101343	ZNF451, RNF11, FBXO28, PTEN, UBE2L6, TNFAIP1, CDC14B, NFATC2IP, CHP1, RNF150, RPL37, RNF152, SOX4, MYLIP, NHLRC3, PRKCE, ARRDC3, ZFP91, SIRT1, RNF41, RNF144A, GAN, CRY1, SPOPL, RNF165, CBFB, RNF38, PELI2, DCUN1D4, DCUN1D2, RNF6, PTTG1IP, RCHY1, SOCS2, PCNP, FBXO40, DCAF16, HECTD2, RNF138, FEM1C, DCAF12, TRIM44, UBE2H, CBX4, RNF24, PCGF5, SIAH3, PCGF3, FBXL17, KLHL3, UBE2G2, MEX3C, FBXO30, FBXL12,…	765	819	12389	1.34462	1	0.423804	0.422474
UP_SEQ_FEATURE	ZN_FING:C2H2-type 10	35	3.18182	0.00161764	ZNF594, ZNF275, ZNF451, ZNF791, ZBTB41, SALL1, ZNF627, ZNF528, ZNF229, ZNF667, ZNF765, ZNF225, ZNF544, ZNF268, ZNF300, ZNF101, ZNF286A, ZNF561, ZNF141, ZNF460, ZNF260, ZFP3, ZNF70, ZNF37A, ZNF616, ZNF415, ZNF436, ZNF677, ZNF599, ZNF675, ZNF136, ZNF697, ZNF256, ZNF233, ZNF772	834	318	13281	1.75269	0.990619	0.424117	0.423234
GOTERM_BP_ALL	GO:0071453~cellular response to oxygen levels	19	1.72727	0.0103389	EGLN1, EGLN3, EDN1, PRKCE, PTEN, STC1, AK4, RORA, PIK3CB, SDHD, ADO, SIRT1, RTN4, ZFP36L1, DDAH1, BCL2, MDM4, CPEB2, CPEB4	765	161	12389	1.91118	1	0.427525	0.426184
GOTERM_BP_ALL	GO:0003357~noradrenergic neuron differentiation	4	0.363636	0.0103511	EDN1, EDNRA, ASCL1, SOX4	765	8	12389	8.09739	1	0.427525	0.426184
KEGG_PATHWAY	hsa04666:Fc gamma R-mediated phagocytosis	10	0.909091	0.0765943	LYN, ACTR2, RPS6KB1, CFL2, PRKCE, MAPK1, RAC1, PIK3CB, CRK, ARF6	350	86	5732	1.90432	1	0.431447	0.400096
KEGG_PATHWAY	hsa05224:Breast cancer	12	1.09091	0.0776306	RB1, TCF7L2, CDKN1A, FZD3, WNT2B, CDK6, RPS6KB1, TCF7, PTEN, MAPK1, KRAS, PIK3CB	350	112	5732	1.75469	1	0.431447	0.400096
KEGG_PATHWAY	hsa05220:Chronic myeloid leukemia	9	0.818182	0.079228	RB1, CDKN1A, SMAD3, CDK6, MAPK1, KRAS, PIK3CB, CRK, TGFBR2	350	74	5732	1.99181	1	0.432017	0.400625
KEGG_PATHWAY	hsa04024:cAMP signaling pathway	16	1.45455	0.0827205	CHRM2, EDN1, HTR1F, PDE4D, ATP2B4, PIK3CB, GRIN2B, RHOA, EDNRA, CAMK4, MAPK1, RAC1, CALM1, RAPGEF4	350	167	5732	1.56907	1	0.434659	0.403074
KEGG_PATHWAY	hsa05169:Epstein-Barr virus infection	16	1.45455	0.0827205	LYN, RB1, MAP2K4, CDKN1A, APAF1, STAT3, PIK3CB, BCL2L11, CASP8, CDK6, CASP3, BCL2, CYCS, TAB1, RAC1, MYD88	350	167	5732	1.56907	1	0.434659	0.403074
REACTOME_PATHWAY	R-HSA-73857~RNA Polymerase II Transcription	89	8.09091	0.004598	RB1, CDKN1A, BTG2, COX7B, THRA, PTEN, RORA, COX7C, LSM11, ZNF528, ZNF566, YWHAG, ZNF124, ZIK1, ZNF562, ZNF561, RMI2, PRKAB2, CNOT6L, APAF1, NCBP2, ZFP69B, SIRT1, RUNX2, RRM2B, RRAGD, ZNF514, RARB, ZNF436, ZNF677, ZSCAN25, ZNF599, ZNF675, ZNF233, ZNF791, PRKAA2, CBFB, TCF7, BCL2L11, ZNF704, ZNF627, POLR2D, MAPK1, ZNF667, ZNF589, ZNF544, E2F5, ZNF225, ZNF302, ZNF268, ZKSCAN1, ZNF300, ZNF101, ZNF286…	467	1169	8050	1.31236	0.998318	0.43586	0.433973
REACTOME_PATHWAY	R-HSA-74160~Gene expression (Transcription)	97	8.81818	0.00503459	RB1, CDKN1A, COX7B, BTG2, THRA, PTEN, ARID4B, RORA, COX7C, LSM11, ZNF528, ZNF566, YWHAG, ZNF124, ZIK1, ZNF562, ZNF561, RMI2, PRKAB2, CNOT6L, APAF1, NCBP2, ZFP69B, SIRT1, RUNX2, RRM2B, RRAGD, TET3, RARB, ZNF514, ZNF436, ZSCAN25, ZNF677, BDP1, ZNF599, ZNF675, ZNF233, ZNF791, PRKAA2, CBFB, TCF7, BCL2L11, ZNF704, ZNF627, POLR2D, MAPK1, ZNF667, SUDS3, ZNF589, E2F5, ZNF225, ZNF302, ZNF544, ZNF268, ZNF3…	467	1298	8050	1.28818	0.999084	0.43586	0.433973
REACTOME_PATHWAY	R-HSA-111461~Cytochrome c-mediated apoptotic response	5	0.454545	0.00521258	CASP7, APAF1, CASP3, MAPK1, CYCS	467	13	8050	6.62988	0.999285	0.43586	0.433973
REACTOME_PATHWAY	R-HSA-442742~CREB1 phosphorylation through NMDA receptor-mediated activation of RAS signaling	7	0.636364	0.00553253	DLG2, MAPK1, KRAS, CALM1, GRIN2B	467	29	8050	4.16082	0.999542	0.43586	0.433973
REACTOME_PATHWAY	R-HSA-111464~SMAC(DIABLO)-mediated dissociation of IAP:caspase complexes	4	0.363636	0.00566127	CASP7, APAF1, CASP3, CYCS	467	7	8050	9.85011	0.999618	0.43586	0.433973
REACTOME_PATHWAY	R-HSA-111463~SMAC (DIABLO) binds to IAPs	4	0.363636	0.00566127	CASP7, APAF1, CASP3, CYCS	467	7	8050	9.85011	0.999618	0.43586	0.433973
REACTOME_PATHWAY	R-HSA-442982~Ras activation upon Ca2+ influx through NMDA receptor	6	0.545455	0.00597499	DLG2, KRAS, CALM1, GRIN2B	467	21	8050	4.92505	0.999753	0.43586	0.433973
GOTERM_MF_ALL	GO:0043425~bHLH transcription factor binding	6	0.545455	0.0124568	SMAD3, BHLHE41, ASCL1, SIRT1, IKZF4, RUNX2	797	23	12707	4.15918	1	0.43688	0.430599
GOTERM_MF_ALL	GO:0019787~ubiquitin-like protein transferase activity	38	3.45455	0.0128697	ZNF451, RNF11, RNF38, PELI2, UBE2L6, RNF6, TNFAIP1, RCHY1, FBXO40, HECTD2, RNF138, RNF150, RNF152, TRIM44, MYLIP, UBE2H, NHLRC3, CBX4, RNF24, SIAH3, ZFP91, UBE2G2, MEX3C, FBXO30, RNF41, KLHL20, RNF144A, RNF145, UBE2W, ATG16L1, UBE2N, RNF182, RLIM, KRAS, MDM4, TRIM37, FBXL3, RNF165	797	404	12707	1.49964	1	0.43688	0.430599
GOTERM_MF_ALL	GO:0005525~GTP binding	32	2.90909	0.0131864	ARL6, GIMAP1, DIRAS2, RHOBTB3, AK3, AK4, DNAJC27, RAB22A, RHOT1, ARL13B, NKIRAS2, RAC1, SEPHS1, GBP3, RAB8B, ARL10, ARL15, RAB7L1, RAB27A, RHOA, DNM3, RAP2C, ARL4A, RAP2A, RAB30, RAB31, RAB12, GNAQ, RRAGD, KRAS, ARL8B, ARF6	797	326	12707	1.56501	1	0.43688	0.430599
GOTERM_MF_ALL	GO:0045182~translation regulator activity	9	0.818182	0.0132599	FXR1, NHLRC3, RPL22, ELAVL4, EIF4EBP2, CPEB3, MIF4GD, CPEB2, CPEB4	797	51	12707	2.81357	1	0.43688	0.430599
GOTERM_BP_ALL	GO:0009892~negative regulation of metabolic process	166	15.0909	0.0106871	RB1, ZNF451, PUS10, MYT1L, ARID4B, RORB, IPO7, IKZF4, ELK3, GJA1, DEPTOR, SALL1, CHP1, RPL37, FAM3C, ZNF566, SOX4, MEF2A, KDM2A, NHLRC3, LMO3, PRKCE, ZBTB37, TINF2, ZFP69B, ADAM10, YOD1, RUNX2, RNF41, ERP29, TIMELESS, ZNF436, ZFPM2, ZNF675, ATF3, BEX4, ZBTB8A, CBFB, TCF7, GSKIP, NDRG2, ZNF24, C9ORF72, RTN4, ZFP36L1, FXR1, SDCBP, ATXN1, MIER3, PRKAR2A, EIF4EBP2, TPPP, SUDS3, ZNF148, ZNF268, ZBED3,…	765	2275	12389	1.18168	1	0.438694	0.437318
GOTERM_BP_ALL	GO:0099003~vesicle-mediated transport in synapse	21	1.90909	0.0107786	CHRM2, SNAPIN, SYT2, SYT1, RAB27A, SYT9, CPLX2, AP3B2, DNM3, BLOC1S5, BLOC1S6, RIMS4, SNPH, BLOC1S3, AP3S2, CALM1, VAMP2, PFN2, ARF6	765	186	12389	1.82844	1	0.438834	0.437456
GOTERM_BP_ALL	GO:0071310~cellular response to organic substance	136	12.3636	0.0108216	RB1, ZNF451, PUS10, TFRC, UBXN2A, ARID4B, RORA, RORB, EDNRA, GJA1, PEG10, SOX4, MAP3K5, MAP2K4, PDGFRA, LMO3, PRKCE, FRS2, YOD1, RUNX2, DYNC1LI2, RAB31, C10ORF118, RRAGD, TIMELESS, ADAM9, ZNF675, ATF3, FICD, ABHD2, TCF7, STC1, EFNA5, ZFP36L1, SOCS2, NEUROD1, EFNB2, SDCBP, BCL2L11, ADAMTS13, EIF4EBP2, SUDS3, ZNF268, LYN, GPR17, YES1, EGR3, SMAD3, CRIM1, IFNLR1, SMAD5, NR4A2, UBE2W, NR4A3, CNOT7, C…	765	1822	12389	1.20883	1	0.438834	0.437456
GOTERM_BP_ALL	GO:0007179~transforming growth factor beta receptor signaling pathway	19	1.72727	0.0109854	CDKN1C, ZNF451, CDKN2B, SMAD3, ONECUT2, STAT3, ARID4B, LRRC32, SIRT1, SMAD5, TGFBR2, SDCBP, SPRED1, PEG10, BRMS1L, ITGB8, ADAM9, SUDS3, TAB1	765	162	12389	1.89939	1	0.442789	0.4414
BIOCARTA	h_hsp27Pathway:Stress Induction of HSP Regulation	4	0.363636	0.022782	APAF1, CASP3, BCL2, CYCS	84	10	1277	6.08095	0.982682	0.443393	0.435835
BIOCARTA	h_raccycdPathway:Influence of Ras and Rho proteins on G1 to S Transition	6	0.545455	0.0228681	RB1, CDKN1A, CDK6, MAPK1, RAC1, RHOA	84	26	1277	3.50824	0.982949	0.443393	0.435835
BIOCARTA	h_calcineurinPathway:Effects of calcineurin in Keratinocyte Differentiation	5	0.454545	0.0251928	CDKN1A, GNAQ, CALM1	84	18	1277	4.22288	0.988788	0.443393	0.435835
GOTERM_BP_ALL	GO:0051046~regulation of secretion	45	4.09091	0.0111172	CHRM2, STC1, SLC6A1, EFNA5, CPLX2, NEUROD1, SCAMP5, SDCBP, GJA1, RIMS4, SERP1, ERBB3, CNR1, SOX4, RAB8B, LYN, TCF7L2, EDN1, SNAPIN, SYT2, SYT1, RSAD2, KCNB1, PRKCE, RAB27A, ACSL4, NRG1, SDHD, SYT9, CD2AP, KLF7, GOLPH3, CXCL12, RAB12, ERP29, CRY1, ADAM9, CALM1, VAMP2, PFN2, RAPGEF4, VAMP3, ARF6	765	501	12389	1.45462	1	0.445421	0.444023
REACTOME_PATHWAY	R-HSA-199991~Membrane Trafficking	48	4.36364	0.00642897	CHRM2, DCTN5, MCFD2, PRKAA2, TFRC, GOSR1, DCTN3, RHOBTB3, AGPAT3, GJA1, BLOC1S6, MAP1LC3B, BLOC1S3, VPS52, GOLGA1, MVB12B, VTI1A, STX6, RAC1, LDLR, YWHAG, CYTH1, CLVS1, RAB8B, ACTR2, NAA30, PRKAB2, SNAPIN, SYT2, SYT1, SURF4, RAB27A, SYT9, DYNLL2, BET1L, DNM3, RAB30, DYNC1LI2, RAB31, RAB12, AAK1, CALM1, ACBD3, VAMP2, VAMP3, ARF6	467	563	8050	1.46964	0.999869	0.445528	0.443599
GOTERM_BP_ALL	GO:0016567~protein ubiquitination	63	5.72727	0.0112304	RNF11, FBXO28, PTEN, UBE2L6, TNFAIP1, CDC14B, CHP1, RNF150, RPL37, RNF152, SOX4, MYLIP, NHLRC3, PRKCE, ARRDC3, ZFP91, SIRT1, RNF41, RNF144A, GAN, CRY1, SPOPL, RNF165, CBFB, RNF38, PELI2, DCUN1D4, DCUN1D2, RNF6, PTTG1IP, RCHY1, SOCS2, PCNP, FBXO40, DCAF16, HECTD2, RNF138, FEM1C, DCAF12, TRIM44, UBE2H, RNF24, PCGF5, SIAH3, PCGF3, FBXL17, KLHL3, UBE2G2, MEX3C, FBXO30, FBXL12, KLHL20, RNF145, UBE2W, …	765	751	12389	1.35855	1	0.446474	0.445072
GOTERM_BP_ALL	GO:0016050~vesicle organization	31	2.81818	0.0113035	PLEKHF2, PI4K2B, GOSR1, CPLX2, RAB22A, BLOC1S5, SDCBP, BLOC1S6, BLOC1S3, MVB12B, VTI1A, STX6, AP3S2, RAB8B, SNAPIN, SYT1, YIPF5, RAB7L1, RAB27A, PLEKHA3, SYT9, AP3B2, CD2AP, GOLPH3, VAPB, RAB12, BCL2, VAMP1, VAMP2, ARL8B, VAMP3	765	314	12389	1.59885	1	0.446474	0.445072
GOTERM_BP_ALL	GO:0043067~regulation of programmed cell death	93	8.45455	0.0113791	HRK, RB1, GABRB2, DRAXIN, CDKN1A, BTG2, THRA, TFRC, PTEN, PIK3CB, ETS1, CASP7, DEPTOR, CASP8, RASSF3, CASP3, RB1CC1, PEA15, TNFSF10, NCK2, SOX4, PHLDA3, MAP3K5, MAP2K4, HELLS, EDN1, APAF1, TSC22D3, NRG1, FRS2, F3, SIRT1, RHOA, GREM1, RRM2B, ERP29, RARB, EEF1E1, ATF3, STK40, PRKAA2, PTTG1IP, ASCL1, RTN4, ZFP36L1, SAV1, SOCS2, NEUROD1, C3ORF38, BCL2L13, BCL2L11, ERBB3, FRZB, CNR1, SUDS3, ZNF268, IP…	765	1185	12389	1.27098	1	0.446474	0.445072
GOTERM_BP_ALL	GO:0006936~muscle contraction	25	2.27273	0.0114104	CHRM2, EDN1, HOMER1, TPM3, KCNIP2, PDE4D, TMOD2, ATP2B4, STC1, SMAD5, RHOA, P2RX6, GJA1, EDNRA, SGCD, RPS6KB1, CALD1, RNF207, APBB2, CALM1, SCN3B, KCNJ3, SCN2B	765	237	12389	1.70831	1	0.446474	0.445072
KEGG_PATHWAY	hsa04720:Long-term potentiation	8	0.727273	0.0866036	GNAQ, CAMK4, MAPK1, KRAS, CALM1, GRIN2B	350	63	5732	2.07964	1	0.446937	0.41446
KEGG_PATHWAY	hsa04014:Ras signaling pathway	17	1.54545	0.0901102	PDGFRA, FLT1, PIK3CB, KSR2, GNG12, EFNA5, ETS1, GRIN2B, RHOA, REL, MAPK1, KRAS, RAC1, CALM1, ARF6	350	183	5732	1.52137	1	0.451351	0.418554
KEGG_PATHWAY	hsa04936:Alcoholic liver disease	11	1	0.0905825	MAP2K4, TCF7L2, PRKAB2, CASP8, PRKAA2, CASP3, TCF7, TAB1, SIRT1, MYD88, MAP3K5	350	102	5732	1.76616	1	0.451351	0.418554
REACTOME_PATHWAY	R-HSA-8849471~PTK6 Regulates RHO GTPases, RAS GTPase and MAP kinases	5	0.454545	0.0069684	ELMO1, KRAS, RAC1, CRK, RHOA	467	14	8050	6.15632	0.999938	0.459914	0.457923
GOTERM_BP_ALL	GO:2001259~positive regulation of cation channel activity	10	0.909091	0.0119115	EDN1, EDNRA, KCNIP2, STIM2, RNF207, AKAP5, CALM1, ALG10B	765	61	12389	2.65488	1	0.460692	0.459246
GOTERM_BP_ALL	GO:0061337~cardiac conduction	10	0.909091	0.0119115	MEF2A, GJA1, PDE4D, RNF207, CALM1, SCN3B, KCNJ3, SCN2B	765	61	12389	2.65488	1	0.460692	0.459246
GOTERM_BP_ALL	GO:0072359~circulatory system development	70	6.36364	0.0121115	RB1, CDKN1A, FLT1, HSPB7, PTEN, RORA, PIK3CB, HIF3A, ETS1, ELK3, GJA1, CASP7, SPRED1, EDNRA, SALL1, SGCD, CASP8, CASP3, RB1CC1, ITGB8, SOX4, MEF2A, MAP2K4, PDGFRA, EDN1, VASH2, NRG1, FRS2, EMP2, F3, SIRT1, RHOA, TGFBR2, GREM1, EMCN, DDAH1, RNF207, RARB, ZFPM2, DCTN5, NDRG4, ASCL1, FUT1, RTN4, ZFP36L1, SAV1, EFNB2, BLOC1S6, ERBB3, ARL13B, CALD1, MAPK1, LDLR, EGLN1, SRPK2, TCF7L2, MAP3K3, EGR3, SMA…	765	855	12389	1.32589	1	0.461402	0.459954
GOTERM_BP_ALL	GO:1904705~regulation of vascular smooth muscle cell proliferation	9	0.818182	0.0121374	CDKN1A, EDN1, GJA1, NR4A3, PTEN, FRS2, NDRG2, RHOA, MAP3K5	765	51	12389	2.8579	1	0.461402	0.459954
GOTERM_BP_ALL	GO:0051094~positive regulation of developmental process	91	8.27273	0.0121466	CCDC71L, RB1, FLT1, WNT2B, TFRC, ELAVL4, ARID4B, ETS1, GJA1, LBH, CASP8, SERP1, BCL7B, NPTN, ITGB8, C21ORF91, RAC1, ZNF488, SOX4, MAP3K5, KLF10, ACTR2, EDN1, LMO3, VASH2, NRG1, FRS2, EMP2, F3, SIRT1, RHOA, RUNX2, TGFBR2, GREM1, GPRC5B, DDAH1, ADAM9, ROR1, EEF1E1, ZFPM2, CRK, NDRG4, CBFB, PLAG1, TWF1, GDPD5, EFNA5, ASCL1, FUT1, RTN4, ZFP36L1, SAV1, SOCS2, NEUROD1, EFNB2, BLOC1S5, SDCBP, BLOC1S6, E…	765	1159	12389	1.27155	1	0.461402	0.459954
GOTERM_BP_ALL	GO:1902532~negative regulation of intracellular signal transduction	42	3.81818	0.0122057	LEPROT, NLRX1, PRKAA2, PTEN, RORA, TNFAIP1, PIK3CB, PTTG1IP, NDRG2, ARHGAP12, SOCS2, NEUROD1, SPRED1, CASP8, DEPTOR, CHP1, RNF152, SH2B3, FKTN, PHLDA3, LYN, HELLS, MIOS, LMO3, PDE4D, ATP2B4, SIRT1, HIPK3, RHOA, CD2AP, CXCL12, ARMC10, RRM2B, BCL2, NF2, CALM1, ZNF675, ATF3, BCL2L2, SHANK2	765	463	12389	1.46907	1	0.461402	0.459954
GOTERM_BP_ALL	GO:0090174~organelle membrane fusion	14	1.27273	0.0123189	SNAPIN, SYT1, YIPF5, GOSR1, SYT9, CPLX2, RAB12, VTI1A, STX6, VAMP1, VAMP2, ARL8B, RAB8B, VAMP3	765	105	12389	2.1593	1	0.462735	0.461282
GOTERM_BP_ALL	GO:0043549~regulation of kinase activity	52	4.72727	0.0124116	CDKN1C, RB1, CDKN1A, FLT1, CCNJ, CCNI, PTEN, PIK3CB, IPO7, SPRED1, DEPTOR, CASP3, NCK2, CHP1, YWHAG, MAP3K5, PDGFRA, EDN1, ZFP91, NRG1, EMP2, SIRT1, RHOA, TGFBR2, GREM1, RAP2C, GPRC5B, ERP29, ADAM9, ROR1, ZNF675, GSKIP, PRRC1, ERBB3, CAMK2N1, PRKAR2A, SH2B3, LYN, CDKN2B, ATP2B4, HIPK3, DBNDD2, PKIA, GNAQ, NF2, TAB1, CALM1, MAP3K13, CDK5R1	765	601	12389	1.40121	1	0.462735	0.461282
GOTERM_BP_ALL	GO:0032269~negative regulation of cellular protein metabolic process	69	6.27273	0.0124484	CDKN1C, RB1, ZNF451, CDKN1A, BTG2, PUS10, PTEN, PIK3CB, IPO7, SPRED1, DEPTOR, CASP3, TIMP2, NCK2, CHP1, RPL37, SOX4, YWHAG, EDN1, NHLRC3, NCBP2, PDE4D, LMO3, PRKCE, TINF2, CTDSPL, SIRT1, GREM1, CRY1, SPOPL, ZNF675, ATF3, BEX4, PRKAA2, GSKIP, NDRG2, C9ORF72, ZFP36L1, FXR1, CST3, SDCBP, CAMK2N1, PRKAR2A, EIF4EBP2, TPPP, SH2B3, FKTN, ZBED3, LYN, CDKN2B, SMAD3, STAT3, ATP2B4, OXR1, HIPK3, ACER2, DBND…	765	841	12389	1.3287	1	0.462735	0.461282
REACTOME_PATHWAY	R-HSA-9617324~Negative regulation of NMDA receptor-mediated neuronal transmission	6	0.545455	0.00737164	DLG2, CAMK4, CALM1, GRIN2B	467	22	8050	4.70119	0.999965	0.464413	0.462403
UP_SEQ_FEATURE	ZN_FING:C2H2-type 8	41	3.72727	0.00193398	ZNF594, ZNF275, ZNF451, ZNF791, ZBTB41, SALL1, ZNF627, ZNF528, ZNF229, ZNF844, ZNF667, ZNF225, ZNF544, ZNF566, ZNF268, ZNF300, ZNF124, ZNF101, ZIK1, ZNF286A, ZNF562, ZNF584, ZNF561, ZNF141, ZNF460, ZNF260, ZFP3, ZFP69B, ZNF70, ZNF37A, ZNF616, ZNF415, ZNF436, ZNF677, ZNF599, ZNF675, ZNF136, ZNF697, ZNF256, ZNF233, ZNF772	834	396	13281	1.64874	0.996239	0.464799	0.463832
GOTERM_BP_ALL	GO:0045936~negative regulation of phosphate metabolic process	41	3.72727	0.0126338	CDKN1C, RB1, CDKN1A, PTEN, GSKIP, AKAP5, PIK3CB, NDRG2, IPO7, C9ORF72, SPRED1, DEPTOR, CAMK2N1, CASP3, PRKAR2A, NCK2, CHP1, SH2B3, YWHAG, ZBED3, FKTN, LYN, CDKN2B, LMO3, PDE4D, STAT3, CTDSPL, SIRT1, HIPK3, RHOA, GREM1, DBNDD2, PKIA, GNAQ, NF2, CALM1, ZNF675, ATF3	765	450	12389	1.47552	1	0.465084	0.463624
GOTERM_BP_ALL	GO:0009967~positive regulation of signal transduction	98	8.90909	0.0127585	CDKN1C, HRK, FLT1, EDA, GOLT1B, TFRC, THRA, PTEN, PIK3CB, GJA1, SPRED1, CASP8, SALL1, RB1CC1, PEA15, TNFSF10, NPTN, NCK2, RPL37, RAC1, SOX4, MAP3K5, MAP2K4, PDGFRA, EDN1, APAF1, RSAD2, MIOS, LMO3, PRKCE, TMOD2, TNFRSF19, ARRDC3, ADAM10, ZFP91, RAB7L1, NRG1, FRS2, EMP2, F3, SIRT1, RHOA, TGFBR2, GREM1, GPRC5B, FRMD6, RRAGD, ERP29, ADAM9, ROR1, EEF1E1, CRK, ATF3, RNF165, CSNK1G1, NDRG4, PELI2, GSKIP…	765	1264	12389	1.25561	1	0.465084	0.463624
GOTERM_BP_ALL	GO:0031647~regulation of protein stability	29	2.63636	0.0128851	TMEM183A, PTEN, CDKN2AIP, RTN4, SAV1, CASP3, DDI2, MAPK1, CHP1, SOX4, TRIM44, ZBED3, MYLIP, SMAD3, VBP1, SIAH3, USP28, SIRT1, PDRG1, GNAQ, AAK1, BCL2, PFDN1, KRAS, MDM4, FBXL3, NF2, PFDN6, PFN2	765	291	12389	1.61391	1	0.465084	0.463624
GOTERM_BP_ALL	GO:0050804~modulation of synaptic transmission	39	3.54545	0.0129164	CHRM2, SLC24A2, PXK, ELAVL4, PTEN, AKAP5, SLC6A1, CPLX2, RTN4, CACNG8, RIMS4, FRRS1L, CNR1, NPTN, MAPK1, EIF4EBP2, YWHAG, NTNG1, EDN1, SNAPIN, KCNJ10, SYT1, HOMER1, KCNB1, PRKCE, RPL22, SYT9, GRIN2B, DLG2, RPS6KB1, KRAS, CPEB3, CALM1, NPTXR, SHANK2, VAMP2, PFN2	765	424	12389	1.48961	1	0.465084	0.463624
GOTERM_BP_ALL	GO:0030855~epithelial cell differentiation	41	3.72727	0.0129286	CDKN1C, ONECUT2, THRA, STC1, ARID4B, ASCL1, RTN4, SAV1, ZFP36L1, NEUROD1, GJA1, SPRED1, EDNRA, LBH, SALL1, FRZB, CASP3, ZNF800, RBBP9, SOX4, GDF11, CDKN2B, SMAD3, PDE4D, FRS2, NRG1, SGPP1, RHOA, AJAP1, GREM1, RAP2C, AHI1, KLF7, FRMD6, CDK6, NFIB, RARB, ADAM9, KRAS, NF2, MYD88	765	451	12389	1.47225	1	0.465084	0.463624
GOTERM_BP_ALL	GO:0010563~negative regulation of phosphorus metabolic process	41	3.72727	0.0129286	CDKN1C, RB1, CDKN1A, PTEN, GSKIP, AKAP5, PIK3CB, NDRG2, IPO7, C9ORF72, SPRED1, DEPTOR, CAMK2N1, CASP3, PRKAR2A, NCK2, CHP1, SH2B3, YWHAG, ZBED3, FKTN, LYN, CDKN2B, LMO3, PDE4D, STAT3, CTDSPL, SIRT1, HIPK3, RHOA, GREM1, DBNDD2, PKIA, GNAQ, NF2, CALM1, ZNF675, ATF3	765	451	12389	1.47225	1	0.465084	0.463624
GOTERM_BP_ALL	GO:0046903~secretion	61	5.54545	0.0131753	CHRM2, SLC6A1, SCAMP5, GJA1, RIMS4, SERP1, GNPTAB, SOX4, RAB8B, EDN1, RSAD2, PRKCE, ACSL4, NRG1, SDHD, CD2AP, RAB31, SNPH, C10ORF118, ERP29, CRY1, ADAM9, STEAP2, VAMP2, ARL8B, RAPGEF4, PFN2, VAMP3, ARF6, STC1, EFNA5, LIN7C, CPLX2, SOCS2, NEUROD1, SDCBP, BLOC1S6, ERBB3, PDZD11, CNR1, VPS52, BLOC1S3, LYN, TCF7L2, SNAPIN, SYT2, SYT1, KCNB1, SYT16, RAB27A, TVP23A, TVP23B, SYT9, KLF7, GOLPH3, NR4A3, C…	765	730	12389	1.35326	1	0.471421	0.469941
GOTERM_BP_ALL	GO:1903522~regulation of blood circulation	21	1.90909	0.0134195	CHRM2, MEF2A, EDN1, TMEM161B, THRA, KCNIP2, CELF2, PDE4D, HSPB7, ATP2B4, STC1, RHOA, GJA1, EDNRA, RNF207, CALM1, SCN3B, KCNJ3, SCN2B	765	190	12389	1.78995	1	0.475471	0.473979
GOTERM_BP_ALL	GO:0042551~neuron maturation	8	0.727273	0.0134306	NR4A2, CDKN1C, RB1, EDNRA, KCNB1, KCNIP2, BCL2, MAP3K13	765	42	12389	3.08472	1	0.475471	0.473979
GOTERM_BP_ALL	GO:0042221~response to chemical	212	19.2727	0.0135525	RB1, SLC46A1, TFRC, GJA1, EDNRA, PEG10, DPYSL2, TNFSF10, SOX4, MEF2A, PRKCE, FRS2, YOD1, RUNX2, DYNC1LI2, CYP2U1, RRAGD, C10ORF118, ATF3, FICD, STC1, GSKIP, CDKN2AIP, ADAMTS13, BLOC1S3, ZNF268, ZBED3, LYN, GPR17, FZD3, YES1, EGR3, HOMER1, IFNLR1, GRIN2B, UBAC2, ACER2, NCEH1, CREBRF, REL, CALM1, CPEB3, CPEB2, SCN2B, CPEB4, CDKN1C, GABRB2, BTG2, LRRC32, SLC6A1, ADO, SERP1, NKIRAS2, PEA15, TIMP2, RA…	765	2998	12389	1.14519	1	0.476172	0.474678
GOTERM_BP_ALL	GO:1990874~vascular smooth muscle cell proliferation	9	0.818182	0.0135927	CDKN1A, EDN1, GJA1, NR4A3, PTEN, FRS2, NDRG2, RHOA, MAP3K5	765	52	12389	2.80294	1	0.476172	0.474678
KEGG_PATHWAY	hsa04550:Signaling pathways regulating pluripotency of stem cells	11	1	0.09996	FZD3, SMAD3, WNT2B, PCGF5, PCGF3, TCF7, STAT3, MAPK1, KRAS, PIK3CB, SMAD5	350	104	5732	1.7322	1	0.476219	0.441615
GOTERM_BP_ALL	GO:0010558~negative regulation of macromolecule biosynthetic process	100	9.09091	0.0137138	RB1, ZNF451, PUS10, MYT1L, ARID4B, RORB, IKZF4, ELK3, SALL1, ZNF566, MEF2A, KDM2A, NHLRC3, ZBTB37, TINF2, ZFP69B, RUNX2, TIMELESS, ZNF436, ZFPM2, ZNF675, ATF3, ZBTB8A, CBFB, TCF7, ZNF24, ZFP36L1, FXR1, SDCBP, ATXN1, MIER3, EIF4EBP2, SUDS3, ZNF148, ZNF268, ZBTB18, ZNF141, SMAD3, CBX4, SMAD5, ACER2, NR4A2, DAP, NR4A3, CNOT7, CDK6, PKIA, CREBRF, MDM4, HNRNPC, CPEB3, MXD1, CPEB2, ZNF136, ZNF256, CPEB…	765	1298	12389	1.24767	1	0.477911	0.476411
BIOCARTA	h_d4gdiPathway:D4-GDI Signaling Pathway	4	0.363636	0.029879	CASP8, APAF1, CASP3, CYCS	84	11	1277	5.52814	0.995199	0.478064	0.469915
GOTERM_BP_ALL	GO:0019538~protein metabolic process	306	27.8182	0.0140378	RB1, GMFB, CCNJ, CCNI, TFRC, UBE2L6, LDLRAD3, RPS17, EDNRA, TNFSF10, HABP4, RPL37, SEPHS1, SOX4, MEF2A, PRKAB2, ST6GAL2, NHLRC3, PRKCE, RPL22, TINF2, ARRDC3, FRS2, YOD1, MIF4GD, CD2AP, ALG10B, ATF3, PFN2, BEX4, FICD, DCUN1D4, EIF5A2, TWF1, GSKIP, DCUN1D2, PTTG1IP, C9ORF72, C12ORF65, FXR1, ADAMTS13, PRRC1, PRKAR2A, ST8SIA4, MLEC, ZNF268, ZBED3, SRPK2, NAA50, LYN, SNAPIN, YES1, ST8SIA1, SIAH3, ST8S…	765	4478	12389	1.10665	1	0.486668	0.485141
GOTERM_BP_ALL	GO:0007423~sensory organ development	38	3.45455	0.0141566	CDKN1C, GABRB2, GPM6A, FLT1, WNT2B, CRYBG3, RORB, ASCL1, NEUROD1, RS1, BLOC1S5, GJA1, SPRED1, EDNRA, BCL2L11, FRZB, BLOC1S3, MAPK1, PDGFRA, GDF11, FZD3, EDN1, SMAD3, PRRX1, USP45, STAT3, ATP2B4, ADAM10, FRS2, MEIS2, TGFBR2, AHI1, OLFM3, BCL2, DCX, RARB, ROR1, NF2	765	413	12389	1.49008	1	0.487375	0.485845
GOTERM_BP_ALL	GO:0010942~positive regulation of cell death	47	4.27273	0.0142642	HRK, CDKN1A, PTEN, PIK3CB, ASCL1, SAV1, NEUROD1, EFNB2, C3ORF38, BCL2L13, CASP7, CASP8, BCL2L11, CNR1, FRZB, CASP3, PEA15, TNFSF10, NCK2, SUDS3, ZNF268, SOX4, IP6K2, MAP3K5, PHLDA3, SRPK2, LYN, MAP2K4, EGLN3, SMAD3, APAF1, G0S2, GRIN2B, F3, SIRT1, RHOA, ACER2, DAP, RYBP, STK17B, BCL2, RARB, CYCS, CALM1, EEF1E1, ATF3, CDK5R1	765	537	12389	1.41742	1	0.487375	0.485845
GOTERM_BP_ALL	GO:0032768~regulation of monooxygenase activity	7	0.636364	0.0142813	DDAH1, CNR1, ATP2B4, PIK3CB, CALM1	765	33	12389	3.43525	1	0.487375	0.485845
GOTERM_BP_ALL	GO:0007167~enzyme linked receptor protein signaling pathway	62	5.63636	0.0144175	CDKN1C, ZNF451, FLT1, ONECUT2, ARID4B, PIK3CB, LRRC32, SPRED1, PEG10, CASP3, NPTN, NCK2, ITGB8, RAC1, SAMD12, SAMD10, PDGFRA, ADAM10, NRG1, FRS2, F3, SIRT1, RUNX2, TGFBR2, GREM1, ADAM9, ROR1, CRK, RNF165, LEPROT, NDRG4, EFNA5, RTN4, SOCS2, EFNB2, NEU3, SDCBP, ERBB3, MVB12B, EIF4EBP2, MAPK1, SUDS3, SH2B3, MPZL1, LYN, GDF11, CDKN2B, YES1, SMAD3, GALNT3, STAT3, CRIM1, SMAD5, AHI1, SMOC2, NR4A3, NCEH…	765	747	12389	1.34414	1	0.487375	0.485845
GOTERM_BP_ALL	GO:0007417~central nervous system development	73	6.63636	0.0144224	DRAXIN, BTG2, COX7B, WNT2B, ELAVL4, PTEN, RORA, SALL1, DPYSL2, CASP3, C21ORF91, ZNF488, SOX4, SUN2, APAF1, NRG1, FRS2, RHOA, TGFBR2, B3GNT5, DCX, RARB, ROR1, CRK, SHANK2, MTPN, NDRG4, PFKFB3, ASCL1, NDRG2, FUT1, RTN4, NEUROD1, NHLH2, BLOC1S6, BCL2L11, ATXN1, ARL13B, BTBD3, MAPK1, ZSWIM6, SUDS3, TPPP, ZNF148, LYN, GPR17, GDF11, FZD3, KCNJ10, SYT1, CADM2, STAT3, ATP2B4, GRIN2B, MEIS2, NR4A2, AHI1, …	765	904	12389	1.30776	1	0.487375	0.485845
GOTERM_BP_ALL	GO:0010941~regulation of cell death	101	9.18182	0.0146703	RB1, TFRC, ETS1, DEPTOR, RASSF3, TNFSF10, CHP1, SOX4, PHLDA3, MAP3K5, MAP2K4, FRS2, ERP29, ZFPM2, ATF3, PTTG1IP, RTN4, SAV1, ZFP36L1, SOCS2, NEUROD1, EFNB2, BCL2L13, BCL2L11, SUDS3, ZNF268, IP6K2, SRPK2, LYN, FZD3, EGR3, SMAD3, CBX4, BTBD10, GRIN2B, SMAD5, KLHL20, ACER2, NR4A2, AHI1, DAP, NR4A3, CXCL12, ARMC10, BCL2, ANP32E, CYCS, MDM4, NF2, CALM1, BCL2L2, CPEB4, HRK, GABRB2, DRAXIN, CDKN1A, BTG2…	765	1315	12389	1.24386	1	0.490709	0.489168
GOTERM_BP_ALL	GO:0051342~regulation of cyclic-nucleotide phosphodiesterase activity	4	0.363636	0.0148227	EGLN1, CALM1	765	9	12389	7.19768	1	0.490709	0.489168
GOTERM_BP_ALL	GO:1901844~regulation of cell communication by electrical coupling involved in cardiac conduction	4	0.363636	0.0148227	PDE4D, CALM1	765	9	12389	7.19768	1	0.490709	0.489168
GOTERM_BP_ALL	GO:1904153~negative regulation of retrograde protein transport, ER to cytosol	4	0.363636	0.0148227	DERL2, YOD1, UBE2G2, UBAC2	765	9	12389	7.19768	1	0.490709	0.489168
GOTERM_BP_ALL	GO:2000027~regulation of organ morphogenesis	18	1.63636	0.0148877	FZD3, EDN1, WNT2B, FRS2, BTBD7, RHOA, RTN4, RUNX2, TGFBR2, AJAP1, GREM1, AHI1, NFIB, RNF207, BCL2, ROR1, RAC1, GPC6	765	155	12389	1.88068	1	0.490709	0.489168
WIKIPATHWAYS	WP170~Nuclear receptors	5	0.454545	0.0665605	NR4A2, THRA, RARB, ROR1, RORA	345	27	5973	3.20612	1	0.494581	0.475168
GOTERM_BP_ALL	GO:0006887~exocytosis	30	2.72727	0.0151252	CHRM2, LIN7C, CPLX2, SCAMP5, SDCBP, BLOC1S6, RIMS4, VPS52, RAB8B, LYN, SNAPIN, SYT2, SYT1, KCNB1, SYT16, RAB27A, SYT9, NR4A3, RAB31, SNPH, RAB12, CALM1, STEAP2, VAMP2, PFN2, ARL8B, RAPGEF4, VAMP3	765	308	12389	1.57741	1	0.49609	0.494533
WIKIPATHWAYS	WP4754~IL-18 signaling pathway	18	1.63636	0.0678308	MEF2A, BTG2, PTEN, GRIN2B, FUT1, RUNX2, CASP8, RPS6KB1, CASP3, REL, BCL2, MAPK1, CYCS, HDGF, MYD88, ATF3, STK40, ARF6	345	200	5973	1.55817	1	0.497116	0.477603
GOTERM_MF_ALL	GO:0032550~purine ribonucleoside binding	32	2.90909	0.0161265	ARL6, GIMAP1, DIRAS2, RHOBTB3, AK3, AK4, DNAJC27, RAB22A, RHOT1, ARL13B, NKIRAS2, RAC1, SEPHS1, GBP3, RAB8B, ARL10, ARL15, RAB7L1, RAB27A, RHOA, DNM3, RAP2C, ARL4A, RAP2A, RAB30, RAB31, RAB12, GNAQ, RRAGD, KRAS, ARL8B, ARF6	797	331	12707	1.54137	1	0.497773	0.490617
GOTERM_MF_ALL	GO:0001664~G-protein coupled receptor binding	18	1.63636	0.0161627	EDN1, WNT2B, HOMER1, CNRIP1, RTP1, PDE4D, ARRDC3, AKAP5, SAV1, DNM3, REEP1, SDCBP, GPRC5B, CXCL12, GNAQ, CALM1	797	154	12707	1.86353	1	0.497773	0.490617
GOTERM_MF_ALL	GO:0016538~cyclin-dependent protein serine/threonine kinase regulator activity	8	0.727273	0.0164691	CDKN1C, CDKN1A, CDKN2B, CCNJ, CCNI, CASP3, CDK5R1, CKS1B	797	43	12707	2.96624	1	0.497773	0.490617
GOTERM_MF_ALL	GO:0003730~mRNA 3'-UTR binding	12	1.09091	0.0166985	FXR1, NOVA1, CELF2, SERBP1, ELAVL4, RBMS1, LARP4B, HNRNPC, CPEB3, CPEB2, ZFP36L1, CPEB4	797	85	12707	2.25085	1	0.497773	0.490617
GOTERM_BP_ALL	GO:0070482~response to oxygen levels	29	2.63636	0.0152575	TFRC, PTEN, STC1, AK4, RORA, HIF3A, PIK3CB, ADO, RTN4, ZFP36L1, EDNRA, CASP3, EGLN1, EGLN3, EDN1, SMAD3, APAF1, PRKCE, SDHD, SIRT1, RHOA, TGFBR2, NR4A2, CXCL12, DDAH1, BCL2, MDM4, CPEB2, CPEB4	765	295	12389	1.59203	1	0.49799	0.496427
WIKIPATHWAYS	WP2431~Spinal cord injury	10	0.909091	0.0691487	RB1, EFNB2, BTG2, GJA1, CASP3, MAPK1, RAC1, E2F5, RHOA, RTN4	345	89	5973	1.94529	1	0.499926	0.480303
WIKIPATHWAYS	WP2332~Interleukin-11 signaling pathway	6	0.545455	0.0710523	YES1, RPS6KB1, STAT3, BCL2, MAPK1, RUNX2	345	39	5973	2.66355	1	0.50684	0.486945
GOTERM_BP_ALL	GO:0070997~neuron death	29	2.63636	0.0159204	RB1, GABRB2, DRAXIN, BTG2, ASCL1, EFNB2, CASP7, CASP8, BCL2L11, ERBB3, CASP3, MAP3K5, SRPK2, MAP2K4, EGLN3, APAF1, KCNB1, GRIN2B, OXR1, SIRT1, BTBD10, RHOA, NR4A2, NR4A3, BCL2, KRAS, HDGF, CDK5R1, CPEB4	765	296	12389	1.58665	1	0.513157	0.511546
GOTERM_BP_ALL	GO:0031327~negative regulation of cellular biosynthetic process	103	9.36364	0.0159829	RB1, ZNF451, PUS10, MYT1L, ARID4B, RORB, IKZF4, ELK3, SALL1, FAM3C, ZNF566, MEF2A, KDM2A, NHLRC3, ZBTB37, TINF2, ZFP69B, RUNX2, TIMELESS, ZNF436, ZFPM2, ZNF675, ATF3, ZBTB8A, CBFB, TCF7, ZNF24, ZFP36L1, FXR1, SDCBP, ATXN1, MIER3, EIF4EBP2, SUDS3, ZNF148, ZNF268, ZBTB18, ZNF141, SMAD3, CBX4, SMAD5, ACER2, NR4A2, DAP, NR4A3, CNOT7, CDK6, PKIA, CREBRF, MDM4, HNRNPC, CPEB3, MXD1, CPEB2, ZNF136, ZNF25…	765	1349	12389	1.23652	1	0.513157	0.511546
GOTERM_BP_ALL	GO:0051093~negative regulation of developmental process	65	5.90909	0.0160638	RB1, DRAXIN, CDKN1A, BTG2, TFRC, BHLHE41, PTEN, HMGB3, ARID4B, RORA, PIK3CB, RORB, GJA1, SPRED1, LBH, BCL7B, MYLIP, KLF13, RAB7L1, NRG1, FRS2, SIRT1, RHOA, TGFBR2, DNM3, GREM1, RARB, ZFPM2, ZNF675, JDP2, ARF6, CBFB, RNF6, EFNA5, ASCL1, RTN4, ZFP36L1, SAV1, SOCS2, EFNB2, CST3, FRZB, MAPK1, SUDS3, LYN, GDF11, MAP3K3, CDKN2B, FZD3, SNAPIN, SMAD3, STAT3, CRIM1, ATP2B4, LSM1, SEMA4G, MEIS2, KLF7, CDK6…	765	794	12389	1.32577	1	0.513157	0.511546
GOTERM_BP_ALL	GO:0048278~vesicle docking	10	0.909091	0.0160696	NDRG4, BLOC1S6, SYT1, KCNB1, SNPH, RAB12, STX6, CPLX2, RAB8B, VAMP3	765	64	12389	2.53043	1	0.513157	0.511546
GOTERM_BP_ALL	GO:0051253~negative regulation of RNA metabolic process	88	8	0.0161057	ZNF512B, CDKN1C, RB1, ZNF451, BTG2, THRA, MYT1L, BHLHE41, ARID4B, RORB, IKZF4, ELK3, SALL1, LBH, NCK2, ZNF566, ZNF488, ZNF124, KLF10, MEF2A, HELLS, KLF12, EDN1, KDM2A, ZBTB37, ZFP69B, NRG1, SIRT1, RUNX2, GREM1, MDFIC, TIMELESS, CRY1, RARB, LCOR, ZNF436, ZNF599, ZFPM2, ZNF675, JDP2, ATF3, ZBTB8A, CBFB, TCF7, ZNF24, ASCL1, SDCBP, ATXN1, MIER3, CREG1, MXI1, BEND3, APBB2, SUDS3, ZNF589, ZNF148, SRSF1…	765	1129	12389	1.2623	1	0.513157	0.511546
WIKIPATHWAYS	WP3915~Angiopoietin-like protein 8 regulatory pathway	12	1.09091	0.0729143	MAP3K2, MAP2K4, MAP3K3, PRKAB2, PRKAA2, RPS6KB1, THRA, MAPK1, PIK3CB, MAP3K13, CRK, MAP3K5	345	117	5973	1.7757	1	0.513278	0.493131
GOTERM_MF_ALL	GO:0001883~purine nucleoside binding	32	2.90909	0.0177663	ARL6, GIMAP1, DIRAS2, RHOBTB3, AK3, AK4, DNAJC27, RAB22A, RHOT1, ARL13B, NKIRAS2, RAC1, SEPHS1, GBP3, RAB8B, ARL10, ARL15, RAB7L1, RAB27A, RHOA, DNM3, RAP2C, ARL4A, RAP2A, RAB30, RAB31, RAB12, GNAQ, RRAGD, KRAS, ARL8B, ARF6	797	333	12707	1.53211	1	0.517288	0.509851
UP_SEQ_FEATURE	MOTIF:Effector region	14	1.27273	0.00233988	DIRAS2, RAB7L1, RAB27A, RHOA, RAB22A, RAP2C, RAB30, RAP2A, RAB31, RAB12, NKIRAS2, KRAS, RAC1, RAB8B	834	85	13281	2.62285	0.998836	0.519092	0.518012
GOTERM_BP_ALL	GO:0016482~cytosolic transport	19	1.72727	0.016458	ACTR2, PXK, GOLT1B, GOSR1, RHOBTB3, RAB7L1, PLEKHA3, EMP2, BET1L, KLHL20, CCDC91, VPS52, VTI1A, STX6, MAPK1, NF2, SRSF10, ARL8B, VAMP3	765	169	12389	1.82071	1	0.520575	0.518941
GOTERM_BP_ALL	GO:0043280~positive regulation of cysteine-type endopeptidase activity involved in apoptotic process	14	1.27273	0.0164941	EGLN3, SMAD3, APAF1, F3, SIRT1, RHOA, ACER2, BCL2L13, DAP, BCL2L11, CASP8, TNFSF10, CYCS, MAP3K5	765	109	12389	2.08006	1	0.520575	0.518941
REACTOME_PATHWAY	R-HSA-111469~SMAC, XIAP-regulated apoptotic response	4	0.363636	0.00867177	CASP7, APAF1, CASP3, CYCS	467	8	8050	8.61884	0.999994	0.522569	0.520306
GOTERM_MF_ALL	GO:0051018~protein kinase A binding	8	0.727273	0.0185595	PRRC1, CRYBG3, PKIA, PRKAR2A, C2ORF88, GSKIP, AKAP5, ACBD3	797	44	12707	2.89883	1	0.526153	0.518589
GOTERM_MF_ALL	GO:0032549~ribonucleoside binding	32	2.90909	0.0189113	ARL6, GIMAP1, DIRAS2, RHOBTB3, AK3, AK4, DNAJC27, RAB22A, RHOT1, ARL13B, NKIRAS2, RAC1, SEPHS1, GBP3, RAB8B, ARL10, ARL15, RAB7L1, RAB27A, RHOA, DNM3, RAP2C, ARL4A, RAP2A, RAB30, RAB31, RAB12, GNAQ, RRAGD, KRAS, ARL8B, ARF6	797	335	12707	1.52296	1	0.526153	0.518589
GOTERM_BP_ALL	GO:1903530~regulation of secretion by cell	41	3.72727	0.0168084	CHRM2, EFNA5, CPLX2, NEUROD1, SCAMP5, SDCBP, GJA1, RIMS4, SERP1, CNR1, SOX4, RAB8B, LYN, TCF7L2, EDN1, SNAPIN, SYT2, SYT1, RSAD2, KCNB1, PRKCE, RAB27A, ACSL4, SDHD, SYT9, CD2AP, KLF7, GOLPH3, CXCL12, RAB12, ERP29, CRY1, ADAM9, CALM1, VAMP2, PFN2, RAPGEF4, VAMP3, ARF6	765	459	12389	1.44659	1	0.528006	0.526349
[truncated: 821 more rows]

## Sheet: S8
Supplementary Table 8. Results of enrichement analysis of genes targeted by at least 3 DE miRNAs for neurofibrillary tangles in the fully-adjusted analysis.
[truncated: 559 more rows]

[truncated: 8 more sheets: S9, S10, S11, S12, S13, S14, S15, S16]
